# Supplementary material for: Crystal structure of aqua­(1H-pyrazole-κN 2)(pyridine-2,6-di­carboxyl­ato-κ3 O 2,N,O 6)copper(II) dihydrate
Source: Acta Crystallogr E Crystallogr Commun. 2017 Nov 17;73(Pt 12):1875–7. doi: 10.1107/S2056989017016231 (PMC5730243; doi:10.1107/S2056989017016231)
Supplement: Supplementary file 1 [file e-73-01875-sup1.cif]

##############################################################################
#                                                                            #
# This CIF contains the data in a paper accepted for publication in          #
# Acta Crystallographica Section E. It conforms to the requirements of       #
# Notes for Authors for Acta Crystallographica Section E, and has been       #
# peer reviewed under the auspices of the IUCr Commission on Journals.       #
#                                                                            #
# Full details of the Crystallographic Information File format               #
# are given in the paper "The Crystallographic Information File (CIF):       #
# a New Standard Archive File for Crystallography" by S. R. Hall, F. H.      #
# Allen and I. D. Brown [Acta Cryst. (1991), A47, 655-685].                  #
#                                                                            #
# The current version of the core CIF dictionary is obtainable from          #
# ftp://ftp.iucr.org/pub/cif_core.dic.                                       #
#                                                                            #
# Software is freely available for graphical display of the structure(s)     #
# in this CIF. For information consult the CIF software page                 #
# http://www.iucr.org/resources/cif/software.                                #
#                                                                            #
# This file may be used for bona fide research purposes within the           #
# scientific community so long as proper attribution is given to the journal # 
# article from which it was obtained.                                        #
#                                                                            #
##############################################################################
data_I
_audit_creation_method     'SHELXL-2014/7'
_journal_date_recd_electronic     2017-11-03
_journal_date_accepted     2017-11-10
_journal_name_full     'Acta Crystallographica, Section E'
_journal_year     2017
_journal_volume     73
_journal_issue     12
_journal_page_first     1875
_journal_page_last     1877
_journal_paper_category     GM
_journal_paper_doi     10.1107/S2056989017016231
_journal_coeditor_code     IS5480
_publ_contact_author_name     'Sung Kwon Kang'
_publ_contact_author_address
;
Department of Chemistry, Chungnam National University
Daejeon 34134, Republic of Korea
;
_publ_contact_author_email     'skkang@cnu.ac.kr'
_publ_contact_author_fax     ?
_publ_contact_author_phone     '82428216552'
_publ_section_title
;\
Crystal structure of
aqua(1<i>H</i>-pyrazole-\k<i>N</i>^2^)(pyridine-2,6-dicarboxylato-\
\k^3^<i>O</i>^2^,<i>N</i>,<i>O</i>^6^)copper(II) dihydrate
;
loop_
    _publ_author_name
    _publ_author_footnote
    _publ_author_address
    'Kim, Daeyoung' .
;
Department of Chemistry, Chungnam National University
Daejeon 34134, Republic of Korea
;
    'Kang, Sung Kwon' .
;
Department of Chemistry, Chungnam National University
Daejeon 34134, Republic of Korea
;
_publ_section_synopsis
;
The synthesis and crystal structure of tridentate pyridine-2,6-dicarboxylate
Cu^II^ complex with a heterocyclic pyrazole ligand, a potential candidate for
metal catalysts, are reported. The Cu^II^ atom is coordinated by three O atoms
and two N atoms, provided by a tridentate pyridine-2,6-dicarboxylate, one
pyrazole and one water ligand, forming a slightly distorted square-pyramidal
geometry.
;
_chemical_name_systematic
;\
Aqua(1<i>H</i>-pyrazole-\k<i>N</i>^2^)(pyridine-2,6-dicarboxylato-\
\k^3^<i>O</i>^2^,<i>N</i>,<i>O</i>^6^)copper(II) dihydrate
;
_chemical_name_common     ?
_chemical_formula_moiety     'C10 H9 Cu N3 O5, 2(H2 O)'
_chemical_formula_sum     'C10 H13 Cu N3 O7'
_chemical_formula_iupac     '[Cu (C7 H3 N O4) (C3 H4 N2) (H2 O)], 2H2 O'
_chemical_formula_weight     350.77
_chemical_melting_point     ?
_shelx_space_group_comment
;
The symmetry employed for this shelxl refinement is uniquely defined
by the following loop, which should always be used as a source of
symmetry information in preference to the above space-group names.
They are only intended as comments.
;
_space_group_crystal_system     triclinic
_space_group_name_H-M_alt     'P -1'
_space_group_name_Hall     '-P 1'
loop_
    _space_group_symop_operation_xyz
    'x, y, z'
    '-x, -y, -z'
_cell_length_a     5.2171(9)
_cell_length_b     8.9249(16)
_cell_length_c     15.309(3)
_cell_angle_alpha     105.289(8)
_cell_angle_beta     94.523(8)
_cell_angle_gamma     93.295(9)
_cell_volume     683.2(2)
_cell_formula_units_Z     2
_cell_measurement_reflns_used     9694
_cell_measurement_theta_min     2.37
_cell_measurement_theta_max     28.18
_cell_measurement_temperature     296(2)
_exptl_crystal_description     'block'
_exptl_crystal_colour     'green'
_exptl_crystal_size_max     0.25
_exptl_crystal_size_mid     0.23
_exptl_crystal_size_min     0.12
_exptl_crystal_density_diffrn     1.705
_exptl_crystal_density_meas     ?
_exptl_crystal_density_method     ?
_exptl_crystal_F_000     358
_exptl_absorpt_coefficient_mu     1.636
_exptl_absorpt_correction_type     multi-scan
_exptl_absorpt_process_details
;
(SADABS; Bruker, 2012)
;
_shelx_estimated_absorpt_T_min     ?
_shelx_estimated_absorpt_T_max     ?
_exptl_absorpt_correction_T_min     0.546
_exptl_absorpt_correction_T_max     0.726
_diffrn_ambient_temperature     296(2)
_diffrn_radiation_type     MoK\a
_diffrn_radiation_wavelength     0.71073
_diffrn_measurement_device_type     'Bruker SMART CCD area-detector'
_diffrn_measurement_method     '\f and \w scans'
_diffrn_detector_area_resol_mean     ?
_diffrn_reflns_number     15587
_diffrn_reflns_av_R_equivalents     0.0239
_diffrn_reflns_theta_min     2.374
_diffrn_reflns_theta_max     28.303
_diffrn_reflns_theta_full     25.242
_diffrn_measured_fraction_theta_max     0.980
_diffrn_measured_fraction_theta_full     0.997
_diffrn_reflns_limit_h_min     -6
_diffrn_reflns_limit_h_max     6
_diffrn_reflns_limit_k_min     -11
_diffrn_reflns_limit_k_max     11
_diffrn_reflns_limit_l_min     -20
_diffrn_reflns_limit_l_max     20
_refine_special_details     ?
_reflns_number_total     3312
_reflns_number_gt     3110
_reflns_threshold_expression     'I > 2\s(I)'
_refine_ls_structure_factor_coef     Fsqd
_refine_ls_matrix_type     full
_refine_ls_R_factor_all     0.0372
_refine_ls_R_factor_gt     0.0349
_refine_ls_wR_factor_gt     0.0874
_refine_ls_wR_factor_ref     0.0883
_refine_ls_goodness_of_fit_ref     1.153
_refine_ls_restrained_S_all     1.153
_refine_ls_number_reflns     3312
_refine_ls_number_parameters     214
_refine_ls_number_restraints     0
_refine_ls_hydrogen_treatment     mixed
_refine_ls_weighting_scheme     calc
_refine_ls_weighting_details
              'w=1/[\s^2^(Fo^2^)+(0.0181P)^2^+1.2710P] where P=(Fo^2^+2Fc^2^)/3'
_atom_sites_solution_hydrogens     mixed
_atom_sites_solution_primary     ?
_atom_sites_solution_secondary     ?
_refine_ls_shift/su_max     0.000
_refine_ls_shift/su_mean     0.000
_refine_diff_density_max     0.684
_refine_diff_density_min     -0.525
_refine_ls_extinction_method     none
_refine_ls_extinction_coef     .
loop_
    _atom_type_symbol
    _atom_type_description
    _atom_type_scat_dispersion_real
    _atom_type_scat_dispersion_imag
    _atom_type_scat_source
    'C' 'C' 0.0033 0.0016
                         'International Tables Vol C Tables 4.2.6.8 and 6.1.1.4'
    'H' 'H' 0.0000 0.0000
                         'International Tables Vol C Tables 4.2.6.8 and 6.1.1.4'
    'N' 'N' 0.0061 0.0033
                         'International Tables Vol C Tables 4.2.6.8 and 6.1.1.4'
    'O' 'O' 0.0106 0.0060
                         'International Tables Vol C Tables 4.2.6.8 and 6.1.1.4'
    'Cu' 'Cu' 0.3201 1.2651
                         'International Tables Vol C Tables 4.2.6.8 and 6.1.1.4'
_computing_data_collection
;
SMART (Bruker, 2012)
;
_computing_cell_refinement
;
SAINT (Bruker, 2012)
;
_computing_data_reduction
;
SAINT (Bruker, 2012)
;
_computing_structure_solution
;
SHELXS2013 (Sheldrick, 2008)
;
_computing_structure_refinement
;
SHELXL2013 (Sheldrick, 2015)
;
_computing_molecular_graphics
;
ORTEP-3 for Windows (Farrugia, 2012)
;
_computing_publication_material
;
WinGX (Farrugia, 2012)
;
loop_
    _atom_site_type_symbol
    _atom_site_label
    _atom_site_fract_x
    _atom_site_fract_y
    _atom_site_fract_z
    _atom_site_U_iso_or_equiv
    _atom_site_adp_type
    _atom_site_calc_flag
    _atom_site_occupancy
    _atom_site_disorder_assembly
    _atom_site_disorder_group
    Cu Cu1 0.72303(6) 0.46457(4) 0.26827(2) 0.02692(10) Uani d 1 . .
    N N2 0.6036(4) 0.3633(2) 0.14415(14) 0.0245(4) Uani d 1 . .
    C C3 0.7285(5) 0.2455(3) 0.09966(17) 0.0262(5) Uani d 1 . .
    C C4 0.6564(6) 0.1715(3) 0.00900(19) 0.0332(6) Uani d 1 . .
    H H4 0.7444 0.0895 -0.0224 0.040 Uiso calc 1 . .
    C C5 0.4473(6) 0.2238(3) -0.03373(19) 0.0363(6) Uani d 1 . .
    H H5 0.3942 0.1762 -0.0947 0.044 Uiso calc 1 . .
    C C6 0.3182(6) 0.3459(3) 0.01379(19) 0.0328(6) Uani d 1 . .
    H H6 0.1778 0.3807 -0.0143 0.039 Uiso calc 1 . .
    C C7 0.4036(5) 0.4151(3) 0.10435(17) 0.0253(5) Uani d 1 . .
    C C8 0.9466(5) 0.2086(3) 0.16040(18) 0.0288(5) Uani d 1 . .
    O O9 0.9876(4) 0.3056(2) 0.23975(13) 0.0327(4) Uani d 1 . .
    O O10 1.0648(5) 0.0935(3) 0.13212(15) 0.0443(5) Uani d 1 . .
    C C11 0.2971(5) 0.5503(3) 0.16952(18) 0.0282(5) Uani d 1 . .
    O O12 0.4307(4) 0.6002(2) 0.24738(13) 0.0319(4) Uani d 1 . .
    O O13 0.0961(4) 0.6013(3) 0.14620(15) 0.0417(5) Uani d 1 . .
    N N14 0.8880(4) 0.6023(3) 0.38160(16) 0.0330(5) Uani d 1 . .
    N N15 1.1120(5) 0.6903(3) 0.39067(18) 0.0409(6) Uani d 1 . .
    H H15 1.218(8) 0.680(5) 0.344(3) 0.066(12) Uiso d 1 . .
    C C16 1.1553(7) 0.7888(4) 0.4734(2) 0.0530(9) Uani d 1 . .
    H H16 1.2963 0.8616 0.4944 0.064 Uiso calc 1 . .
    C C17 0.9590(8) 0.7642(5) 0.5214(2) 0.0583(10) Uani d 1 . .
    H H17 0.9378 0.8150 0.5814 0.070 Uiso calc 1 . .
    C C18 0.7951(7) 0.6469(4) 0.4620(2) 0.0492(8) Uani d 1 . .
    H H18 0.6417 0.6053 0.4765 0.059 Uiso calc 1 . .
    O O19 0.4765(5) 0.3250(3) 0.33442(17) 0.0397(5) Uani d 1 . .
    H H19A 0.356(9) 0.304(5) 0.309(3) 0.061(15) Uiso d 1 . .
    H H19B 0.521(8) 0.246(5) 0.333(3) 0.057(14) Uiso d 1 . .
    O O20 0.0431(7) 0.9056(3) 0.2509(2) 0.0657(8) Uani d 1 . .
    H H20A 0.061(10) 0.952(6) 0.215(4) 0.079 Uiso d 1 . .
    H H20B 0.042(10) 0.828(6) 0.226(4) 0.079 Uiso d 1 . .
    O O21 0.5720(7) 0.0147(4) 0.3314(3) 0.0839(11) Uani d 1 . .
    H H21A 0.420(11) -0.039(7) 0.303(4) 0.101 Uiso d 1 . .
    H H21B 0.676(12) -0.028(7) 0.299(4) 0.101 Uiso d 1 . .
loop_
    _atom_site_aniso_label
    _atom_site_aniso_U_11
    _atom_site_aniso_U_22
    _atom_site_aniso_U_33
    _atom_site_aniso_U_12
    _atom_site_aniso_U_13
    _atom_site_aniso_U_23
    Cu1 0.02439(16) 0.03062(17) 0.02206(16) 0.00556(12) -0.00065(11) 0.00077(12)
    N2 0.0246(10) 0.0259(10) 0.0219(10) 0.0018(8) 0.0023(8) 0.0047(8)
    C3 0.0272(12) 0.0239(11) 0.0268(12) 0.0010(9) 0.0047(10) 0.0053(9)
    C4 0.0398(15) 0.0276(13) 0.0290(13) 0.0014(11) 0.0078(11) 0.0011(10)
    C5 0.0445(16) 0.0381(15) 0.0217(12) -0.0033(12) -0.0001(11) 0.0023(11)
    C6 0.0340(14) 0.0364(14) 0.0279(13) -0.0002(11) -0.0028(11) 0.0107(11)
    C7 0.0239(12) 0.0269(12) 0.0253(12) 0.0010(9) 0.0025(9) 0.0075(9)
    C8 0.0277(13) 0.0292(13) 0.0306(13) 0.0043(10) 0.0054(10) 0.0089(10)
    O9 0.0276(9) 0.0372(10) 0.0306(10) 0.0083(8) -0.0014(7) 0.0042(8)
    O10 0.0511(13) 0.0405(12) 0.0425(12) 0.0220(10) 0.0085(10) 0.0083(9)
    C11 0.0279(13) 0.0290(12) 0.0294(13) 0.0057(10) 0.0036(10) 0.0097(10)
    O12 0.0311(10) 0.0336(10) 0.0277(9) 0.0107(8) 0.0012(7) 0.0012(8)
    O13 0.0366(11) 0.0424(12) 0.0448(12) 0.0166(9) -0.0044(9) 0.0089(9)
    N14 0.0282(11) 0.0387(13) 0.0280(11) -0.0003(9) 0.0003(9) 0.0029(10)
    N15 0.0372(14) 0.0487(15) 0.0299(13) -0.0047(11) 0.0072(10) -0.0011(11)
    C16 0.053(2) 0.054(2) 0.0371(17) -0.0137(16) 0.0027(15) -0.0095(15)
    C17 0.059(2) 0.072(2) 0.0294(16) -0.0077(19) 0.0098(15) -0.0112(16)
    C18 0.0427(18) 0.068(2) 0.0308(15) -0.0053(16) 0.0080(13) 0.0026(15)
    O19 0.0297(12) 0.0496(14) 0.0428(13) 0.0017(10) 0.0000(10) 0.0188(11)
    O20 0.096(2) 0.0400(14) 0.0618(19) 0.0135(16) 0.0016(16) 0.0158(13)
    O21 0.070(2) 0.0589(19) 0.106(3) 0.0035(16) -0.021(2) 0.0010(18)
_geom_special_details
;
 All esds (except the esd in the dihedral angle between two l.s. planes)
 are estimated using the full covariance matrix.  The cell esds are taken
 into account individually in the estimation of esds in distances, angles
 and torsion angles; correlations between esds in cell parameters are only
 used when they are defined by crystal symmetry.  An approximate (isotropic)
 treatment of cell esds is used for estimating esds involving l.s. planes.
;
loop_
    _geom_bond_atom_site_label_1
    _geom_bond_atom_site_label_2
    _geom_bond_site_symmetry_2
    _geom_bond_distance
    _geom_bond_publ_flag
    Cu1 N2 . 1.913(2) n
    Cu1 N14 . 1.944(2) n
    Cu1 O9 . 2.0255(19) n
    Cu1 O12 . 2.0577(19) n
    Cu1 O19 . 2.217(2) n
    N2 C3 . 1.328(3) ?
    N2 C7 . 1.333(3) ?
    C3 C4 . 1.382(4) ?
    C3 C8 . 1.519(4) ?
    C4 C5 . 1.394(4) ?
    C4 H4 . 0.9300 ?
    C5 C6 . 1.384(4) ?
    C5 H5 . 0.9300 ?
    C6 C7 . 1.386(4) ?
    C6 H6 . 0.9300 ?
    C7 C11 . 1.513(4) ?
    C8 O10 . 1.226(3) ?
    C8 O9 . 1.286(3) ?
    C11 O13 . 1.231(3) ?
    C11 O12 . 1.288(3) ?
    N14 C18 . 1.329(4) ?
    N14 N15 . 1.347(3) ?
    N15 C16 . 1.331(4) ?
    N15 H15 . 0.93(4) ?
    C16 C17 . 1.346(5) ?
    C16 H16 . 0.9300 ?
    C17 C18 . 1.388(5) ?
    C17 H17 . 0.9300 ?
    C18 H18 . 0.9300 ?
    O19 H19A . 0.70(5) ?
    O19 H19B . 0.75(4) ?
    O20 H20A . 0.78(5) ?
    O20 H20B . 0.70(5) ?
    O21 H21A . 0.91(6) ?
    O21 H21B . 0.81(6) ?
loop_
    _geom_angle_atom_site_label_1
    _geom_angle_atom_site_label_2
    _geom_angle_atom_site_label_3
    _geom_angle_site_symmetry_1
    _geom_angle_site_symmetry_3
    _geom_angle
    _geom_angle_publ_flag
    N2 Cu1 N14 . . 166.22(10) n
    N2 Cu1 O9 . . 80.44(8) n
    N14 Cu1 O9 . . 100.39(9) n
    N2 Cu1 O12 . . 79.55(8) n
    N14 Cu1 O12 . . 97.91(9) n
    O9 Cu1 O12 . . 159.43(8) n
    N2 Cu1 O19 . . 98.60(9) n
    N14 Cu1 O19 . . 95.05(10) n
    O9 Cu1 O19 . . 94.79(9) n
    O12 Cu1 O19 . . 92.87(9) n
    C3 N2 C7 . . 122.1(2) ?
    C3 N2 Cu1 . . 118.43(17) ?
    C7 N2 Cu1 . . 119.42(17) ?
    N2 C3 C4 . . 121.0(2) ?
    N2 C3 C8 . . 111.8(2) ?
    C4 C3 C8 . . 127.3(2) ?
    C3 C4 C5 . . 117.7(3) ?
    C3 C4 H4 . . 121.1 ?
    C5 C4 H4 . . 121.1 ?
    C6 C5 C4 . . 120.6(3) ?
    C6 C5 H5 . . 119.7 ?
    C4 C5 H5 . . 119.7 ?
    C5 C6 C7 . . 118.3(3) ?
    C5 C6 H6 . . 120.9 ?
    C7 C6 H6 . . 120.9 ?
    N2 C7 C6 . . 120.3(2) ?
    N2 C7 C11 . . 111.7(2) ?
    C6 C7 C11 . . 128.0(2) ?
    O10 C8 O9 . . 125.9(3) ?
    O10 C8 C3 . . 119.8(2) ?
    O9 C8 C3 . . 114.3(2) ?
    C8 O9 Cu1 . . 114.62(16) ?
    O13 C11 O12 . . 125.8(2) ?
    O13 C11 C7 . . 119.7(2) ?
    O12 C11 C7 . . 114.5(2) ?
    C11 O12 Cu1 . . 114.43(16) ?
    C18 N14 N15 . . 105.1(2) ?
    C18 N14 Cu1 . . 129.0(2) ?
    N15 N14 Cu1 . . 125.41(19) ?
    C16 N15 N14 . . 111.1(3) ?
    C16 N15 H15 . . 126(3) ?
    N14 N15 H15 . . 122(3) ?
    N15 C16 C17 . . 108.0(3) ?
    N15 C16 H16 . . 126.0 ?
    C17 C16 H16 . . 126.0 ?
    C16 C17 C18 . . 105.3(3) ?
    C16 C17 H17 . . 127.4 ?
    C18 C17 H17 . . 127.4 ?
    N14 C18 C17 . . 110.5(3) ?
    N14 C18 H18 . . 124.7 ?
    C17 C18 H18 . . 124.7 ?
    Cu1 O19 H19A . . 110(4) ?
    Cu1 O19 H19B . . 115(3) ?
    H19A O19 H19B . . 101(5) ?
    H20A O20 H20B . . 103(6) ?
    H21A O21 H21B . . 102(5) ?
loop_
    _geom_torsion_atom_site_label_1
    _geom_torsion_atom_site_label_2
    _geom_torsion_atom_site_label_3
    _geom_torsion_atom_site_label_4
    _geom_torsion_site_symmetry_1
    _geom_torsion_site_symmetry_2
    _geom_torsion_site_symmetry_3
    _geom_torsion_site_symmetry_4
    _geom_torsion
    _geom_torsion_publ_flag
    C7 N2 C3 C4 . . . . 0.4(4) ?
    Cu1 N2 C3 C4 . . . . -177.8(2) ?
    C7 N2 C3 C8 . . . . -179.6(2) ?
    Cu1 N2 C3 C8 . . . . 2.3(3) ?
    N2 C3 C4 C5 . . . . -0.5(4) ?
    C8 C3 C4 C5 . . . . 179.4(3) ?
    C3 C4 C5 C6 . . . . 0.1(4) ?
    C4 C5 C6 C7 . . . . 0.5(4) ?
    C3 N2 C7 C6 . . . . 0.2(4) ?
    Cu1 N2 C7 C6 . . . . 178.3(2) ?
    C3 N2 C7 C11 . . . . -179.7(2) ?
    Cu1 N2 C7 C11 . . . . -1.6(3) ?
    C5 C6 C7 N2 . . . . -0.6(4) ?
    C5 C6 C7 C11 . . . . 179.2(3) ?
    N2 C3 C8 O10 . . . . 173.0(3) ?
    C4 C3 C8 O10 . . . . -6.9(4) ?
    N2 C3 C8 O9 . . . . -6.5(3) ?
    C4 C3 C8 O9 . . . . 173.6(3) ?
    O10 C8 O9 Cu1 . . . . -172.0(2) ?
    C3 C8 O9 Cu1 . . . . 7.5(3) ?
    N2 C7 C11 O13 . . . . -172.6(2) ?
    C6 C7 C11 O13 . . . . 7.5(4) ?
    N2 C7 C11 O12 . . . . 6.4(3) ?
    C6 C7 C11 O12 . . . . -173.5(3) ?
    O13 C11 O12 Cu1 . . . . 171.0(2) ?
    C7 C11 O12 Cu1 . . . . -7.9(3) ?
    C18 N14 N15 C16 . . . . -1.2(4) ?
    Cu1 N14 N15 C16 . . . . 170.8(3) ?
    N14 N15 C16 C17 . . . . 1.2(5) ?
    N15 C16 C17 C18 . . . . -0.7(5) ?
    N15 N14 C18 C17 . . . . 0.7(4) ?
    Cu1 N14 C18 C17 . . . . -170.9(3) ?
    C16 C17 C18 N14 . . . . 0.0(5) ?
loop_
    _geom_hbond_atom_site_label_D
    _geom_hbond_atom_site_label_H
    _geom_hbond_atom_site_label_A
    _geom_hbond_site_symmetry_A
    _geom_hbond_distance_DH
    _geom_hbond_distance_HA
    _geom_hbond_distance_DA
    _geom_hbond_angle_DHA
    O19 H19B O21 . 0.75(4) 2.09(5) 2.831(5) 169(4)
    O20 H20B O13 . 0.70(5) 2.12(5) 2.807(4) 172(6)
    N15 H15 O12 1_655 0.93(4) 1.93(4) 2.832(3) 164(4)
    O19 H19A O9 1_455 0.70(5) 2.12(5) 2.805(3) 165(5)
    O20 H20A O10 1_465 0.78(5) 2.01(5) 2.784(4) 171(5)
    O21 H21A O20 1_545 0.91(6) 2.05(6) 2.933(5) 163(5)
    O21 H21B O20 1_645 0.81(6) 2.17(6) 2.938(5) 161(6)
_shelx_hkl_file
;
  -1   0   0    2.96    0.09
  -1   0   0    3.04    0.15
   1   0   0    2.87    0.11
   1   0   0    2.92    0.14
   1   0   0    3.00    0.10
   1   0   0    2.99    0.10
   1   0   0    3.17    0.10
  -2   0   0    2.61    0.21
  -2   0   0    3.18    0.12
   2   0   0    3.20    0.15
   2   0   0    3.85    0.21
   2   0   0    3.38    0.14
  -3   0   0   39.32    1.33
  -3   0   0   40.24    0.96
  -3   0   0   38.50    1.34
   3   0   0   40.21    1.02
   3   0   0   39.90    1.04
   3   0   0   40.87    0.96
   3   0   0   41.12    0.95
   3   0   0   40.01    1.00
   3   0   0   39.90    1.33
  -4   0   0   14.01    0.65
  -4   0   0   12.96    0.65
   4   0   0   12.85    0.48
   4   0   0   13.03    0.42
   4   0   0   13.09    0.61
   4   0   0   13.35    0.44
   4   0   0   12.91    0.45
   4   0   0   13.91    0.40
  -5   0   0   15.78    0.81
   5   0   0   15.69    0.55
   5   0   0   16.10    0.60
   5   0   0   15.33    0.51
  -6   0   0    7.12    0.65
   6   0   0    7.15    0.40
   6   0   0    7.50    0.43
   6  -1   0    5.24    0.34
   6  -1   0    5.54    0.38
  -6   1   0    6.75    0.63
   5  -1   0   10.04    0.38
   5  -1   0    9.08    0.43
   5  -1   0   10.26    0.42
  -5   1   0    9.80    0.64
   4  -1   0   33.37    0.90
   4  -1   0   32.05    0.88
   4  -1   0   32.74    0.92
  -4   1   0   33.97    1.23
  -4   1   0   28.64    1.18
   3  -1   0    5.45    0.25
   3  -1   0    6.13    0.33
   3  -1   0    5.67    0.25
   3  -1   0    5.58    0.22
   3  -1   0    6.03    0.25
  -3   1   0    5.63    0.38
  -3   1   0    5.44    0.34
  -3   1   0    5.73    0.19
   2  -1   0  123.96    2.89
   2  -1   0  124.72    2.97
   2  -1   0  123.53    2.80
   2  -1   0  123.48    2.72
   2  -1   0  128.81    3.70
  -2   1   0  124.86    3.69
  -2   1   0  124.14    2.78
  -2   1   0  127.53    3.71
  -2   1   0  121.22    2.97
   1  -1   0    1.98    0.10
   1  -1   0    2.16    0.11
   1  -1   0    1.88    0.09
   1  -1   0    2.10    0.13
   1  -1   0    2.18    0.10
  -1   1   0    2.19    0.14
  -1   1   0    1.86    0.11
  -1   1   0    1.92    0.15
  -1   1   0    2.05    0.07
   0  -1   0  349.44    9.29
   0  -1   0  415.31    8.78
   0   1   0  389.19    9.00
   0   1   0  423.24    9.63
   0   1   0  433.53   11.68
   0   1   0  436.05    9.07
   0   1   0  391.82   11.80
  -1  -1   0  200.07    4.41
  -1  -1   0  213.85    5.85
  -1  -1   0  189.48    4.34
  -1  -1   0  190.73    5.82
   1   1   0  198.94    4.63
   1   1   0  194.74    4.47
   1   1   0  192.35    4.77
   1   1   0  208.14    5.86
   1   1   0  201.02    4.50
   1   1   0  194.62    4.38
  -2  -1   0  163.62    3.62
  -2  -1   0  165.84    4.78
   2   1   0  157.65    3.60
   2   1   0  162.20    3.80
   2   1   0  159.40    3.51
   2   1   0  161.36    3.73
  -3  -1   0    7.47    0.40
  -3  -1   0    7.84    0.39
  -3  -1   0    7.77    0.26
   3   1   0    7.76    0.29
   3   1   0    7.73    0.31
   3   1   0    8.00    0.27
   3   1   0    7.96    0.27
   3   1   0    8.45    0.40
   3   1   0    7.88    0.26
   4   1   0    0.85    0.18
  -5  -1   0   13.65    0.72
   5   1   0   13.83    0.47
   5   1   0   14.08    0.52
   5   1   0   13.62    0.55
   6   1   0    3.13    0.34
   6   1   0    3.23    0.30
   6  -2   0   13.39    0.59
   6  -2   0   12.84    0.55
   6  -2   0   13.27    0.50
  -6   2   0   14.17    0.88
   5  -2   0    0.53    0.16
   5  -2   0    0.55    0.15
   5  -2   0    0.63    0.13
  -5   2   0    0.64    0.34
  -5   2   0    0.62    0.17
   4  -2   0   18.42    0.54
   4  -2   0   17.86    0.59
   4  -2   0   18.03    0.58
  -4   2   0   18.68    0.80
  -4   2   0   17.43    0.84
   3  -2   0   12.45    0.38
   3  -2   0   12.82    0.53
   3  -2   0   12.10    0.42
   3  -2   0   13.14    0.43
   3  -2   0   11.60    0.40
  -3   2   0   12.02    0.34
  -3   2   0   12.02    0.43
  -3   2   0   12.54    0.59
  -3   2   0   12.30    0.55
   2  -2   0  114.07    3.45
   2  -2   0  112.50    2.62
   2  -2   0  117.31    2.70
   2  -2   0  116.81    2.55
  -2   2   0  115.12    3.46
  -2   2   0  113.56    3.47
  -2   2   0  118.34    2.80
  -2   2   0  117.04    2.59
   1  -2   0   12.28    0.38
   1  -2   0   14.46    0.36
   1  -2   0   13.93    0.38
  -1   2   0   13.73    0.51
  -1   2   0   14.51    0.36
  -1   2   0   14.68    0.42
  -1   2   0   14.42    0.50
   0   2   0    5.72    0.23
   0   2   0    7.00    0.21
   0   2   0    5.56    0.23
   0   2   0    6.17    0.22
   0   2   0    5.51    0.18
  -1  -2   0   73.24    1.66
  -1  -2   0   75.33    2.26
   1   2   0   76.50    1.72
   1   2   0   74.26    1.79
   1   2   0   73.33    1.76
   1   2   0   75.35    1.71
   1   2   0   77.70    2.24
  -2  -2   0   86.39    1.97
  -2  -2   0   91.15    2.69
   2   2   0   90.81    2.66
   2   2   0   82.77    2.10
   2   2   0   87.81    1.96
   2   2   0   87.40    2.01
   2   2   0   89.03    2.02
   2   2   0   87.26    2.08
  -3  -2   0   10.89    0.52
  -3  -2   0   10.14    0.45
   3   2   0   11.19    0.35
   3   2   0   10.95    0.33
   3   2   0   10.02    0.48
   3   2   0   11.15    0.37
   4   2   0    0.60    0.10
   4   2   0    0.54    0.13
   4   2   0    0.55    0.10
   4   2   0    0.42    0.13
   4   2   0    0.55    0.12
   5   2   0   19.96    0.72
   5   2   0   20.35    0.63
   5   2   0   20.81    0.68
   6   2   0    1.08    0.20
   6   2   0    0.92    0.21
   6  -3   0   11.56    0.46
   6  -3   0   10.54    0.53
  -6   3   0   11.40    0.85
   5  -3   0    0.63    0.14
   5  -3   0    0.78    0.17
   5  -3   0    0.65    0.17
  -5   3   0    0.93    0.20
  -5   3   0    0.76    0.37
   4  -3   0   19.36    0.62
   4  -3   0   19.72    0.65
   4  -3   0   19.45    0.58
  -4   3   0   19.35    0.90
  -4   3   0   19.68    0.86
  -4   3   0   20.02    0.68
   3  -3   0    7.35    0.38
   3  -3   0    7.26    0.31
   3  -3   0    7.74    0.31
  -3   3   0    6.98    0.48
  -3   3   0    6.76    0.34
  -3   3   0    7.36    0.23
  -3   3   0    7.02    0.41
   2  -3   0  297.96    8.35
   2  -3   0  282.20    6.18
   2  -3   0  279.74    6.54
   2  -3   0  282.61    6.34
  -2   3   0  279.31    8.38
  -2   3   0  292.43    6.36
  -2   3   0  286.02    8.33
  -2   3   0  290.57    6.79
   1  -3   0   45.87    1.14
   1  -3   0   46.37    1.12
   1  -3   0   47.56    1.08
  -1   3   0   46.22    1.21
  -1   3   0   46.81    1.46
  -1   3   0   46.34    1.46
  -1   3   0   47.52    1.10
  -1   3   0   46.69    1.12
   0  -3   0    1.56    0.14
   0  -3   0    1.16    0.08
   0   3   0    1.40    0.15
   0   3   0    1.40    0.12
   0   3   0    1.50    0.15
   0   3   0    1.22    0.09
   0   3   0    1.65    0.15
  -1  -3   0    7.98    0.35
  -1  -3   0    7.18    0.24
   1   3   0    7.63    0.26
   1   3   0    7.56    0.27
   1   3   0    7.43    0.32
   1   3   0    7.88    0.28
   1   3   0    7.71    0.26
  -2  -3   0   14.12    0.56
  -2  -3   0   12.97    0.40
   2   3   0   13.28    0.41
   2   3   0   13.24    0.39
   2   3   0   13.63    0.43
   2   3   0   12.75    0.41
   2   3   0   13.03    0.53
  -3  -3   0   43.43    1.48
   3   3   0   43.44    1.09
   3   3   0   42.30    1.10
   3   3   0   42.63    1.09
   3   3   0   43.10    1.15
   3   3   0   42.21    1.45
   4   3   0    5.18    0.37
   4   3   0    4.85    0.25
   4   3   0    5.00    0.25
   4   3   0    4.46    0.29
   4   3   0    4.87    0.27
   5   3   0   23.28    0.69
   5   3   0   22.87    0.79
   5   3   0   22.25    0.74
   6   3   0    0.60    0.18
   6   3   0    0.47    0.20
   6  -4   0    6.71    0.36
   6  -4   0    6.09    0.40
  -6   4   0    6.50    0.74
  -5   4   0    1.61    0.24
  -5   4   0    1.52    0.41
   4  -4   0   85.67    2.01
   4  -4   0   85.23    2.08
   4  -4   0   82.48    2.15
  -4   4   0   91.71    2.82
  -4   4   0   83.32    2.24
  -4   4   0   84.09    2.83
   3  -4   0   12.45    0.42
   3  -4   0   13.09    0.46
   3  -4   0   13.20    0.46
  -3   4   0   12.53    0.37
  -3   4   0   13.79    0.63
  -3   4   0   12.79    0.68
  -3   4   0   12.88    0.52
   2  -4   0   90.66    2.15
   2  -4   0   92.38    2.08
   2  -4   0   94.24    2.22
  -2   4   0   91.38    2.84
  -2   4   0   92.27    2.11
  -2   4   0   90.19    2.16
  -2   4   0   93.98    2.85
  -2   4   0   90.82    2.32
   1  -4   0   66.53    1.58
   1  -4   0   66.84    1.54
   1  -4   0   64.24    1.48
  -1   4   0   62.24    1.51
  -1   4   0   62.69    1.66
  -1   4   0   63.29    2.00
  -1   4   0   63.13    1.99
  -1   4   0   65.93    1.55
   0  -4   0    0.08    0.05
   0  -4   0    0.16    0.08
   0   4   0    0.24    0.12
   0   4   0    0.18    0.06
   0   4   0    0.26    0.09
   0   4   0    0.15    0.12
   0   4   0    0.37    0.12
  -1  -4   0  119.96    2.69
   1   4   0  124.68    2.87
   1   4   0  117.02    2.77
   1   4   0  123.01    2.79
   1   4   0  118.44    2.92
   1   4   0  123.30    3.62
  -2  -4   0    9.46    0.44
   2   4   0    6.72    0.30
   2   4   0    8.92    0.42
  -3  -4   0   51.60    1.31
   3   4   0   52.94    1.34
   3   4   0   52.47    1.76
   3   4   0   53.11    1.34
   3   4   0   54.62    1.40
   3   4   0   52.19    1.30
   4   4   0    1.95    0.19
   4   4   0    2.35    0.26
   4   4   0    1.66    0.20
   4   4   0    1.87    0.19
   5   4   0   11.66    0.50
   5   4   0   11.50    0.53
   6   4   0    2.08    0.31
   6   4   0    1.81    0.26
   6  -5   0    5.12    0.38
   6  -5   0    4.61    0.31
  -6   5   0    4.28    0.65
   5  -5   0    1.69    0.22
   5  -5   0    2.32    0.24
   5  -5   0    1.58    0.24
  -5   5   0    2.09    0.31
  -5   5   0    1.62    0.45
   4  -5   0   63.18    1.67
   4  -5   0   64.38    1.55
   4  -5   0   60.53    1.60
  -4   5   0   62.22    1.77
  -4   5   0   64.33    2.18
  -4   5   0   63.45    2.24
   3  -5   0   20.16    0.65
   3  -5   0   20.87    0.62
   3  -5   0   20.58    0.67
  -3   5   0   21.21    0.57
  -3   5   0   21.42    0.76
  -3   5   0   20.37    0.95
  -3   5   0   21.22    0.88
  -3   5   0   21.78    0.67
   2  -5   0   16.37    0.53
   2  -5   0   16.57    0.53
   2  -5   0   15.94    0.49
  -2   5   0   16.79    0.70
  -2   5   0   16.12    0.74
  -2   5   0   15.87    0.60
  -2   5   0   15.88    0.47
  -2   5   0   16.37    0.54
   1  -5   0  190.69    4.33
   1  -5   0  190.60    4.21
   1  -5   0  193.49    4.47
  -1   5   0  190.04    4.34
  -1   5   0  186.50    5.68
  -1   5   0  193.41    4.66
  -1   5   0  196.23    5.65
  -1   5   0  192.10    4.35
   0  -5   0    0.93    0.11
   0  -5   0    1.19    0.16
   0   5   0    0.52    0.17
   0   5   0    1.00    0.16
   0   5   0    1.21    0.17
   0   5   0    0.94    0.11
   0   5   0    0.90    0.16
  -1  -5   0   21.19    0.60
   1   5   0   21.93    0.67
   1   5   0   21.53    0.80
   1   5   0   21.38    0.66
   1   5   0   21.53    0.64
   1   5   0   21.66    0.63
  -2  -5   0    1.28    0.15
   2   5   0    1.07    0.16
   2   5   0    1.32    0.15
   2   5   0    1.26    0.19
   2   5   0    1.39    0.18
   2   5   0    1.15    0.15
  -3  -5   0   69.02    1.72
   3   5   0   73.13    1.77
   3   5   0   69.70    1.76
   3   5   0   73.20    2.33
   3   5   0   70.04    1.82
   3   5   0   69.32    1.72
   4   5   0    0.49    0.16
   4   5   0    0.50    0.14
   4   5   0    0.79    0.14
   5   5   0   11.62    0.52
   5   5   0   11.52    0.55
   6  -6   0    1.84    0.29
   6  -6   0    1.39    0.22
  -6   6   0    1.66    0.34
   5  -6   0    2.22    0.27
   5  -6   0    2.38    0.25
   5  -6   0    2.50    0.30
  -5   6   0    2.29    0.54
  -5   6   0    2.52    0.36
   4  -6   0   20.62    0.72
   4  -6   0   20.34    0.69
   4  -6   0   21.16    0.67
  -4   6   0   20.68    0.72
  -4   6   0   20.04    0.82
  -4   6   0   20.69    1.07
   3  -6   0   35.61    0.95
   3  -6   0   33.36    1.01
   3  -6   0   35.53    1.00
  -3   6   0   36.05    1.40
  -3   6   0   35.34    1.14
  -3   6   0   35.76    1.02
  -3   6   0   35.93    0.92
   2  -6   0   15.13    0.49
   2  -6   0   14.72    0.53
   2  -6   0   15.27    0.53
  -2   6   0   14.67    0.63
  -2   6   0   15.63    0.77
  -2   6   0   14.44    0.46
  -2   6   0   14.06    0.67
  -2   6   0   14.96    0.54
   1  -6   0    8.23    0.32
   1  -6   0    8.24    0.38
  -1   6   0    8.68    0.41
  -1   6   0    9.82    0.52
  -1   6   0    8.45    0.45
  -1   6   0    8.38    0.32
  -1   6   0    8.02    0.46
   0  -6   0    0.31    0.09
   0  -6   0    0.46    0.14
   0   6   0    0.48    0.16
   0   6   0    0.62    0.21
   0   6   0    0.49    0.16
   0   6   0    0.59    0.15
   0   6   0    0.35    0.10
   0   6   0    0.43    0.13
  -1  -6   0   78.14    1.87
  -1  -6   0   80.01    2.03
   1   6   0   78.36    1.95
   1   6   0   80.09    1.94
   1   6   0   79.33    2.04
   1   6   0   80.77    2.02
   1   6   0   81.41    2.52
  -2  -6   0    1.09    0.15
   2   6   0    1.04    0.16
   2   6   0    1.09    0.19
   2   6   0    0.83    0.14
   2   6   0    0.84    0.17
  -3  -6   0   29.00    0.84
   3   6   0   27.97    0.84
   3   6   0   29.66    1.12
   3   6   0   28.31    0.89
   3   6   0   27.99    0.85
   3   6   0   26.45    0.82
   4   6   0    3.72    0.30
   4   6   0    4.22    0.33
   4   6   0    3.54    0.27
   4   6   0    3.81    0.27
   5   6   0    2.84    0.32
   5   6   0    3.53    0.36
   5  -7   0    1.84    0.24
   5  -7   0    1.33    0.24
   5  -7   0    2.06    0.27
  -5   7   0    1.59    0.55
  -5   7   0    2.08    0.29
  -5   7   0    1.20    0.32
   4  -7   0   12.51    0.54
   4  -7   0   12.59    0.50
   4  -7   0   13.18    0.56
  -4   7   0   12.03    0.67
  -4   7   0   12.85    0.56
  -4   7   0   12.65    0.88
   3  -7   0   10.29    0.47
   3  -7   0   10.46    0.47
   3  -7   0   10.27    0.42
  -3   7   0    9.98    0.72
  -3   7   0   10.20    0.48
  -3   7   0   10.43    0.59
   2  -7   0    0.86    0.19
   2  -7   0    0.65    0.16
   2  -7   0    0.78    0.15
  -2   7   0    0.87    0.20
  -2   7   0    0.50    0.27
  -2   7   0    0.74    0.31
  -2   7   0    0.69    0.12
   1  -7   0   44.29    1.28
   1  -7   0   43.79    1.15
  -1   7   0   45.09    1.17
  -1   7   0   44.41    1.36
  -1   7   0   46.75    1.55
  -1   7   0   44.78    1.57
  -1   7   0   46.19    1.26
   0  -7   0    3.31    0.29
   0  -7   0    2.77    0.20
   0   7   0    2.30    0.31
   0   7   0    2.55    0.27
   0   7   0    2.71    0.21
   0   7   0    2.59    0.26
  -1  -7   0   19.46    0.62
   1   7   0   20.52    0.70
   1   7   0   21.42    0.72
   1   7   0   20.88    0.70
   1   7   0   20.74    0.66
  -2  -7   0    0.61    0.14
   2   7   0    0.58    0.18
   2   7   0    0.43    0.14
   2   7   0    0.53    0.16
  -3  -7   0    3.40    0.27
   3   7   0    3.11    0.31
   3   7   0    3.49    0.27
   3   7   0    3.67    0.32
  -4  -7   0    4.13    0.31
   4   7   0    4.42    0.36
   4   7   0    4.53    0.35
   4   7   0    4.60    0.32
   4   7   0    4.34    0.30
   5   7   0    0.40    0.17
   5   7   0    0.39    0.19
   5  -8   0    2.29    0.30
   5  -8   0    2.87    0.34
   5  -8   0    3.14    0.30
  -5   8   0    2.95    0.36
  -5   8   0    2.74    0.63
  -5   8   0    2.65    0.43
   4  -8   0    0.82    0.22
   4  -8   0    1.18    0.23
   4  -8   0    0.85    0.17
  -4   8   0    1.26    0.25
  -4   8   0    1.11    0.33
  -4   8   0    0.98    0.46
   3  -8   0   23.80    0.83
   3  -8   0   24.11    0.76
   3  -8   0   24.30    0.81
  -3   8   0   23.95    0.97
  -3   8   0   24.68    0.85
  -3   8   0   23.42    1.15
   2  -8   0    0.61    0.15
   2  -8   0    0.37    0.16
  -2   8   0    0.28    0.31
  -2   8   0    0.35    0.11
  -2   8   0    0.12    0.26
  -2   8   0    0.51    0.20
   1  -8   0    9.41    0.40
   1  -8   0   10.10    0.50
  -1   8   0    9.16    0.40
  -1   8   0    9.54    0.58
  -1   8   0    9.55    0.48
   0  -8   0    1.29    0.17
   0  -8   0    1.83    0.26
   0   8   0    1.49    0.18
   0   8   0    2.09    0.27
   0   8   0    1.69    0.30
   0   8   0    1.50    0.25
  -1  -8   0   16.62    0.58
   1   8   0   17.02    0.66
   1   8   0   17.51    0.66
   1   8   0   17.05    0.61
   1   8   0   17.26    0.66
  -2  -8   0    0.02    0.10
   2   8   0    0.05    0.11
   2   8   0    0.15    0.15
   2   8   0    0.29    0.19
  -3  -8   0    4.65    0.31
   3   8   0    3.85    0.29
   3   8   0    3.98    0.36
   3   8   0    4.12    0.37
   4   8   0    2.97    0.34
   4   8   0    3.20    0.34
   4  -9   0    1.62    0.24
   4  -9   0    1.28    0.27
   4  -9   0    0.59    0.23
  -4   9   0    1.54    0.30
  -4   9   0    0.99    0.40
  -4   9   0    0.76    0.47
   3  -9   0   11.29    0.56
   3  -9   0   10.52    0.48
  -3   9   0   11.17    0.71
  -3   9   0   11.12    0.58
  -3   9   0    9.22    0.78
   2  -9   0    1.98    0.29
   2  -9   0    1.64    0.21
  -2   9   0    1.73    0.21
  -2   9   0    1.46    0.38
  -2   9   0    1.91    0.30
   1  -9   0   10.99    0.47
   1  -9   0   12.43    0.58
  -1   9   0   11.21    0.47
  -1   9   0   12.27    0.57
  -1   9   0   11.41    0.58
  -1   9   0   11.03    0.66
   0  -9   0    7.44    0.45
   0  -9   0    7.37    0.37
   0   9   0    7.29    0.51
   0   9   0    7.42    0.38
   0   9   0    8.22    0.49
   0   9   0    8.07    0.46
  -1  -9   0    7.61    0.38
   1   9   0    8.11    0.42
   1   9   0    8.53    0.50
   1   9   0    7.12    0.46
   1   9   0    7.64    0.45
  -2  -9   0    9.12    0.44
   2   9   0    9.16    0.51
   2   9   0    9.23    0.45
   2   9   0    8.08    0.48
  -3  -9   0    1.99    0.27
   3   9   0    2.00    0.27
   3   9   0    1.75    0.29
   3   9   0    2.35    0.33
   3 -10   0    5.44    0.42
   3 -10   0    5.23    0.37
  -3  10   0    5.44    0.60
  -3  10   0    5.84    0.48
   2 -10   0    4.45    0.32
   2 -10   0    3.60    0.39
  -2  10   0    4.55    0.53
  -2  10   0    4.54    0.30
  -2  10   0    4.69    0.47
   1 -10   0   18.92    0.78
   1 -10   0   18.79    0.68
  -1  10   0   19.70    0.81
  -1  10   0   19.27    0.69
  -1  10   0   18.39    0.88
  -1  10   0   20.04    0.79
   0 -10   0    0.31    0.14
   0 -10   0    0.15    0.17
   0  10   0    0.03    0.13
   0  10   0   -0.21    0.23
   0  10   0   -0.01    0.17
   0  10   0   -0.03    0.22
  -1 -10   0    0.38    0.15
   1  10   0    0.25    0.16
   1  10   0   -0.15    0.22
   1  10   0    0.30    0.19
  -2 -10   0   21.61    0.78
   2  10   0   22.63    0.82
   2  10   0   22.72    0.87
   2  10   0   21.66    0.85
   2 -11   0    3.47    0.41
  -2  11   0    3.70    0.54
  -2  11   0    3.78    0.42
  -2  11   0    4.85    0.49
  -2  11   0    4.17    0.32
   1 -11   0    2.81    0.35
   1 -11   0    2.47    0.28
  -1  11   0    2.62    0.29
  -1  11   0    3.21    0.43
  -1  11   0    3.05    0.48
  -1  11   0    1.94    0.31
   0 -11   0    1.49    0.27
   0 -11   0    1.45    0.23
   0  11   0    1.16    0.32
   0  11   0    1.44    0.36
   0  11   0    1.64    0.28
   0  11   0    1.55    0.24
  -1 -11   0    0.98    0.21
   1  11   0    0.75    0.24
   1  11   0    1.15    0.23
   1  11  -1    1.98    0.31
   1  11  -1    2.36    0.36
   1  11  -1    2.12    0.28
  -1 -11   1    1.86    0.25
   0  11  -1    1.69    0.34
   0  11  -1    1.56    0.35
   0  11  -1    2.00    0.30
   0  11  -1    2.13    0.28
   0 -11   1    2.10    0.31
   0 -11   1    1.79    0.25
  -1  11  -1    5.81    0.38
  -1  11  -1    5.85    0.57
  -1  11  -1    5.74    0.51
  -1  11  -1    6.31    0.47
   1 -11   1    6.34    0.39
   1 -11   1    5.80    0.44
  -2  11  -1    6.10    0.48
  -2  11  -1    6.27    0.66
  -2  11  -1    5.28    0.50
  -2  11  -1    5.93    0.37
   2 -11   1    6.01    0.39
   2 -11   1    6.43    0.49
   3  10  -1    3.69    0.39
   2  10  -1    6.18    0.44
   2  10  -1    6.28    0.45
   2  10  -1    7.29    0.42
  -2 -10   1    7.10    0.41
   1  10  -1    4.56    0.40
   1  10  -1    3.87    0.37
   1  10  -1    4.71    0.34
   1  10  -1    4.96    0.45
  -1 -10   1    5.09    0.33
   0  10  -1    2.90    0.38
   0  10  -1    3.50    0.38
   0  10  -1    4.07    0.39
   0  10  -1    3.71    0.30
   0 -10   1    4.12    0.31
   0 -10   1    3.67    0.38
  -1  10  -1    0.70    0.26
  -1  10  -1    0.55    0.16
  -1  10  -1    0.37    0.29
  -1  10  -1    0.55    0.20
   1 -10   1    0.80    0.23
   1 -10   1    0.93    0.19
  -2  10  -1    9.73    0.57
  -2  10  -1    8.81    0.43
  -2  10  -1    8.86    0.68
   2 -10   1    9.02    0.53
   2 -10   1    9.22    0.46
  -3  10  -1   -0.35    0.34
  -3  10  -1   -0.05    0.20
   3 -10   1    0.00    0.14
   3 -10   1    0.06    0.17
   3   9  -1    2.99    0.34
   3   9  -1    2.59    0.32
   3   9  -1    3.24    0.31
  -3  -9   1    2.95    0.30
   2   9  -1    3.48    0.34
   2   9  -1    3.14    0.27
   2   9  -1    3.52    0.36
  -2  -9   1    3.42    0.28
   1   9  -1    2.83    0.32
   1   9  -1    3.05    0.32
   1   9  -1    2.84    0.27
   1   9  -1    3.13    0.35
  -1  -9   1    2.40    0.24
   0   9  -1   11.42    0.60
   0   9  -1   12.25    0.57
   0   9  -1   11.17    0.48
   0   9  -1   10.53    0.52
   0  -9   1   11.23    0.54
   0  -9   1   11.31    0.46
  -1   9  -1    0.26    0.15
  -1   9  -1    0.04    0.11
  -1   9  -1    0.05    0.20
  -1   9  -1    0.02    0.26
   1  -9   1    0.01    0.10
   1  -9   1    0.07    0.15
  -2   9  -1   15.66    0.56
  -2   9  -1   14.68    0.65
  -2   9  -1   14.62    0.78
   2  -9   1   15.24    0.57
   2  -9   1   15.28    0.65
  -3   9  -1   -0.22    0.29
  -3   9  -1    0.08    0.34
  -3   9  -1   -0.01    0.19
   3  -9   1    0.12    0.12
   3  -9   1    0.07    0.15
  -4   9  -1    3.80    0.38
  -4   9  -1    3.64    0.50
  -4   9  -1    2.28    0.57
   4  -9   1    3.49    0.36
   4  -9   1    3.52    0.37
   4  -9   1    3.28    0.31
   4   8  -1   -0.23    0.16
   4   8  -1    0.30    0.18
   3   8  -1    4.21    0.30
   3   8  -1    4.60    0.36
   3   8  -1    4.25    0.36
  -3  -8   1    4.25    0.31
   2   8  -1   10.02    0.48
   2   8  -1    9.94    0.43
   2   8  -1    9.15    0.47
   2   8  -1    9.70    0.47
  -2  -8   1    9.69    0.42
   1   8  -1    1.46    0.24
   1   8  -1    1.45    0.19
   1   8  -1    1.77    0.25
   1   8  -1    1.45    0.22
  -1  -8   1    2.00    0.21
   0   8  -1   23.03    0.80
   0   8  -1   23.91    0.75
   0   8  -1   24.39    0.80
   0   8  -1   24.39    0.87
   0  -8   1   23.86    0.71
   0  -8   1   23.47    0.81
  -1   8  -1    0.59    0.21
  -1   8  -1    0.40    0.26
  -1   8  -1    0.38    0.11
  -1   8  -1    0.65    0.19
   1  -8   1    0.30    0.11
   1  -8   1    0.19    0.16
  -2   8  -1    2.72    0.44
  -2   8  -1    2.37    0.20
  -2   8  -1    3.27    0.33
  -2   8  -1    2.45    0.38
   2  -8   1    2.14    0.21
   2  -8   1    2.68    0.29
  -3   8  -1    1.53    0.37
  -3   8  -1    1.74    0.45
  -3   8  -1    1.80    0.27
   3  -8   1    1.73    0.25
   3  -8   1    1.48    0.20
   3  -8   1    1.65    0.25
  -4   8  -1    9.80    0.66
  -4   8  -1   11.06    0.86
  -4   8  -1   10.51    0.52
   4  -8   1   10.13    0.50
   4  -8   1   10.12    0.47
   4  -8   1   11.08    0.53
  -5   8  -1    2.91    0.48
  -5   8  -1    2.19    0.58
   5  -8   1    2.82    0.29
   5  -8   1    2.91    0.33
   5   7  -1    0.92    0.21
   5   7  -1    0.64    0.21
   4   7  -1    2.70    0.30
   4   7  -1    2.57    0.29
   4   7  -1    3.05    0.27
   3   7  -1    1.97    0.22
   3   7  -1    2.22    0.26
   3   7  -1    2.06    0.25
  -3  -7   1    3.48    0.26
   2   7  -1   19.00    0.66
   2   7  -1   17.61    0.63
   2   7  -1   19.42    0.63
  -2  -7   1   18.05    0.60
   1   7  -1    0.69    0.18
   1   7  -1    0.73    0.19
   1   7  -1    0.51    0.12
   1   7  -1    0.64    0.16
  -1  -7   1    0.67    0.12
   0   7  -1   42.52    1.22
   0   7  -1   45.29    1.54
   0   7  -1   44.25    1.21
   0   7  -1   44.32    1.30
   0   7  -1   45.74    1.17
   0  -7   1   43.66    1.12
   0  -7   1   41.59    1.24
  -1   7  -1    0.77    0.27
  -1   7  -1    0.48    0.11
  -1   7  -1    1.04    0.28
  -1   7  -1    0.61    0.17
  -1   7  -1    0.80    0.20
   1  -7   1    0.46    0.11
  -2   7  -1    0.67    0.33
  -2   7  -1    0.61    0.27
  -2   7  -1    0.62    0.19
  -2   7  -1    0.35    0.10
   2  -7   1    0.25    0.11
   2  -7   1    0.48    0.16
   2  -7   1    0.44    0.14
  -3   7  -1    0.64    0.26
  -3   7  -1    0.33    0.34
   3  -7   1    0.26    0.15
   3  -7   1    0.15    0.13
  -4   7  -1   13.35    0.70
  -4   7  -1   14.26    0.58
  -4   7  -1   13.90    0.94
   4  -7   1   13.51    0.54
   4  -7   1   14.18    0.53
   4  -7   1   13.52    0.57
  -5   7  -1    2.23    0.62
  -5   7  -1    2.05    0.27
  -5   7  -1    2.35    0.40
   5  -7   1    2.35    0.27
   5  -7   1    2.67    0.28
   5  -7   1    1.79    0.26
   5   6  -1    1.39    0.25
   5   6  -1    1.26    0.23
   4   6  -1    9.22    0.44
   4   6  -1    8.01    0.43
   4   6  -1    7.88    0.37
   3   6  -1    0.10    0.12
   3   6  -1    0.23    0.13
   3   6  -1    0.29    0.10
   3   6  -1    0.12    0.11
  -3  -6   1    0.14    0.10
   2   6  -1   32.77    1.17
   2   6  -1   30.98    0.90
   2   6  -1   31.51    0.93
   2   6  -1   32.43    0.91
   2   6  -1   31.36    0.89
  -2  -6   1   30.71    0.85
   1   6  -1    0.79    0.13
   1   6  -1    0.48    0.13
   1   6  -1    0.74    0.16
   1   6  -1    0.51    0.14
   1   6  -1    0.89    0.18
  -1  -6   1    0.61    0.10
   0   6  -1   82.36    1.96
   0   6  -1   82.26    2.45
   0   6  -1   79.43    2.03
   0   6  -1   83.55    2.57
   0   6  -1   81.22    2.12
   0   6  -1   82.79    1.98
   0  -6   1   78.77    2.04
   0  -6   1   80.15    1.88
  -1   6  -1    9.34    0.41
  -1   6  -1    8.65    0.51
  -1   6  -1    8.48    0.33
  -1   6  -1    9.12    0.48
  -1   6  -1    9.47    0.48
   1  -6   1    8.95    0.39
   1  -6   1    8.53    0.33
  -2   6  -1    1.19    0.20
  -2   6  -1    1.34    0.26
  -2   6  -1    1.15    0.22
  -2   6  -1    1.08    0.12
  -2   6  -1    1.14    0.35
   2  -6   1    1.15    0.15
   2  -6   1    0.92    0.16
   2  -6   1    1.31    0.17
  -3   6  -1    1.44    0.40
  -4   6  -1   20.46    0.70
  -4   6  -1   20.50    1.09
  -4   6  -1   21.08    0.83
   4  -6   1   20.47    0.66
   4  -6   1   21.34    0.72
   4  -6   1   20.03    0.68
  -5   6  -1    9.60    0.47
  -5   6  -1    8.70    0.84
  -5   6  -1   10.00    0.61
   5  -6   1    9.97    0.47
   5  -6   1   10.00    0.50
   5  -6   1   10.60    0.45
  -6   6  -1    3.20    0.64
   6  -6   1    3.49    0.29
   6  -6   1    4.30    0.42
   6   5  -1    6.51    0.42
   5   5  -1    1.26    0.22
   5   5  -1    1.26    0.22
   4   5  -1   19.71    0.68
   4   5  -1   21.52    0.67
   4   5  -1   21.47    0.65
   4   5  -1   20.58    0.72
   3   5  -1    2.91    0.21
   3   5  -1    3.56    0.31
   3   5  -1    3.50    0.25
   3   5  -1    3.02    0.21
   3   5  -1    3.38    0.25
   3   5  -1    3.05    0.23
  -3  -5   1    3.02    0.22
   2   5  -1   46.45    1.24
   2   5  -1   47.33    1.20
   2   5  -1   48.06    1.57
   2   5  -1   45.42    1.20
   2   5  -1   45.97    1.22
  -2  -5   1   47.24    1.16
   1   5  -1    1.01    0.17
   1   5  -1    0.91    0.14
   1   5  -1    0.97    0.15
   1   5  -1    0.88    0.13
   1   5  -1    0.94    0.11
  -1  -5   1    1.00    0.19
  -1  -5   1    0.92    0.11
   0   5  -1   62.42    1.90
   0   5  -1   61.90    1.65
   0   5  -1   64.89    1.53
   0   5  -1   64.06    1.55
   0   5  -1   65.44    1.99
   0   5  -1   60.99    1.58
   0  -5   1   64.20    1.47
   0  -5   1   62.03    2.01
   0  -5   1   61.23    1.59
  -1   5  -1   13.18    0.58
  -1   5  -1   14.03    0.62
  -1   5  -1   13.70    0.54
  -1   5  -1   13.94    0.47
  -1   5  -1   13.98    0.42
   1  -5   1   13.52    0.42
   1  -5   1   14.25    0.47
   1  -5   1   14.26    0.58
  -2   5  -1   24.11    0.81
  -2   5  -1   24.61    0.66
  -2   5  -1   25.22    0.72
  -2   5  -1   24.04    1.00
  -2   5  -1   23.97    0.94
   2  -5   1   24.68    0.72
   2  -5   1   24.75    0.70
   2  -5   1   24.74    0.67
  -3   5  -1   50.28    1.29
  -3   5  -1   49.80    1.79
  -3   5  -1   50.38    1.22
  -3   5  -1   49.92    1.73
  -3   5  -1   49.55    1.43
   3  -5   1   48.90    1.23
   3  -5   1   50.18    1.32
   3  -5   1   48.44    1.27
  -4   5  -1    1.72    0.29
  -4   5  -1    1.55    0.40
   4  -5   1    1.46    0.18
   4  -5   1    1.60    0.20
   4  -5   1    1.40    0.19
  -5   5  -1   10.20    0.83
  -5   5  -1    9.73    0.54
   5  -5   1   10.08    0.45
   5  -5   1    9.51    0.47
   5  -5   1   10.56    0.44
  -6   5  -1    0.70    0.51
   6  -5   1    0.43    0.15
   6  -5   1    0.41    0.18
   6   4  -1    7.59    0.47
   6   4  -1    8.88    0.48
   5   4  -1    0.67    0.16
   5   4  -1    0.58    0.16
   4   4  -1   25.44    0.73
   4   4  -1   26.10    1.04
   4   4  -1   25.89    0.82
   4   4  -1   26.21    0.75
   4   4  -1   25.26    0.78
   3   4  -1   12.86    0.44
   3   4  -1   13.64    0.61
   3   4  -1   13.27    0.46
   3   4  -1   13.00    0.47
   3   4  -1   12.55    0.43
  -3  -4   1   13.43    0.44
   2   4  -1   43.63    1.46
   2   4  -1   45.19    1.14
   2   4  -1   42.90    1.11
   2   4  -1   44.73    1.11
   2   4  -1   44.14    1.15
   2   4  -1   43.86    1.07
  -2  -4   1   46.47    1.08
  -2  -4   1   41.65    1.47
   1   4  -1  108.07    3.00
   1   4  -1  101.24    2.52
   1   4  -1  103.52    2.46
   1   4  -1  104.15    2.39
   1   4  -1  107.44    3.13
   1   4  -1  105.42    2.40
  -1  -4   1   99.21    2.30
  -1  -4   1  100.47    3.15
   0   4  -1   29.93    1.00
   0   4  -1   31.48    0.80
   0   4  -1   30.45    0.96
   0   4  -1   30.74    0.77
   0   4  -1   29.11    0.85
   0   4  -1   29.06    0.81
   0  -4   1   29.77    0.82
   0  -4   1   30.15    0.74
   0  -4   1   31.46    1.04
  -1   4  -1   72.61    1.72
  -1   4  -1   72.12    1.88
  -1   4  -1   75.19    2.29
  -1   4  -1   73.74    2.28
  -1   4  -1   73.24    1.74
   1  -4   1   75.46    2.28
   1  -4   1   73.30    1.68
   1  -4   1   74.74    1.78
   1  -4   1   74.88    1.74
  -2   4  -1   68.51    1.65
  -2   4  -1   69.18    2.21
  -2   4  -1   68.89    1.80
  -2   4  -1   70.14    2.20
  -2   4  -1   69.79    1.62
   2  -4   1   68.52    1.69
   2  -4   1   69.53    1.60
   2  -4   1   69.10    2.17
   2  -4   1   68.69    1.64
  -3   4  -1   13.88    0.55
  -3   4  -1   14.19    0.65
  -3   4  -1   13.57    0.40
  -3   4  -1   12.97    0.71
   3  -4   1   13.17    0.44
   3  -4   1   13.92    0.48
   3  -4   1   14.09    0.46
  -4   4  -1   18.07    0.68
  -4   4  -1   17.34    0.82
  -4   4  -1   18.87    0.94
   4  -4   1   17.31    0.58
   4  -4   1   18.06    0.56
   4  -4   1   17.26    0.61
  -5   4  -1   21.84    1.14
  -5   4  -1   23.27    0.83
   5  -4   1   21.89    0.72
   5  -4   1   22.91    0.70
   5  -4   1   22.75    0.78
  -6   4  -1   -0.33    0.38
   6  -4   1    0.04    0.14
   6  -4   1   -0.04    0.11
   6   3  -1   12.25    0.59
   6   3  -1   12.56    0.56
   5   3  -1    0.47    0.16
   5   3  -1    0.47    0.15
   4   3  -1    6.08    0.31
   4   3  -1    6.26    0.40
   4   3  -1    5.80    0.32
   4   3  -1    6.67    0.28
   3   3  -1    0.19    0.07
   3   3  -1    0.26    0.09
   3   3  -1    0.06    0.09
   3   3  -1    0.05    0.08
   3   3  -1    0.23    0.08
  -3  -3   1    0.49    0.15
   2   3  -1   62.41    1.47
   2   3  -1   58.42    1.45
   2   3  -1   56.94    1.85
   2   3  -1   56.30    1.40
   2   3  -1   60.52    1.37
   2   3  -1   60.75    1.41
  -2  -3   1   56.86    1.87
  -2  -3   1   59.73    1.37
   1   3  -1   13.37    0.41
   1   3  -1   14.83    0.42
   1   3  -1   14.58    0.45
   1   3  -1   15.02    0.53
   1   3  -1   14.02    0.40
   1   3  -1   13.74    0.40
  -1  -3   1   13.34    0.54
  -1  -3   1   14.25    0.38
   0   3  -1   47.22    1.11
   0   3  -1   46.85    1.10
   0   3  -1   46.77    1.40
   0   3  -1   46.53    1.20
   0   3  -1   47.11    1.44
   0  -3   1   46.52    1.06
   0  -3   1   46.17    1.15
   0  -3   1   45.23    1.46
  -1   3  -1  135.11    3.02
  -1   3  -1  135.25    3.97
  -1   3  -1  136.15    3.99
  -1   3  -1  131.76    3.25
  -1   3  -1  136.95    3.03
   1  -3   1  134.73    3.10
   1  -3   1  133.32    3.02
   1  -3   1  134.35    3.98
   1  -3   1  133.32    2.94
  -2   3  -1  119.75    3.02
  -2   3  -1  125.86    3.74
  -2   3  -1  124.17    3.74
  -2   3  -1  126.27    2.81
   2  -3   1  124.15    2.90
   2  -3   1  124.58    3.72
   2  -3   1  122.87    2.81
   2  -3   1  124.98    2.74
  -3   3  -1   49.65    1.72
  -3   3  -1   49.99    1.35
  -3   3  -1   52.03    1.70
  -3   3  -1   50.08    1.20
   3  -3   1   49.76    1.66
   3  -3   1   49.63    1.24
   3  -3   1   52.14    1.30
  -4   3  -1    0.31    0.16
  -4   3  -1    0.39    0.17
  -4   3  -1    0.05    0.28
   4  -3   1    0.29    0.11
   4  -3   1    0.15    0.10
   4  -3   1    0.24    0.10
  -5   3  -1    6.22    0.38
  -5   3  -1    6.15    0.63
   5  -3   1    6.02    0.33
   5  -3   1    6.32    0.32
   5  -3   1    5.87    0.35
  -6   3  -1    4.41    0.61
   6  -3   1    5.06    0.32
   6  -3   1    4.72    0.36
   6   2  -1    7.36    0.41
   6   2  -1    7.52    0.45
   5   2  -1    3.46    0.23
   5   2  -1    3.39    0.26
   5   2  -1    4.29    0.30
  -5  -2   1    3.76    0.40
   4   2  -1   23.29    0.70
   4   2  -1   24.51    0.71
   4   2  -1   22.86    0.73
   4   2  -1   23.58    0.64
   4   2  -1   24.01    0.94
   3   2  -1    2.16    0.16
   3   2  -1    2.00    0.20
   3   2  -1    2.14    0.14
   3   2  -1    2.19    0.17
  -3  -2   1    2.05    0.22
   2   2  -1   10.12    0.33
   2   2  -1   10.41    0.30
   2   2  -1   10.53    0.32
   2   2  -1   10.40    0.31
  -2  -2   1   10.25    0.30
  -2  -2   1   10.53    0.39
  -2  -2   1   10.03    0.44
   1   2  -1    3.78    0.15
   1   2  -1    3.36    0.15
   1   2  -1    3.33    0.14
   1   2  -1    3.72    0.14
   1   2  -1    3.32    0.13
   1   2  -1    3.03    0.17
  -1  -2   1    3.20    0.20
  -1  -2   1    3.07    0.12
   0   2  -1   10.76    0.29
   0   2  -1   10.84    0.34
   0   2  -1   10.70    0.31
   0   2  -1   10.93    0.37
   0   2  -1   11.15    0.39
   0  -2   1   11.21    0.41
   0  -2   1   11.80    0.32
   0  -2   1   11.54    0.28
  -1   2  -1  447.30    9.67
  -1   2  -1  434.45   10.27
  -1   2  -1  438.20   12.28
  -1   2  -1  407.83   12.70
   1  -2   1  428.03    9.92
   1  -2   1  437.50   12.73
   1  -2   1  429.79    9.38
   1  -2   1  396.91    9.52
  -2   2  -1   21.11    0.78
  -2   2  -1   20.89    0.59
  -2   2  -1   21.32    0.76
  -2   2  -1   20.88    0.52
   2  -2   1   20.71    0.53
   2  -2   1   19.68    0.54
   2  -2   1   21.36    0.74
   2  -2   1   20.33    0.57
  -3   2  -1   94.80    2.30
  -3   2  -1   88.24    2.88
  -3   2  -1   89.31    2.12
  -3   2  -1   93.22    2.90
   3  -2   1   93.99    2.10
   3  -2   1   97.35    2.87
   3  -2   1   91.64    2.23
   3  -2   1   93.30    2.15
  -4   2  -1   20.28    0.92
  -4   2  -1   16.47    0.80
   4  -2   1   20.60    0.61
   4  -2   1   21.12    0.65
   4  -2   1   19.92    0.58
  -5   2  -1    8.67    0.67
   5  -2   1    7.81    0.37
   5  -2   1    7.96    0.40
   5  -2   1    8.21    0.35
  -6   2  -1    7.71    0.71
   6  -2   1    8.06    0.39
   6  -2   1    7.75    0.45
   6   1  -1    0.65    0.17
   6   1  -1    0.33    0.16
   5   1  -1    5.34    0.33
   5   1  -1    5.45    0.31
   5   1  -1    4.89    0.25
  -5  -1   1    5.19    0.45
   4   1  -1  109.29    2.76
   4   1  -1  119.39    2.63
   4   1  -1  110.75    2.67
   4   1  -1  114.30    2.78
   4   1  -1  114.64    3.54
   4   1  -1  114.34    2.57
  -4  -1   1  116.91    3.58
  -4  -1   1  114.25    3.50
   3   1  -1   34.41    0.82
   3   1  -1   34.21    0.88
   3   1  -1   33.18    0.90
   3   1  -1   33.50    0.87
   3   1  -1   32.36    1.14
  -3  -1   1   33.84    1.17
   2   1  -1    8.53    0.24
   2   1  -1    8.22    0.35
   2   1  -1    8.19    0.27
   2   1  -1    8.41    0.27
  -2  -1   1    8.46    0.34
  -2  -1   1    8.69    0.37
   1   1  -1  163.24    3.59
   1   1  -1  158.52    4.73
   1   1  -1  164.69    3.70
   1   1  -1  163.31    4.78
   1   1  -1  161.94    3.59
   1   1  -1  158.86    3.86
  -1  -1   1  171.54    4.75
  -1  -1   1  160.96    3.60
   0   1  -1   50.85    1.27
   0   1  -1   52.66    1.19
   0   1  -1   52.87    1.20
   0   1  -1   55.21    1.55
   0  -1   1   52.47    1.15
  -1   1  -1   77.27    1.71
  -1   1  -1   75.72    1.82
  -1   1  -1   76.76    2.26
   1  -1   1   75.18    1.70
   1  -1   1   75.29    1.67
   1  -1   1   77.06    1.76
   1  -1   1   73.77    2.26
  -2   1  -1    2.50    0.11
  -2   1  -1    2.54    0.24
  -2   1  -1    2.52    0.14
   2  -1   1    2.57    0.14
   2  -1   1    2.55    0.18
   2  -1   1    2.55    0.14
   2  -1   1    2.45    0.12
  -3   1  -1  130.93    3.93
  -3   1  -1  127.66    3.91
  -3   1  -1  131.87    3.12
  -3   1  -1  128.01    2.93
   3  -1   1  133.16    3.11
   3  -1   1  129.46    3.05
   3  -1   1  127.27    3.90
   3  -1   1  127.22    2.94
  -4   1  -1    2.75    0.15
  -4   1  -1    3.35    0.39
  -4   1  -1    3.09    0.30
   4  -1   1    2.86    0.18
   4  -1   1    2.85    0.22
   4  -1   1    3.07    0.28
   4  -1   1    2.95    0.20
  -5   1  -1   13.25    0.76
   5  -1   1   12.59    0.48
   5  -1   1   12.84    0.46
   5  -1   1   12.98    0.52
  -6   1  -1    1.20    0.44
   6  -1   1    1.50    0.24
   6  -1   1    1.60    0.20
   6   0  -1    1.27    0.21
   6   0  -1    1.22    0.22
  -6   0   1    1.03    0.37
   5   0  -1    5.58    0.31
   5   0  -1    5.68    0.26
   5   0  -1    5.42    0.33
  -5   0   1    5.68    0.47
   4   0  -1   18.98    0.58
   4   0  -1   18.79    0.59
   4   0  -1   19.02    0.61
  -4   0   1   18.63    0.80
  -4   0   1   19.44    0.59
   3   0  -1  244.65    5.51
   3   0  -1  250.64    5.52
   3   0  -1  247.64    5.69
   3   0  -1  246.78    5.34
   3   0  -1  250.47    7.26
   3   0  -1  244.60    5.84
  -3   0   1  244.11    7.28
  -3   0   1  251.13    7.22
  -3   0   1  244.82    5.49
   2   0  -1   39.20    1.24
   2   0  -1   39.44    0.98
   2   0  -1   40.87    0.89
   2   0  -1   38.67    0.89
   2   0  -1   38.59    0.94
  -2   0   1   38.45    1.23
  -2   0   1   38.16    0.89
   1   0  -1  263.66    5.75
   1   0  -1  255.63    5.82
   1   0  -1  258.48    5.62
   1   0  -1  255.34    6.18
  -1   0   1  272.45    7.70
  -1   0   1  247.51    7.49
  -1   0  -1    8.02    0.22
  -1   0  -1    7.83    0.30
  -1   0  -1    8.13    0.31
  -1   0  -1    8.21    0.21
   1   0   1    8.12    0.21
   1   0   1    7.89    0.30
   1   0   1    8.17    0.22
   1   0   1    8.10    0.21
   1   0   1    7.73    0.23
  -2   0  -1   38.55    1.24
  -2   0  -1   36.96    1.24
  -2   0  -1   40.07    0.92
   2   0   1   39.02    0.95
   2   0   1   38.05    0.97
   2   0   1   39.29    0.92
  -3   0  -1   20.51    0.78
  -3   0  -1   20.04    0.77
  -3   0  -1   20.03    0.53
   3   0   1   19.86    0.54
   3   0   1   19.61    0.59
   3   0   1   20.39    0.55
   3   0   1   19.90    0.76
   3   0   1   20.02    0.56
  -4   0  -1    6.18    0.24
  -4   0  -1    6.10    0.48
  -4   0  -1    7.16    0.43
   4   0   1    6.23    0.26
   4   0   1    6.43    0.28
   4   0   1    6.63    0.41
   4   0   1    5.66    0.30
   4   0   1    5.83    0.26
   4   0   1    5.95    0.24
  -5   0  -1    6.62    0.55
   5   0   1    7.27    0.34
   5   0   1    7.30    0.33
   5   0   1    6.86    0.37
  -6   0  -1    4.21    0.56
   6   0   1    3.88    0.27
   6   0   1    4.04    0.34
   6  -1  -1    5.96    0.36
   6  -1  -1    5.54    0.38
  -6   1   1    5.94    0.63
   5  -1  -1    0.26    0.13
   5  -1  -1    0.41    0.13
   5  -1  -1    0.52    0.12
   5  -1  -1    0.44    0.14
  -5   1   1    0.50    0.28
  -5   1   1    0.78    0.15
   4  -1  -1    3.14    0.22
   4  -1  -1    3.37    0.22
   4  -1  -1    3.21    0.22
  -4   1   1    3.75    0.40
   3  -1  -1  152.25    3.51
   3  -1  -1  159.24    4.62
   3  -1  -1  156.90    3.63
   3  -1  -1  154.24    3.72
  -3   1   1  152.67    3.73
  -3   1   1  152.48    3.45
  -3   1   1  154.56    4.65
  -3   1   1  158.26    4.62
   2  -1  -1    0.01    0.04
   2  -1  -1    0.01    0.05
   2  -1  -1    0.04    0.06
   2  -1  -1    0.03    0.06
  -2   1   1    0.04    0.02
  -2   1   1    0.06    0.07
  -2   1   1   -0.02    0.09
   1  -1  -1  195.29    4.43
   1  -1  -1  194.98    4.53
   1  -1  -1  186.02    4.26
   1  -1  -1  194.02    4.17
  -1   1   1  194.84    4.26
  -1   1   1  190.67    4.54
  -1   1   1  178.89    5.58
  -1   1   1  189.98    5.56
   0  -1  -1   34.11    0.82
   0  -1  -1   35.70    0.82
   0  -1  -1   34.64    0.80
   0   1   1   33.75    1.04
   0   1   1   37.98    1.05
   0   1   1   35.59    0.82
   0   1   1   35.83    0.87
  -1  -1  -1    0.74    0.09
  -1  -1  -1    0.58    0.06
  -1  -1  -1    0.60    0.06
   1   1   1    0.64    0.07
   1   1   1    0.56    0.06
   1   1   1    0.45    0.06
   1   1   1    0.63    0.04
   1   1   1    0.48    0.07
   1   1   1    0.53    0.06
  -2  -1  -1   17.87    0.65
  -2  -1  -1   17.10    0.62
  -2  -1  -1   17.64    0.47
   2   1   1   17.17    0.50
   2   1   1   18.05    0.46
   2   1   1   17.55    0.47
   2   1   1   18.19    0.64
   2   1   1   18.73    0.48
  -3  -1  -1    9.77    0.32
  -3  -1  -1    9.49    0.46
  -3  -1  -1    9.43    0.46
   3   1   1    9.83    0.33
   3   1   1    9.95    0.30
   3   1   1   10.05    0.46
  -4  -1  -1   36.98    0.95
  -4  -1  -1   36.83    1.31
   4   1   1   37.74    1.05
   4   1   1   36.26    0.98
   4   1   1   38.01    0.95
   4   1   1   36.53    0.95
   4   1   1   35.46    1.31
  -5  -1  -1    5.96    0.51
   5   1   1    6.77    0.31
   5   1   1    5.93    0.32
   5   1   1    5.83    0.35
   6   1   1    4.98    0.37
   6  -2  -1   11.56    0.52
   6  -2  -1   11.98    0.56
  -6   2   1   12.58    0.82
   5  -2  -1    0.14    0.12
   5  -2  -1    0.14    0.09
   5  -2  -1    0.07    0.14
   5  -2  -1    0.26    0.13
  -5   2   1    0.43    0.30
  -5   2   1    0.13    0.13
   4  -2  -1    0.24    0.11
   4  -2  -1    0.10    0.10
   4  -2  -1    0.19    0.12
   4  -2  -1    0.07    0.07
  -4   2   1   -0.09    0.22
  -4   2   1    0.19    0.14
  -4   2   1    0.15    0.12
   3  -2  -1  117.94    2.69
   3  -2  -1  118.84    2.59
   3  -2  -1  114.10    2.84
   3  -2  -1  112.57    2.76
   3  -2  -1  122.90    3.52
  -3   2   1  115.19    3.55
  -3   2   1  116.61    3.54
  -3   2   1  115.22    2.60
  -3   2   1  113.31    2.85
   2  -2  -1   58.51    1.32
   2  -2  -1   59.60    1.46
   2  -2  -1   57.60    1.41
   2  -2  -1   56.28    1.37
  -2   2   1   57.46    1.31
  -2   2   1   56.22    1.81
  -2   2   1   58.99    1.47
  -2   2   1   58.18    1.81
   1  -2  -1   18.16    0.51
   1  -2  -1   18.12    0.45
   1  -2  -1   18.62    0.49
  -1   2   1   18.14    0.61
  -1   2   1   17.81    0.61
  -1   2   1   18.20    0.44
  -1   2   1   17.61    0.62
   0  -2  -1    8.93    0.27
   0   2   1    8.72    0.30
   0   2   1    8.95    0.28
   0   2   1    8.64    0.25
   0   2   1    9.13    0.31
  -1  -2  -1   75.11    1.69
  -1  -2  -1   70.81    1.63
   1   2   1   73.72    1.73
   1   2   1   72.23    1.67
   1   2   1   71.88    2.18
   1   2   1   71.49    1.74
   1   2   1   74.00    1.69
   1   2   1   73.13    1.63
  -2  -2  -1   43.57    1.07
  -2  -2  -1   42.66    1.41
  -2  -2  -1   43.87    1.34
  -2  -2  -1   43.56    1.05
   2   2   1   44.13    1.11
   2   2   1   44.09    1.06
   2   2   1   45.35    1.07
   2   2   1   44.26    1.07
   2   2   1   43.63    1.40
  -3  -2  -1   36.93    0.94
  -3  -2  -1   36.47    1.28
   3   2   1   36.58    1.26
   3   2   1   37.36    0.92
   3   2   1   37.69    0.93
   3   2   1   36.07    0.99
   3   2   1   36.49    0.94
   3   2   1   36.58    0.94
  -4  -2  -1   26.92    1.02
  -4  -2  -1   26.65    0.76
   4   2   1   27.04    0.78
   4   2   1   28.47    0.76
   4   2   1   28.26    0.76
   4   2   1   27.60    1.05
   4   2   1   26.38    0.83
   5   2   1    3.23    0.26
   5   2   1    2.60    0.21
   5   2   1    3.14    0.30
   6   2   1    3.90    0.39
   6  -3  -1    1.59    0.23
   6  -3  -1    1.23    0.21
  -6   3   1    1.17    0.40
   5  -3  -1   23.31    0.80
   5  -3  -1   24.17    0.79
   5  -3  -1   24.35    0.71
  -5   3   1   24.52    1.13
  -5   3   1   26.11    0.85
   4  -3  -1    6.00    0.32
   4  -3  -1    6.37    0.28
   4  -3  -1    6.09    0.31
  -4   3   1    6.38    0.43
  -4   3   1    6.63    0.36
  -4   3   1    7.12    0.53
   3  -3  -1   35.06    0.95
   3  -3  -1   34.30    0.92
   3  -3  -1   34.46    0.87
  -3   3   1   33.13    1.23
  -3   3   1   35.32    0.83
  -3   3   1   35.07    1.23
   2  -3  -1    6.66    0.28
   2  -3  -1    7.34    0.28
  -2   3   1    6.99    0.39
  -2   3   1    6.87    0.35
  -2   3   1    6.86    0.21
  -2   3   1    7.22    0.31
   1  -3  -1  176.38    3.84
   1  -3  -1  165.43    3.94
  -1   3   1  171.56    3.83
  -1   3   1  172.12    4.09
  -1   3   1  173.89    5.02
  -1   3   1  171.63    3.84
  -1   3   1  166.06    5.02
  -1   3   1  172.31    4.99
   0  -3  -1    3.12    0.14
   0  -3  -1    3.89    0.20
   0   3   1    3.56    0.21
   0   3   1    3.57    0.20
   0   3   1    3.56    0.18
   0   3   1    3.40    0.18
   0   3   1    3.57    0.20
   0   3   1    3.67    0.19
   0   3   1    3.50    0.15
  -1  -3  -1    0.20    0.06
   1   3   1    0.33    0.08
   1   3   1    0.14    0.08
   1   3   1    0.18    0.06
   1   3   1    0.20    0.07
   1   3   1    0.29    0.07
  -2  -3  -1   74.08    2.27
   2   3   1   68.98    2.24
   2   3   1   77.09    1.76
   2   3   1   71.25    1.72
   2   3   1   70.66    1.68
   2   3   1   74.01    1.71
   2   3   1   72.03    1.78
  -3  -3  -1   30.41    1.04
   3   3   1   32.19    0.85
   3   3   1   32.16    0.84
   3   3   1   31.53    0.90
   3   3   1   31.64    0.85
   3   3   1   31.31    1.12
   4   3   1   25.70    0.73
   4   3   1   26.01    1.01
   4   3   1   25.00    0.80
   4   3   1   24.82    0.75
   4   3   1   25.21    0.73
   5   3   1    5.68    0.33
   5   3   1    5.97    0.37
   5   3   1    5.26    0.30
   6   3   1    5.10    0.39
   6  -4  -1    0.00    0.11
   6  -4  -1    0.16    0.14
   6  -4  -1    0.07    0.14
  -6   4   1    0.64    0.40
   5  -4  -1   37.55    1.00
   5  -4  -1   35.63    1.06
   5  -4  -1   37.47    1.11
  -5   4   1   35.96    1.15
  -5   4   1   36.08    1.52
   4  -4  -1   15.73    0.56
   4  -4  -1   15.81    0.57
   4  -4  -1   15.59    0.50
  -4   4   1   15.73    0.62
  -4   4   1   16.01    0.84
   3  -4  -1   11.21    0.37
   3  -4  -1   10.37    0.41
   3  -4  -1   10.70    0.41
  -3   4   1   11.00    0.47
  -3   4   1   10.89    0.55
  -3   4   1   11.26    0.32
  -3   4   1    9.15    0.56
   2  -4  -1   38.86    1.01
   2  -4  -1   37.91    0.98
  -2   4   1   37.34    1.29
  -2   4   1   37.22    0.99
  -2   4   1   37.83    1.28
  -2   4   1   37.37    0.92
  -2   4   1   37.27    1.06
   1  -4  -1   43.33    1.05
   1  -4  -1   37.90    0.96
  -1   4   1   42.53    1.03
  -1   4   1   41.36    1.31
  -1   4   1   39.08    1.10
  -1   4   1   37.00    0.97
  -1   4   1   38.64    1.29
  -1   4   1   41.38    1.31
   0  -4  -1    3.28    0.20
   0  -4  -1    3.24    0.16
   0   4   1    3.49    0.20
   0   4   1    3.55    0.21
   0   4   1    3.28    0.23
   0   4   1    3.21    0.17
   0   4   1    3.17    0.22
   0   4   1    3.43    0.22
   0   4   1    3.36    0.21
  -1  -4  -1   39.94    1.01
   1   4   1   41.30    1.09
   1   4   1   42.30    1.05
   1   4   1   42.16    1.10
   1   4   1   42.15    1.06
   1   4   1   42.22    1.34
  -2  -4  -1  130.16    3.01
   2   4   1  137.68    4.04
   2   4   1  133.90    3.20
   2   4   1  135.69    3.11
   2   4   1  130.74    3.18
   2   4   1  134.38    3.07
  -3  -4  -1    3.08    0.23
   3   4   1    3.62    0.22
   3   4   1    3.31    0.23
   3   4   1    3.65    0.23
   3   4   1    3.36    0.24
   3   4   1    3.48    0.29
   4   4   1    3.96    0.25
   4   4   1    3.91    0.26
   4   4   1    3.86    0.29
   5   4   1    1.64    0.21
   5   4   1    1.35    0.23
   5   4   1    1.87    0.24
   6   4   1    7.43    0.49
   6  -5  -1    0.38    0.19
   6  -5  -1    0.45    0.15
   6  -5  -1    0.48    0.18
  -6   5   1    1.09    0.27
  -6   5   1    0.41    0.46
   5  -5  -1    9.89    0.42
   5  -5  -1    9.78    0.49
   5  -5  -1    9.56    0.46
  -5   5   1   11.23    0.56
  -5   5   1    9.80    0.77
   4  -5  -1   24.84    0.78
   4  -5  -1   24.84    0.73
   4  -5  -1   23.52    0.79
  -4   5   1   25.05    1.13
  -4   5   1   25.66    0.87
   3  -5  -1   17.01    0.58
   3  -5  -1   16.51    0.58
   3  -5  -1   17.10    0.53
  -3   5   1   16.50    0.82
  -3   5   1   18.02    0.67
  -3   5   1   18.25    0.78
  -3   5   1   17.47    0.49
   2  -5  -1    8.19    0.31
   2  -5  -1    8.21    0.36
   2  -5  -1    7.84    0.34
  -2   5   1    7.44    0.36
  -2   5   1    7.97    0.43
  -2   5   1    7.46    0.27
  -2   5   1    8.15    0.42
  -2   5   1    8.05    0.49
   1  -5  -1    0.53    0.11
   1  -5  -1    0.69    0.14
   1  -5  -1    0.46    0.09
  -1   5   1    0.48    0.13
  -1   5   1    0.27    0.17
  -1   5   1    0.45    0.12
  -1   5   1    0.39    0.07
  -1   5   1    0.47    0.14
  -1   5   1    0.45    0.16
   0  -5  -1   15.97    0.48
   0  -5  -1   16.69    0.56
   0   5   1   16.81    0.64
   0   5   1   15.76    0.54
   0   5   1   16.51    0.55
   0   5   1   16.44    0.49
   0   5   1   15.90    0.63
   0   5   1   16.56    0.59
   0   5   1   16.40    0.58
  -1  -5  -1   27.33    0.81
  -1  -5  -1   27.39    0.73
   1   5   1   26.89    0.95
   1   5   1   27.39    0.78
   1   5   1   26.84    0.79
   1   5   1   27.04    0.75
   1   5   1   25.47    0.79
  -2  -5  -1   84.49    2.01
   2   5   1   85.02    2.02
   2   5   1   84.38    2.08
   2   5   1   83.97    2.15
   2   5   1   92.71    2.71
   2   5   1   86.54    2.07
   2   5   1   85.04    2.12
  -3  -5  -1    0.23    0.11
   3   5   1    0.25    0.11
   3   5   1    0.17    0.10
   3   5   1    0.10    0.10
   4   5   1    1.30    0.19
   4   5   1    1.71    0.20
   4   5   1    1.56    0.23
   4   5   1    1.21    0.18
   5   5   1    0.80    0.21
   5   5   1    1.02    0.20
   5   5   1    1.01    0.20
   6  -6  -1    0.37    0.15
   6  -6  -1    0.39    0.19
   6  -6  -1    0.43    0.18
  -6   6   1    0.82    0.29
   5  -6  -1   12.61    0.50
   5  -6  -1   12.65    0.55
   5  -6  -1   12.86    0.57
  -5   6   1   11.66    0.87
  -5   6   1   12.24    0.65
   4  -6  -1    1.51    0.22
   4  -6  -1    1.25    0.18
   4  -6  -1    1.08    0.20
  -4   6   1    1.02    0.38
  -4   6   1    1.49    0.29
  -4   6   1    1.41    0.22
   3  -6  -1    0.51    0.12
   3  -6  -1    0.41    0.13
   3  -6  -1    0.53    0.17
  -3   6   1    0.67    0.32
  -3   6   1    0.57    0.23
  -3   6   1    0.32    0.15
   2  -6  -1   27.06    0.75
   2  -6  -1   27.32    0.83
   2  -6  -1   27.69    0.81
  -2   6   1   27.11    1.07
  -2   6   1   26.67    0.91
  -2   6   1   27.30    0.74
  -2   6   1   25.60    0.81
   1  -6  -1   24.44    0.69
   1  -6  -1   25.43    0.78
  -1   6   1   24.20    0.70
  -1   6   1   26.00    0.78
  -1   6   1   25.11    0.95
  -1   6   1   23.92    0.84
  -1   6   1   25.16    0.94
   0  -6  -1   17.57    0.53
   0  -6  -1   18.16    0.63
   0   6   1   17.51    0.61
   0   6   1   17.75    0.61
   0   6   1   17.11    0.70
   0   6   1   17.87    0.55
   0   6   1   17.64    0.66
  -1  -6  -1   14.22    0.47
  -1  -6  -1   14.91    0.56
   1   6   1   14.49    0.63
   1   6   1   15.16    0.50
   1   6   1   14.87    0.54
   1   6   1   14.24    0.54
   1   6   1   13.70    0.54
  -2  -6  -1   17.55    0.57
   2   6   1   16.58    0.59
   2   6   1   17.21    0.55
   2   6   1   16.90    0.56
   2   6   1   17.16    0.62
   2   6   1   16.87    0.58
  -3  -6  -1   13.85    0.52
   3   6   1   14.54    0.58
   3   6   1   14.34    0.53
   3   6   1   13.98    0.53
   3   6   1   14.17    0.55
   4   6   1    9.43    0.43
   4   6   1    9.33    0.45
   4   6   1    9.16    0.48
   5   6   1    0.53    0.21
   5   6   1    0.47    0.17
   5  -7  -1    5.17    0.38
   5  -7  -1    5.03    0.39
   5  -7  -1    4.99    0.34
  -5   7   1    5.50    0.73
  -5   7   1    5.43    0.53
  -5   7   1    6.06    0.41
   4  -7  -1    5.95    0.39
   4  -7  -1    6.57    0.39
   4  -7  -1    7.09    0.37
  -4   7   1    7.33    0.53
  -4   7   1    7.01    0.69
  -4   7   1    6.63    0.42
   3  -7  -1    4.37    0.32
   3  -7  -1    4.74    0.29
   3  -7  -1    4.52    0.33
  -3   7   1    4.70    0.33
  -3   7   1    4.93    0.55
  -3   7   1    4.71    0.44
   2  -7  -1    2.52    0.26
   2  -7  -1    2.55    0.23
   2  -7  -1    2.27    0.27
  -2   7   1    2.17    0.17
  -2   7   1    2.22    0.37
  -2   7   1    1.88    0.27
  -2   7   1    2.42    0.31
  -2   7   1    2.29    0.33
   1  -7  -1   10.79    0.42
   1  -7  -1   12.11    0.52
  -1   7   1   12.15    0.59
  -1   7   1   11.24    0.58
  -1   7   1   11.53    0.42
  -1   7   1   11.88    0.62
  -1   7   1   10.80    0.49
   0  -7  -1   64.28    1.58
   0  -7  -1   63.02    1.73
   0   7   1   64.72    1.81
   0   7   1   66.82    2.14
   0   7   1   67.16    1.70
   0   7   1   65.36    1.64
   0   7   1   62.88    1.72
  -1  -7  -1    1.38    0.17
  -1  -7  -1    1.31    0.22
   1   7   1    1.46    0.18
   1   7   1    0.74    0.20
   1   7   1    1.21    0.20
   1   7   1    0.97    0.20
  -2  -7  -1    0.30    0.12
   2   7   1    0.32    0.16
   2   7   1    0.38    0.16
  -3  -7  -1    3.78    0.29
   3   7   1    2.77    0.27
   3   7   1    2.83    0.30
   3   7   1    2.96    0.31
  -4  -7  -1    7.47    0.40
   4   7   1    6.94    0.43
   4   7   1    6.44    0.43
   4   7   1    6.61    0.38
   5  -8  -1    3.56    0.36
   5  -8  -1    4.19    0.41
   5  -8  -1    3.73    0.31
  -5   8   1    4.08    0.73
  -5   8   1    3.80    0.51
  -5   8   1    4.57    0.43
   4  -8  -1    1.86    0.28
   4  -8  -1    2.46    0.27
   4  -8  -1    1.99    0.28
  -4   8   1    2.69    0.32
  -4   8   1    2.21    0.55
  -4   8   1    2.53    0.41
   3  -8  -1    0.18    0.12
   3  -8  -1    0.22    0.19
   3  -8  -1    0.18    0.15
  -3   8   1   -0.41    0.31
  -3   8   1    0.07    0.28
  -3   8   1    0.05    0.18
   2  -8  -1   10.21    0.50
   2  -8  -1   10.28    0.43
  -2   8   1    9.89    0.52
  -2   8   1    9.71    0.61
  -2   8   1   10.29    0.66
  -2   8   1   10.51    0.41
   1  -8  -1    3.70    0.35
   1  -8  -1    3.96    0.26
  -1   8   1    3.97    0.43
  -1   8   1    3.74    0.35
  -1   8   1    3.85    0.25
  -1   8   1    4.28    0.34
   0  -8  -1   28.51    0.84
   0  -8  -1   29.30    0.96
   0   8   1   28.16    0.94
   0   8   1   29.68    0.95
   0   8   1   29.18    1.01
   0   8   1   29.76    0.87
  -1  -8  -1    2.11    0.22
   1   8   1    2.08    0.27
   1   8   1    2.69    0.26
   1   8   1    2.49    0.28
   1   8   1    2.93    0.33
  -2  -8  -1    7.19    0.38
   2   8   1    7.77    0.45
   2   8   1    7.69    0.45
   2   8   1    7.45    0.39
  -3  -8  -1    0.89    0.19
   3   8   1    0.84    0.19
   3   8   1    0.84    0.18
   3   8   1    0.83    0.23
   3   8   1    0.63    0.21
  -4  -8  -1    1.67    0.24
   4   8   1    2.24    0.31
   4   8   1    1.92    0.30
   4   8   1    2.04    0.26
   4  -9  -1    0.47    0.16
   4  -9  -1    0.28    0.21
  -4   9   1    0.60    0.24
  -4   9   1    0.44    0.36
  -4   9   1   -0.31    0.40
   3  -9  -1    0.32    0.18
   3  -9  -1    0.30    0.15
  -3   9   1   -0.01    0.31
  -3   9   1    0.19    0.21
   2  -9  -1   14.82    0.57
   2  -9  -1   15.48    0.68
  -2   9   1   15.77    0.79
  -2   9   1   15.30    0.68
  -2   9   1   15.13    0.55
   1  -9  -1    0.13    0.17
   1  -9  -1   -0.06    0.11
  -1   9   1    0.05    0.11
  -1   9   1    0.07    0.22
  -1   9   1    0.29    0.17
  -1   9   1   -0.07    0.27
   0  -9  -1   12.19    0.50
   0  -9  -1   12.82    0.59
   0   9   1   12.84    0.61
   0   9   1   11.95    0.64
   0   9   1   12.32    0.51
   0   9   1   13.44    0.60
  -1  -9  -1    5.93    0.35
   1   9   1    6.03    0.45
   1   9   1    6.50    0.37
   1   9   1    5.73    0.43
   1   9   1    6.38    0.42
  -2  -9  -1    5.29    0.35
   2   9   1    4.62    0.39
   2   9   1    5.36    0.36
   2   9   1    4.93    0.43
  -3  -9  -1    0.45    0.16
   3   9   1    0.62    0.23
   3   9   1    0.46    0.21
   3   9   1    0.60    0.17
   3 -10  -1    0.73    0.19
   3 -10  -1    0.85    0.24
  -3  10   1    1.11    0.42
  -3  10   1    1.12    0.30
   2 -10  -1    8.68    0.44
   2 -10  -1    8.46    0.53
  -2  10   1    7.46    0.55
  -2  10   1    8.38    0.41
  -2  10   1    7.35    0.64
   1 -10  -1    7.38    0.40
   1 -10  -1    6.68    0.47
  -1  10   1    6.82    0.38
  -1  10   1    6.39    0.58
  -1  10   1    6.58    0.52
  -1  10   1    6.60    0.46
   0 -10  -1    1.17    0.25
   0 -10  -1    1.30    0.21
   0  10   1    1.45    0.27
   0  10   1    1.07    0.32
   0  10   1    1.64    0.31
   0  10   1    1.19    0.21
  -1 -10  -1    4.91    0.35
   1  10   1    5.15    0.44
   1  10   1    4.66    0.41
   1  10   1    5.65    0.37
  -2 -10  -1    0.22    0.16
   2  10   1   -0.29    0.21
   2  10   1    0.02    0.18
   2  10   1    0.07    0.12
   2 -11  -1    5.09    0.49
  -2  11   1    3.99    0.45
   1 -11  -1    1.31    0.23
   1 -11  -1    1.07    0.25
  -1  11   1    1.27    0.22
  -1  11   1    1.14    0.27
  -1  11   1    1.06    0.39
  -1  11   1    0.84    0.33
   0 -11  -1    0.59    0.19
   0 -11  -1    0.60    0.22
   0  11   1    0.52    0.18
   0  11   1    0.22    0.21
   0  11   1    0.06    0.27
   0  11   1    0.54    0.32
   1  11  -2   -0.04    0.13
   1  11  -2   -0.34    0.20
   1  11  -2    0.03    0.20
   1  11  -2    0.29    0.19
  -1 -11   2    0.03    0.12
   0  11  -2    2.78    0.38
   0  11  -2    2.94    0.37
   0  11  -2    3.93    0.33
   0  11  -2    3.62    0.38
   0 -11   2    3.96    0.40
   0 -11   2    3.36    0.32
  -1  11  -2    2.81    0.29
  -1  11  -2    2.52    0.32
  -1  11  -2    1.99    0.34
  -1  11  -2    1.86    0.40
   1 -11   2    2.67    0.29
   1 -11   2    2.22    0.31
  -2  11  -2    1.70    0.35
  -2  11  -2    1.57    0.29
  -2  11  -2    2.01    0.25
  -2  11  -2    1.76    0.44
   2 -11   2    1.86    0.25
   2 -11   2    1.67    0.29
   3  10  -2    0.09    0.16
   2  10  -2    6.19    0.40
   2  10  -2    6.22    0.45
   2  10  -2    5.91    0.43
  -2 -10   2    6.75    0.39
   1  10  -2    2.67    0.27
   1  10  -2    2.50    0.34
   1  10  -2    2.95    0.34
   1  10  -2    2.92    0.32
  -1 -10   2    2.35    0.25
   0  10  -2   -0.16    0.20
   0  10  -2    0.07    0.15
   0  10  -2   -0.01    0.22
   0  10  -2    0.13    0.13
   0 -10   2    0.37    0.17
   0 -10   2    0.15    0.12
  -1  10  -2    4.69    0.49
  -1  10  -2    4.79    0.39
  -1  10  -2    4.93    0.40
  -1  10  -2    4.87    0.32
   1 -10   2    5.40    0.41
   1 -10   2    5.06    0.33
  -2  10  -2   10.42    0.71
  -2  10  -2   11.89    0.60
  -2  10  -2   11.02    0.48
   2 -10   2   11.04    0.57
   2 -10   2   11.27    0.50
  -3  10  -2    1.46    0.31
  -3  10  -2    1.78    0.45
   3 -10   2    1.32    0.26
   3 -10   2    1.18    0.21
  -4  10  -2    0.07    0.21
   4 -10   2    0.28    0.18
   4   9  -2    1.29    0.26
   3   9  -2   -0.01    0.15
   3   9  -2   -0.15    0.15
   2   9  -2    0.87    0.23
   2   9  -2    0.90    0.21
  -2  -9   2    0.99    0.18
   1   9  -2   14.81    0.61
   1   9  -2   14.48    0.63
   1   9  -2   15.79    0.63
   1   9  -2   15.39    0.59
  -1  -9   2   15.40    0.55
   0   9  -2    6.38    0.35
   0   9  -2    5.51    0.45
   0   9  -2    6.62    0.41
   0   9  -2    6.51    0.40
   0  -9   2    6.19    0.33
   0  -9   2    6.48    0.40
  -1   9  -2    5.03    0.31
  -1   9  -2    5.01    0.48
  -1   9  -2    5.21    0.41
  -1   9  -2    4.28    0.35
   1  -9   2    4.60    0.30
   1  -9   2    4.93    0.38
  -2   9  -2    0.69    0.14
  -2   9  -2    0.58    0.31
  -2   9  -2    1.15    0.27
   2  -9   2    0.92    0.18
   2  -9   2    1.12    0.22
  -3   9  -2   11.11    0.83
  -3   9  -2   11.46    0.58
  -3   9  -2   10.71    0.71
   3  -9   2   11.35    0.50
   3  -9   2   11.66    0.56
  -4   9  -2   -0.61    0.35
  -4   9  -2   -0.25    0.32
  -4   9  -2    0.25    0.20
   4  -9   2   -0.02    0.14
   4  -9   2   -0.08    0.18
   4  -9   2    0.00    0.13
   4   8  -2   13.18    0.60
   4   8  -2   13.13    0.58
   3   8  -2    1.57    0.24
   3   8  -2    1.48    0.20
   3   8  -2    1.40    0.24
   3   8  -2    1.39    0.21
  -3  -8   2    1.36    0.20
   2   8  -2    1.09    0.20
   2   8  -2    1.18    0.21
   2   8  -2    0.74    0.19
  -2  -8   2    1.14    0.18
   1   8  -2   11.78    0.47
   1   8  -2   11.92    0.51
   1   8  -2   11.53    0.50
   1   8  -2   11.98    0.62
   1   8  -2   11.19    0.51
  -1  -8   2   11.08    0.43
   0   8  -2    2.90    0.29
   0   8  -2    3.02    0.28
   0   8  -2    3.07    0.34
   0   8  -2    2.50    0.21
   0  -8   2    3.14    0.22
   0  -8   2    2.91    0.29
  -1   8  -2   25.53    1.00
  -1   8  -2   25.88    0.84
  -1   8  -2   24.57    0.93
  -1   8  -2   25.70    0.77
   1  -8   2   24.99    0.85
   1  -8   2   24.63    0.74
  -2   8  -2    3.88    0.42
  -2   8  -2    4.25    0.40
  -2   8  -2    5.26    0.55
  -2   8  -2    4.37    0.35
  -2   8  -2    4.47    0.26
   2  -8   2    4.31    0.28
   2  -8   2    4.50    0.32
  -3   8  -2   10.99    0.77
  -3   8  -2   10.46    0.50
  -3   8  -2   10.47    0.41
  -3   8  -2   10.52    0.65
   3  -8   2   10.44    0.49
   3  -8   2    9.73    0.47
   3  -8   2    9.88    0.44
  -4   8  -2    0.52    0.33
  -4   8  -2    0.43    0.44
  -4   8  -2    0.57    0.20
   4  -8   2    0.61    0.17
   4  -8   2    0.30    0.17
   4  -8   2    0.25    0.15
  -5   8  -2    4.34    0.52
  -5   8  -2    2.67    0.62
   5  -8   2    3.65    0.34
   5  -8   2    3.94    0.35
   5   7  -2    0.46    0.18
   5   7  -2    0.24    0.17
   4   7  -2   12.32    0.56
   4   7  -2   12.35    0.55
   3   7  -2   27.98    0.84
   3   7  -2   27.78    0.88
   3   7  -2   30.36    1.17
   3   7  -2   28.80    0.90
  -3  -7   2   28.24    0.84
   2   7  -2    1.26    0.24
   2   7  -2    0.73    0.18
   2   7  -2    0.79    0.16
   2   7  -2    0.87    0.16
   2   7  -2    0.92    0.16
  -2  -7   2    0.99    0.15
   1   7  -2    0.72    0.16
   1   7  -2    0.78    0.18
   1   7  -2    0.88    0.18
  -1  -7   2    0.89    0.14
   0   7  -2   30.87    0.89
   0   7  -2   30.34    0.85
   0   7  -2   31.20    1.13
   0   7  -2   29.63    0.96
   0   7  -2   28.89    0.89
   0  -7   2   28.46    0.90
   0  -7   2   30.28    0.81
  -1   7  -2   31.41    0.88
  -1   7  -2   32.24    1.18
  -1   7  -2   30.49    1.05
  -1   7  -2   32.85    1.21
  -1   7  -2   32.55    0.94
   1  -7   2   31.87    0.96
   1  -7   2   31.87    0.86
  -2   7  -2    2.47    0.44
  -2   7  -2    1.63    0.30
  -2   7  -2    2.14    0.17
  -2   7  -2    1.92    0.24
   2  -7   2    1.91    0.19
   2  -7   2    2.01    0.22
  -3   7  -2   56.68    2.10
  -3   7  -2   57.68    1.46
  -3   7  -2   57.65    1.73
  -3   7  -2   59.52    1.54
   3  -7   2   58.65    1.47
   3  -7   2   58.37    1.57
   3  -7   2   59.00    1.52
  -4   7  -2    2.65    0.57
  -4   7  -2    2.60    0.39
  -4   7  -2    2.67    0.28
   4  -7   2    2.57    0.26
   4  -7   2    2.75    0.29
   4  -7   2    2.54    0.26
  -5   7  -2    3.83    0.46
  -5   7  -2    3.10    0.63
   5  -7   2    3.43    0.31
   5  -7   2    3.06    0.32
   5   6  -2    0.99    0.20
   5   6  -2    1.08    0.22
   4   6  -2    3.62    0.30
   4   6  -2    3.50    0.26
   4   6  -2    3.19    0.30
   3   6  -2   38.16    1.01
   3   6  -2   34.40    1.01
   3   6  -2   37.52    1.05
   3   6  -2   35.27    0.97
  -3  -6   2   34.86    0.97
   2   6  -2   13.94    0.51
   2   6  -2   15.05    0.50
   2   6  -2   14.92    0.66
   2   6  -2   15.00    0.51
   2   6  -2   13.99    0.51
  -2  -6   2   14.11    0.47
   1   6  -2   10.63    0.42
   1   6  -2   10.09    0.50
   1   6  -2   10.00    0.38
   1   6  -2    9.95    0.42
  -1  -6   2    9.65    0.35
   0   6  -2    6.52    0.32
   0   6  -2    6.36    0.31
   0   6  -2    6.90    0.29
   0   6  -2    7.53    0.41
   0   6  -2    6.75    0.39
   0   6  -2    7.45    0.38
   0  -6   2    6.33    0.33
   0  -6   2    6.81    0.27
  -1   6  -2   27.63    0.79
  -1   6  -2   26.83    1.01
  -1   6  -2   26.96    0.74
  -1   6  -2   26.60    1.01
  -1   6  -2   26.50    0.89
   1  -6   2   26.40    0.72
   1  -6   2   26.83    0.79
  -2   6  -2    0.88    0.12
  -2   6  -2    0.98    0.22
  -2   6  -2    0.59    0.22
  -2   6  -2    1.05    0.35
  -2   6  -2    0.93    0.18
   2  -6   2    0.98    0.16
   2  -6   2    0.82    0.14
   2  -6   2    1.12    0.15
  -3   6  -2  123.46    3.92
  -3   6  -2  123.84    2.91
  -3   6  -2  122.93    2.86
  -3   6  -2  124.25    3.18
   3  -6   2  121.33    2.88
   3  -6   2  123.14    2.99
   3  -6   2  122.88    2.83
  -4   6  -2   12.91    0.65
  -4   6  -2   13.04    0.89
  -4   6  -2   12.50    0.50
   4  -6   2   12.68    0.48
   4  -6   2   12.68    0.49
   4  -6   2   12.49    0.52
  -5   6  -2    3.57    0.43
  -5   6  -2    3.69    0.63
   5  -6   2    3.57    0.32
   5  -6   2    3.20    0.27
   6  -6   2    4.51    0.38
   6  -6   2    3.80    0.34
   6   5  -2    1.76    0.26
   6   5  -2    2.97    0.34
   5   5  -2    9.77    0.48
   5   5  -2   10.24    0.49
   4   5  -2    1.28    0.20
   4   5  -2    1.62    0.21
   4   5  -2    1.39    0.18
   3   5  -2   27.84    0.82
   3   5  -2   27.63    0.81
   3   5  -2   28.04    0.78
   3   5  -2   26.91    0.75
   3   5  -2   27.50    0.80
   3   5  -2   26.97    1.05
  -3  -5   2   26.35    0.75
   2   5  -2   12.52    0.43
   2   5  -2   12.83    0.46
   2   5  -2   14.03    0.60
   2   5  -2   12.74    0.45
   2   5  -2   13.56    0.45
  -2  -5   2   13.29    0.42
   1   5  -2    3.13    0.18
   1   5  -2    3.56    0.22
   1   5  -2    3.37    0.19
   1   5  -2    3.20    0.24
   1   5  -2    3.27    0.20
   1   5  -2    3.14    0.22
  -1  -5   2    3.19    0.17
  -1  -5   2    3.17    0.28
   0   5  -2   17.94    0.64
   0   5  -2   17.68    0.60
   0   5  -2   17.65    0.55
   0   5  -2   17.86    0.52
   0   5  -2   17.30    0.69
   0  -5   2   18.69    0.73
   0  -5   2   17.75    0.49
   0  -5   2   18.00    0.56
  -1   5  -2   97.13    2.29
  -1   5  -2   96.15    2.48
  -1   5  -2   91.58    2.27
  -1   5  -2  102.64    3.02
  -1   5  -2   98.39    2.99
   1  -5   2   96.95    2.21
   1  -5   2  103.42    3.02
   1  -5   2   96.27    2.34
  -2   5  -2   11.04    0.50
  -2   5  -2   10.56    0.40
  -2   5  -2   10.62    0.54
  -2   5  -2   11.85    0.65
  -2   5  -2   10.95    0.36
   2  -5   2   11.62    0.40
   2  -5   2   10.94    0.37
   2  -5   2   11.37    0.53
   2  -5   2   10.66    0.40
  -3   5  -2   19.70    0.97
  -3   5  -2   20.17    0.85
  -3   5  -2   19.02    0.55
  -3   5  -2   19.31    0.73
   3  -5   2   19.73    0.60
   3  -5   2   19.01    0.58
   3  -5   2   18.17    0.61
  -4   5  -2   49.36    1.89
  -4   5  -2   51.16    1.46
   4  -5   2   49.02    1.35
   4  -5   2   48.84    1.27
   4  -5   2   48.95    1.28
  -5   5  -2    6.01    0.70
  -5   5  -2    6.90    0.49
   5  -5   2    7.05    0.40
   5  -5   2    7.16    0.36
  -6   5  -2    0.16    0.48
   6  -5   2    0.44    0.16
   6  -5   2    0.42    0.17
   6   4  -2    4.56    0.36
   6   4  -2    3.90    0.38
   5   4  -2    9.33    0.45
   5   4  -2    9.67    0.47
   4   4  -2    2.13    0.17
   4   4  -2    2.14    0.18
   4   4  -2    1.98    0.21
   4   4  -2    1.89    0.21
   4   4  -2    2.33    0.31
   3   4  -2   29.43    0.84
   3   4  -2   27.88    0.84
   3   4  -2   31.46    0.82
   3   4  -2   30.89    0.79
   3   4  -2   30.02    0.85
  -3  -4   2   30.16    0.79
   2   4  -2    7.87    0.28
   2   4  -2    7.59    0.30
   2   4  -2    7.27    0.29
   2   4  -2    7.08    0.29
   2   4  -2    6.55    0.36
   2   4  -2    7.64    0.30
  -2  -4   2    7.60    0.41
  -2  -4   2    7.63    0.27
   1   4  -2   84.91    1.92
   1   4  -2   78.54    1.97
   1   4  -2   79.73    1.88
   1   4  -2   80.23    1.87
   1   4  -2   80.63    2.45
  -1  -4   2   78.90    1.79
  -1  -4   2   78.05    2.49
   0   4  -2    0.43    0.11
   0   4  -2    0.17    0.11
   0   4  -2    0.13    0.08
   0   4  -2    0.23    0.06
   0   4  -2    0.32    0.10
   0  -4   2    0.22    0.06
   0  -4   2    0.44    0.13
   0  -4   2    0.28    0.08
  -1   4  -2    2.68    0.14
  -1   4  -2    3.12    0.25
  -1   4  -2    2.81    0.30
   1  -4   2    2.46    0.14
  -2   4  -2  205.92    4.67
  -2   4  -2  212.68    6.18
  -2   4  -2  200.34    4.65
  -2   4  -2  207.79    6.18
  -2   4  -2  206.49    5.02
   2  -4   2  213.42    6.16
   2  -4   2  207.45    4.65
   2  -4   2  212.71    4.80
   2  -4   2  204.69    4.54
  -3   4  -2   19.72    0.81
  -3   4  -2   19.23    0.53
  -3   4  -2   19.07    0.67
  -3   4  -2   19.41    0.91
   3  -4   2   18.16    0.55
   3  -4   2   18.54    0.59
   3  -4   2   18.82    0.56
  -4   4  -2    5.58    0.43
  -4   4  -2    6.04    0.40
  -4   4  -2    5.20    0.59
   4  -4   2    5.87    0.31
   4  -4   2    5.53    0.28
   4  -4   2    6.09    0.30
  -5   4  -2    5.20    0.62
  -5   4  -2    5.97    0.41
   5  -4   2    5.55    0.35
   5  -4   2    5.77    0.32
  -6   4  -2    6.60    0.81
   6  -4   2    6.13    0.41
   6  -4   2    6.09    0.36
   6   3  -2    2.09    0.28
   6   3  -2    1.82    0.27
   5   3  -2    7.06    0.38
   5   3  -2    6.30    0.36
   4   3  -2    2.18    0.29
   4   3  -2    1.72    0.15
   4   3  -2    1.61    0.19
   4   3  -2    2.03    0.21
   3   3  -2   24.56    0.72
   3   3  -2   25.16    0.93
   3   3  -2   25.25    0.71
   3   3  -2   25.03    0.72
   3   3  -2   25.57    0.65
   3   3  -2   25.52    0.67
  -3  -3   2   24.61    0.96
   2   3  -2    4.62    0.21
   2   3  -2    4.57    0.22
   2   3  -2    4.97    0.20
   2   3  -2    4.73    0.21
   2   3  -2    4.81    0.19
  -2  -3   2    4.49    0.29
  -2  -3   2    4.75    0.19
   1   3  -2  169.23    4.91
   1   3  -2  162.55    3.96
   1   3  -2  165.23    3.72
   1   3  -2  166.38    3.83
   1   3  -2  168.70    4.81
   1   3  -2  172.57    3.76
  -1  -3   2  163.88    3.61
   0   3  -2    3.97    0.22
   0   3  -2    4.39    0.17
   0   3  -2    4.46    0.22
   0   3  -2    4.35    0.23
   0   3  -2    4.10    0.18
   0  -3   2    4.21    0.26
   0  -3   2    3.93    0.18
   0  -3   2    4.24    0.15
  -1   3  -2  157.34    3.71
  -1   3  -2  155.33    3.47
  -1   3  -2  155.67    4.56
  -1   3  -2  150.55    3.44
  -1   3  -2  151.72    4.54
   1  -3   2  154.82    4.56
   1  -3   2  156.02    3.36
   1  -3   2  153.98    3.54
   1  -3   2  152.96    3.44
  -2   3  -2  137.19    4.10
  -2   3  -2  132.41    3.30
  -2   3  -2  133.63    4.09
  -2   3  -2  137.41    3.08
   2  -3   2  142.80    4.08
   2  -3   2  136.11    3.06
   2  -3   2  131.45    3.00
   2  -3   2  137.30    3.17
  -3   3  -2    6.07    0.38
  -3   3  -2    5.73    0.32
  -3   3  -2    4.24    0.43
  -3   3  -2    5.98    0.22
   3  -3   2    5.83    0.27
   3  -3   2    6.53    0.37
   3  -3   2    6.19    0.25
  -4   3  -2   11.90    0.73
  -4   3  -2   11.02    0.48
   4  -3   2   11.87    0.42
   4  -3   2   11.01    0.41
   4  -3   2   11.59    0.45
  -5   3  -2    1.29    0.41
   5  -3   2    1.34    0.18
   5  -3   2    1.31    0.18
   5  -3   2    1.52    0.22
  -6   3  -2   18.84    1.12
   6  -3   2   18.35    0.65
   6  -3   2   19.20    0.74
   6   2  -2    0.15    0.14
   6   2  -2   -0.14    0.13
   5   2  -2   11.16    0.48
   5   2  -2   11.15    0.49
  -5  -2   2   11.60    0.61
   4   2  -2    6.97    0.26
   4   2  -2    7.04    0.33
   4   2  -2    7.62    0.31
   4   2  -2    6.76    0.32
  -4  -2   2    6.93    0.45
   3   2  -2    7.89    0.26
   3   2  -2    7.82    0.31
   3   2  -2    7.39    0.30
   3   2  -2    7.80    0.30
   3   2  -2    8.17    0.40
  -3  -2   2    8.32    0.43
  -3  -2   2    8.56    0.39
   2   2  -2   26.84    0.89
   2   2  -2   26.67    0.68
   2   2  -2   27.01    0.63
   2   2  -2   26.67    0.69
   2   2  -2   25.48    0.71
  -2  -2   2   25.95    0.92
   1   2  -2  896.25   19.28
   1   2  -2  864.65   24.89
   1   2  -2  856.35   19.64
   1   2  -2  887.66   25.26
   1   2  -2  880.12   20.43
   1   2  -2  888.62   19.12
  -1  -2   2  830.89   25.35
  -1  -2   2  790.81   18.53
   0   2  -2  405.30    8.56
   0   2  -2  400.11   11.18
   0   2  -2  397.73    8.57
   0   2  -2  380.22    9.06
   0  -2   2  402.97    8.33
   0  -2   2  345.08    8.76
   0  -2   2  332.42   11.26
  -1   2  -2  261.97    5.87
  -1   2  -2  269.02    6.18
  -1   2  -2  261.63    5.86
  -1   2  -2  263.79    7.60
   1  -2   2  266.47    5.79
   1  -2   2  254.25    5.82
   1  -2   2  271.14    7.74
   1  -2   2  253.11    6.05
  -2   2  -2  270.92    7.77
  -2   2  -2  265.58    6.28
  -2   2  -2  263.58    5.93
   2  -2   2  268.78    6.07
   2  -2   2  261.19    5.75
   2  -2   2  258.55    5.86
   2  -2   2  276.46    7.79
  -3   2  -2    4.48    0.32
  -3   2  -2    5.09    0.20
  -3   2  -2    4.64    0.25
  -3   2  -2    4.50    0.42
   3  -2   2    4.66    0.30
   3  -2   2    4.46    0.23
   3  -2   2    4.70    0.21
  -4   2  -2   11.64    0.60
  -4   2  -2   11.98    0.38
  -4   2  -2   11.60    0.71
  -4   2  -2   11.54    0.44
   4  -2   2   11.42    0.41
   4  -2   2   11.12    0.44
   4  -2   2   11.83    0.41
  -5   2  -2    4.51    0.55
   5  -2   2    4.55    0.31
   5  -2   2    4.61    0.28
   5  -2   2    4.64    0.27
  -6   2  -2   19.02    1.08
   6  -2   2   18.46    0.73
   6  -2   2   18.81    0.65
   6   1  -2    1.89    0.25
   6   1  -2    1.63    0.24
  -6  -1   2    2.19    0.39
   5   1  -2   23.02    0.77
   5   1  -2   23.57    0.75
  -4  -1   2    0.15    0.05
   3   1  -2   37.61    0.89
   3   1  -2   38.35    1.26
   3   1  -2   36.92    0.96
   3   1  -2   35.49    0.98
  -3  -1   2   38.61    1.29
   2   1  -2  134.71    3.06
   2   1  -2  129.47    3.16
   2   1  -2  131.74    2.86
   2   1  -2  129.84    3.91
   2   1  -2  135.68    2.95
   2   1  -2  132.50    2.97
  -2  -1   2  132.95    3.87
  -2  -1   2  131.63    3.93
   1   1  -2  108.28    2.56
   1   1  -2  105.77    2.46
   1   1  -2  104.42    3.15
   1   1  -2  105.81    2.40
   1   1  -2  106.19    3.13
   1   1  -2  110.21    2.34
  -1  -1   2  108.09    3.13
  -1  -1   2  113.77    3.17
   0   1  -2  424.06   12.14
   0   1  -2  396.05   12.06
   0   1  -2  426.13    9.13
   0   1  -2  420.83    9.84
   0   1  -2  429.73    9.28
   0  -1   2  428.90    8.91
   0  -1   2  368.72   12.13
  -1   1  -2  146.19    3.27
  -1   1  -2  137.81    4.05
  -1   1  -2  140.33    3.10
  -1   1  -2  134.15    4.05
   1  -1   2  130.69    2.99
   1  -1   2  139.04    3.15
   1  -1   2  141.71    4.05
   1  -1   2  135.33    3.09
  -2   1  -2  100.50    3.09
  -2   1  -2  104.00    2.46
  -2   1  -2  105.31    3.10
  -2   1  -2   99.34    2.34
   2  -1   2  102.18    2.40
   2  -1   2  102.12    2.30
   2  -1   2  105.84    2.28
  -3   1  -2   19.46    0.56
  -3   1  -2   20.51    0.78
  -3   1  -2   19.22    0.53
  -3   1  -2   18.91    0.80
   3  -1   2   19.06    0.58
   3  -1   2   19.91    0.54
   3  -1   2   19.26    0.75
  -4   1  -2   36.34    1.33
  -4   1  -2   34.95    1.35
  -4   1  -2   36.04    0.92
   4  -1   2   36.24    0.95
   4  -1   2   35.89    1.30
   4  -1   2   36.54    0.94
   4  -1   2   36.66    1.02
  -5   1  -2    1.29    0.39
  -6   1  -2   12.39    0.89
   6  -1   2   12.88    0.59
   6  -1   2   13.02    0.51
   6   0  -2    1.94    0.25
   6   0  -2    2.44    0.29
  -6   0   2    2.44    0.43
   5   0  -2    7.54    0.30
   5   0  -2    7.38    0.36
   5   0  -2    7.34    0.37
   5   0  -2    6.65    0.37
  -5   0   2    7.65    0.35
  -5   0   2    7.05    0.52
   4   0  -2   18.63    0.62
   4   0  -2   19.74    0.61
   4   0  -2   19.25    0.61
  -4   0   2   20.82    0.84
  -4   0   2   20.18    0.83
   3   0  -2   25.88    0.74
   3   0  -2   28.34    0.64
   3   0  -2   26.18    0.73
   3   0  -2   26.38    0.75
   3   0  -2   27.41    0.95
  -3   0   2   27.82    0.98
  -3   0   2   28.34    0.97
   2   0  -2    2.69    0.17
   2   0  -2    2.61    0.08
   2   0  -2    3.00    0.14
   1   0  -2   30.60    0.76
   1   0  -2   32.88    0.71
   1   0  -2   32.27    0.70
   1   0  -2   31.69    0.80
   1   0  -2   31.95    0.75
   1   0  -2   30.87    0.98
  -1   0   2   31.28    0.98
  -1   0   2   33.60    0.98
   0   0  -2  235.51    5.21
   0   0  -2  228.31    5.32
   0   0  -2  240.35    5.05
   0   0  -2  238.93    5.14
   0   0  -2  243.14    5.51
   0   0  -2  223.95    6.71
   0   0   2  209.01    5.30
   0   0   2  229.83    5.02
   0   0   2  240.32    6.74
   0   0   2  226.21    6.74
  -1   0  -2   20.88    0.49
  -1   0  -2   19.34    0.50
  -1   0  -2   19.68    0.66
  -1   0  -2   20.08    0.67
   1   0   2   19.63    0.49
   1   0   2   20.49    0.66
   1   0   2   20.68    0.47
   1   0   2   20.01    0.51
  -2   0  -2    3.50    0.26
  -2   0  -2    3.57    0.23
  -2   0  -2    4.02    0.16
   2   0   2    3.85    0.15
   2   0   2    4.00    0.23
   2   0   2    3.72    0.17
  -3   0  -2   25.77    0.93
  -3   0  -2   25.27    0.67
  -3   0  -2   25.33    0.95
   3   0   2   25.43    0.66
   3   0   2   25.23    0.72
   3   0   2   25.30    0.92
  -4   0  -2   64.92    1.56
  -4   0  -2   64.21    2.14
   4   0   2   67.06    2.13
   4   0   2   64.20    1.55
   4   0   2   63.56    1.55
   4   0   2   62.85    1.66
   4   0   2   65.49    1.57
  -5   0  -2    5.63    0.53
   5   0   2    5.81    0.30
   5   0   2    5.83    0.30
   5   0   2    5.74    0.35
  -6   0  -2    7.36    0.69
   6   0   2    8.31    0.47
   6   0   2    8.32    0.39
   6  -1  -2    0.21    0.15
   6  -1  -2    0.53    0.16
  -6   1   2    0.19    0.27
   5  -1  -2    3.06    0.20
   5  -1  -2    3.34    0.27
   5  -1  -2    3.38    0.26
   5  -1  -2    3.06    0.26
  -5   1   2    2.93    0.24
  -5   1   2    3.62    0.44
   4  -1  -2   33.17    0.92
   4  -1  -2   33.33    0.94
   4  -1  -2   32.23    0.93
  -4   1   2   33.26    1.23
   3  -1  -2   37.74    1.00
   3  -1  -2   38.18    1.02
   3  -1  -2   38.90    1.27
   3  -1  -2   38.35    0.98
  -3   1   2   36.66    1.29
  -3   1   2   39.66    1.30
   2  -1  -2   92.61    2.24
   2  -1  -2   92.10    2.12
   2  -1  -2   90.52    2.17
   2  -1  -2   95.88    2.03
  -2   1   2   89.98    2.77
  -2   1   2   93.00    2.77
   1  -1  -2  135.61    3.14
   1  -1  -2  139.43    4.10
   1  -1  -2  136.99    3.35
   1  -1  -2  144.81    3.04
   1  -1  -2  144.94    3.23
  -1   1   2  142.16    3.14
  -1   1   2  145.66    4.11
  -1   1   2  142.89    4.11
  -1   1   2  138.81    3.35
  -1   1   2  142.25    4.11
   0  -1  -2   19.66    0.49
   0  -1  -2   17.29    0.50
   0  -1  -2   19.39    0.47
   0  -1  -2   19.51    0.47
   0   1   2   19.40    0.49
   0   1   2   20.48    0.58
   0   1   2   18.89    0.47
   0   1   2   19.07    0.57
   0   1   2   19.00    0.47
  -1  -1  -2  129.41    3.81
  -1  -1  -2  129.09    2.88
  -1  -1  -2  133.85    2.98
   1   1   2  133.06    2.92
   1   1   2  133.12    2.88
   1   1   2  129.55    3.04
   1   1   2  136.73    3.86
  -2  -1  -2   18.91    0.67
  -2  -1  -2   19.00    0.68
  -2  -1  -2   18.48    0.51
   2   1   2   19.06    0.51
   2   1   2   19.18    0.51
   2   1   2   18.73    0.46
   2   1   2   18.77    0.49
   2   1   2   18.84    0.68
   2   1   2   18.62    0.54
  -3  -1  -2    2.17    0.22
  -3  -1  -2    2.16    0.14
  -3  -1  -2    1.91    0.25
   3   1   2    2.00    0.11
   3   1   2    2.21    0.22
   3   1   2    2.15    0.14
   3   1   2    1.98    0.17
   3   1   2    2.00    0.14
  -4  -1  -2   51.90    1.27
  -4  -1  -2   49.76    1.72
   4   1   2   51.07    1.73
   4   1   2   47.54    1.25
   4   1   2   50.14    1.27
   4   1   2   51.35    1.36
   4   1   2   51.72    1.26
  -5  -1  -2   31.32    1.28
   5   1   2   32.25    1.00
   5   1   2   32.30    0.92
   5   1   2   32.89    0.91
   6   1   2    2.28    0.25
   6   1   2    2.04    0.29
   6  -2  -2    2.56    0.30
   6  -2  -2    2.42    0.29
  -6   2   2    2.72    0.48
   5  -2  -2   46.48    1.15
   5  -2  -2   45.05    1.29
   5  -2  -2   45.07    1.26
   5  -2  -2   44.55    1.28
  -5   2   2   46.14    1.31
  -5   2   2   45.82    1.70
   4  -2  -2   24.81    0.75
   4  -2  -2   24.03    0.74
   4  -2  -2   24.73    0.76
  -4   2   2   23.83    0.76
  -4   2   2   24.99    0.98
  -4   2   2   24.05    1.00
   3  -2  -2    2.21    0.19
   3  -2  -2    2.24    0.18
   3  -2  -2    2.44    0.20
   3  -2  -2    2.42    0.17
  -3   2   2    2.30    0.27
  -3   2   2    2.38    0.08
  -3   2   2    2.47    0.19
  -3   2   2    2.14    0.22
   2  -2  -2  158.67    3.71
   2  -2  -2  164.27    3.94
   2  -2  -2  162.15    3.81
   2  -2  -2  169.07    3.58
  -2   2   2  163.78    4.85
  -2   2   2  169.70    3.71
  -2   2   2  163.75    4.86
  -2   2   2  168.05    3.96
   1  -2  -2   -0.04    0.07
   1  -2  -2    0.00    0.04
   1  -2  -2   -0.05    0.07
   1  -2  -2   -0.05    0.04
  -1   2   2    0.16    0.07
  -1   2   2    0.02    0.05
  -1   2   2   -0.11    0.05
  -1   2   2    0.02    0.03
  -1   2   2   -0.15    0.07
   0  -2  -2  379.17    8.30
   0  -2  -2  376.17    8.59
   0  -2  -2  409.21   10.97
   0  -2  -2  372.49    8.84
   0   2   2  376.89    8.45
   0   2   2  379.80    8.36
   0   2   2  376.18   11.03
   0   2   2  364.01   11.09
   0   2   2  368.37   11.07
   0   2   2  382.31    9.09
  -1  -2  -2    4.45    0.18
  -1  -2  -2    4.18    0.16
  -1  -2  -2    4.29    0.18
   1   2   2    4.76    0.18
   1   2   2    4.43    0.18
   1   2   2    4.39    0.19
   1   2   2    4.32    0.21
   1   2   2    4.67    0.22
   1   2   2    4.29    0.17
   1   2   2    4.41    0.19
  -2  -2  -2   17.68    0.66
  -2  -2  -2   17.72    0.60
  -2  -2  -2   17.26    0.50
  -2  -2  -2   17.83    0.50
   2   2   2   17.12    0.44
   2   2   2   17.11    0.50
   2   2   2   17.10    0.64
   2   2   2   17.75    0.53
   2   2   2   17.75    0.48
  -3  -2  -2   57.75    1.84
  -3  -2  -2   58.35    1.44
   3   2   2   59.20    1.44
   3   2   2   59.11    1.90
   3   2   2   59.07    1.50
   3   2   2   58.43    1.42
  -4  -2  -2   28.34    0.80
  -4  -2  -2   27.49    1.06
   4   2   2   28.50    0.80
   4   2   2   28.85    0.80
   4   2   2   29.23    0.87
   4   2   2   28.44    0.79
   4   2   2   29.23    1.10
   5   2   2   12.99    0.55
   5   2   2   12.88    0.48
   5   2   2   12.51    0.49
   6   2   2    1.65    0.27
   6  -3  -2    7.55    0.44
   6  -3  -2    8.88    0.46
  -6   3   2    7.87    0.69
   5  -3  -2   15.41    0.59
   5  -3  -2   13.63    0.56
   5  -3  -2   14.31    0.49
  -5   3   2   14.83    0.83
  -5   3   2   14.61    0.59
   4  -3  -2   33.99    0.98
   4  -3  -2   34.17    1.00
   4  -3  -2   33.69    0.96
   4  -3  -2   34.20    0.88
  -4   3   2   32.73    1.30
  -4   3   2   33.05    1.01
  -4   3   2   34.97    1.27
   3  -3  -2    4.66    0.28
  -3   3   2    4.40    0.31
  -3   3   2    4.36    0.36
   2  -3  -2  260.58    6.04
   2  -3  -2  277.41    6.44
   2  -3  -2  275.56    5.86
   2  -3  -2  276.86    6.22
  -2   3   2  268.89    6.02
  -2   3   2  271.82    7.93
  -2   3   2  267.54    7.94
  -2   3   2  275.20    7.91
  -2   3   2  269.65    6.45
   1  -3  -2  128.65    2.84
   1  -3  -2  124.08    3.01
   1  -3  -2  129.63    2.93
  -1   3   2  128.83    3.81
  -1   3   2  129.41    3.80
  -1   3   2  130.10    3.82
  -1   3   2  133.52    2.95
  -1   3   2  129.81    2.91
   0  -3  -2    8.57    0.31
   0  -3  -2    7.76    0.25
   0   3   2    7.54    0.29
   0   3   2    7.38    0.29
   0   3   2    7.57    0.30
   0   3   2    8.23    0.33
   0   3   2    7.34    0.26
   0   3   2    7.68    0.28
   0   3   2    8.13    0.30
  -1  -3  -2   29.46    0.76
  -1  -3  -2   30.70    0.74
   1   3   2   29.48    0.80
   1   3   2   29.73    0.77
   1   3   2   27.94    0.96
   1   3   2   29.37    0.96
   1   3   2   28.65    0.76
   1   3   2   29.66    0.76
  -2  -3  -2  154.70    3.52
  -2  -3  -2  145.98    3.40
  -2  -3  -2  152.12    4.41
   2   3   2  152.49    3.46
   2   3   2  155.46    3.41
   2   3   2  155.31    3.52
   2   3   2  152.63    3.61
   2   3   2  157.06    3.61
   2   3   2  154.93    4.56
  -3  -3  -2   23.43    0.69
   3   3   2   23.99    0.69
   3   3   2   24.62    0.74
   3   3   2   24.25    0.91
   3   3   2   24.37    0.69
   3   3   2   23.86    0.69
   4   3   2   13.87    0.49
   4   3   2   14.63    0.56
   4   3   2   14.30    0.50
   4   3   2   13.95    0.49
   5   3   2   25.38    0.87
   5   3   2   24.87    0.79
   5   3   2   25.55    0.78
   6   3   2    0.14    0.15
   6  -4  -2    9.48    0.51
   6  -4  -2   10.12    0.50
  -6   4   2    9.49    0.81
  -6   4   2   10.60    0.55
   5  -4  -2    0.56    0.16
  -5   4   2    1.09    0.33
  -5   4   2    1.44    0.24
   4  -4  -2   31.72    0.94
   4  -4  -2   33.35    0.87
   4  -4  -2   31.90    0.96
  -4   4   2   32.48    1.29
  -4   4   2   33.02    1.02
   3  -4  -2   13.31    0.42
   3  -4  -2   13.42    0.48
   3  -4  -2   12.28    0.46
  -3   4   2   12.46    0.51
  -3   4   2   13.47    0.37
  -3   4   2   13.43    0.62
  -3   4   2   11.91    0.64
   2  -4  -2   58.06    1.42
   2  -4  -2   56.54    1.34
   2  -4  -2   57.68    1.44
  -2   4   2   54.70    1.51
  -2   4   2   57.13    1.83
  -2   4   2   57.08    1.34
  -2   4   2   57.36    1.82
  -2   4   2   56.98    1.83
   1  -4  -2   80.93    1.91
   1  -4  -2   75.81    1.78
   1  -4  -2   78.71    1.85
  -1   4   2   77.57    2.38
  -1   4   2   78.41    2.39
  -1   4   2   77.69    1.86
  -1   4   2   79.29    2.37
  -1   4   2   76.46    1.97
  -1   4   2   77.86    1.82
   0  -4  -2   38.74    0.95
   0  -4  -2   38.72    1.05
   0   4   2   38.18    0.98
   0   4   2   40.11    1.25
   0   4   2   38.71    1.19
   0   4   2   39.08    1.01
   0   4   2   39.32    1.05
   0   4   2   38.47    1.25
   0   4   2   40.39    1.06
  -1  -4  -2   30.05    0.76
   1   4   2   28.98    0.80
   1   4   2   30.00    0.99
   1   4   2   28.90    0.81
   1   4   2   29.36    0.79
   1   4   2   27.97    0.97
  -2  -4  -2  120.42    2.80
   2   4   2  121.72    3.73
   2   4   2  125.57    2.81
   2   4   2  124.69    2.89
   2   4   2  124.13    2.95
   2   4   2  125.11    2.97
   2   4   2  122.83    2.85
  -3  -4  -2   27.24    0.80
   3   4   2   28.28    0.79
   3   4   2   26.92    0.84
   3   4   2   26.95    0.79
   3   4   2   27.88    0.79
   4   4   2    0.50    0.14
   4   4   2    0.48    0.13
   4   4   2    0.31    0.14
   5   4   2   25.50    0.82
   5   4   2   25.21    0.89
   5   4   2   24.89    0.80
   6  -5  -2    7.81    0.48
   6  -5  -2    6.37    0.43
  -6   5   2    8.23    0.80
  -6   5   2    7.79    0.53
   5  -5  -2    0.06    0.16
   5  -5  -2    0.33    0.16
   5  -5  -2    0.29    0.12
  -5   5   2    0.33    0.30
  -5   5   2    0.53    0.21
   4  -5  -2   15.51    0.58
   4  -5  -2   16.69    0.60
   4  -5  -2   16.00    0.53
  -4   5   2   15.45    0.65
  -4   5   2   15.57    0.82
   3  -5  -2    5.32    0.32
   3  -5  -2    4.97    0.26
   3  -5  -2    5.30    0.31
  -3   5   2    5.26    0.37
  -3   5   2    5.28    0.47
   2  -5  -2   28.90    0.82
   2  -5  -2   28.29    0.82
   2  -5  -2   27.86    0.75
  -2   5   2   28.33    0.89
  -2   5   2   27.91    1.02
  -2   5   2   27.50    0.73
  -2   5   2   27.59    0.82
  -2   5   2   27.96    1.04
   1  -5  -2   90.82    2.06
   1  -5  -2   87.15    2.12
  -1   5   2   83.01    2.06
  -1   5   2   82.34    2.62
  -1   5   2   85.35    2.19
  -1   5   2   85.53    2.64
  -1   5   2   84.26    2.00
  -1   5   2   84.15    2.60
   0  -5  -2   71.71    1.81
   0  -5  -2   70.31    1.66
   0   5   2   70.30    2.13
   0   5   2   69.94    1.85
   0   5   2   71.46    1.81
   0   5   2   72.11    2.22
   0   5   2   72.14    1.72
   0   5   2   71.39    2.21
   0   5   2   71.71    1.76
  -1  -5  -2   24.13    0.66
  -1  -5  -2   23.41    0.75
   1   5   2   23.56    0.71
   1   5   2   23.67    0.73
   1   5   2   23.89    0.86
   1   5   2   23.10    0.68
   1   5   2   23.46    0.74
  -2  -5  -2    1.52    0.17
   2   5   2    1.68    0.17
   2   5   2    1.84    0.16
   2   5   2    1.34    0.19
   2   5   2    1.59    0.17
   2   5   2    1.72    0.20
  -3  -5  -2   10.01    0.42
   3   5   2    9.58    0.45
   3   5   2    9.34    0.41
   3   5   2    9.29    0.40
   3   5   2   10.15    0.41
   4   5   2    0.02    0.13
   4   5   2   -0.06    0.11
   4   5   2    0.07    0.10
   5   5   2    4.42    0.32
   5   5   2    4.83    0.39
   5   5   2    4.72    0.32
   6  -6  -2    5.52    0.40
  -6   6   2    5.78    0.52
   5  -6  -2    0.67    0.16
   5  -6  -2    0.63    0.19
   5  -6  -2    0.73    0.19
  -5   6   2    0.98    0.27
  -5   6   2    0.63    0.39
   4  -6  -2   33.93    1.07
   4  -6  -2   36.11    0.98
   4  -6  -2   36.69    1.06
  -4   6   2   34.48    1.07
  -4   6   2   34.93    1.16
  -4   6   2   35.03    1.45
   3  -6  -2    1.49    0.18
   3  -6  -2    1.37    0.22
   3  -6  -2    1.39    0.20
  -3   6   2    1.82    0.37
  -3   6   2    1.24    0.21
  -3   6   2    1.23    0.26
   2  -6  -2    3.41    0.23
   2  -6  -2    3.74    0.27
   2  -6  -2    3.23    0.26
  -2   6   2    3.66    0.31
  -2   6   2    4.50    0.39
  -2   6   2    3.40    0.19
  -2   6   2    3.59    0.41
   1  -6  -2   21.90    0.64
   1  -6  -2   22.71    0.73
  -1   6   2   22.33    0.72
  -1   6   2   21.09    0.77
  -1   6   2   20.91    0.63
  -1   6   2   21.91    0.84
   0  -6  -2    8.12    0.41
   0  -6  -2    8.33    0.33
   0   6   2    8.60    0.40
   0   6   2    8.16    0.34
   0   6   2    7.98    0.44
   0   6   2    8.21    0.42
  -1  -6  -2   45.66    1.17
  -1  -6  -2   44.99    1.29
   1   6   2   45.80    1.24
   1   6   2   45.74    1.54
   1   6   2   44.82    1.28
   1   6   2   46.83    1.21
   1   6   2   46.42    1.27
  -2  -6  -2    4.16    0.27
   2   6   2    4.11    0.31
   2   6   2    3.99    0.30
   2   6   2    4.07    0.25
   2   6   2    4.29    0.27
  -3  -6  -2    7.41    0.38
   3   6   2    7.08    0.37
   3   6   2    7.41    0.42
   3   6   2    7.51    0.39
   4   6   2    0.20    0.15
   4   6   2    0.45    0.14
   4   6   2    0.26    0.17
   5   6   2    0.75    0.19
   5   6   2    0.77    0.18
   5   6   2    0.93    0.24
   5  -7  -2    1.40    0.27
   5  -7  -2    1.65    0.22
   5  -7  -2    1.83    0.28
  -5   7   2    2.13    0.52
  -5   7   2    2.13    0.30
  -5   7   2    1.77    0.36
   4  -7  -2    9.21    0.48
   4  -7  -2    8.86    0.41
   4  -7  -2    8.47    0.46
  -4   7   2    8.82    0.73
  -4   7   2    8.15    0.47
  -4   7   2    9.92    0.58
   3  -7  -2   10.90    0.44
   3  -7  -2   10.45    0.48
   3  -7  -2   10.59    0.49
  -3   7   2    9.85    0.50
  -3   7   2    9.79    0.70
  -3   7   2    9.87    0.58
   2  -7  -2   12.00    0.51
   2  -7  -2   11.50    0.44
   2  -7  -2   11.34    0.50
  -2   7   2   11.05    0.40
  -2   7   2   10.57    0.64
  -2   7   2   10.80    0.58
  -2   7   2   11.72    0.53
   1  -7  -2   19.38    0.61
   1  -7  -2   18.85    0.70
  -1   7   2   19.37    0.71
  -1   7   2   18.44    0.75
  -1   7   2   19.11    0.60
   0  -7  -2    1.49    0.23
   0  -7  -2    1.43    0.17
   0   7   2    1.66    0.27
   0   7   2    1.20    0.19
   0   7   2    1.71    0.29
   0   7   2    1.49    0.19
  -1  -7  -2   41.26    1.10
  -1  -7  -2   40.55    1.22
   1   7   2   42.82    1.15
   1   7   2   41.46    1.18
   1   7   2   41.67    1.21
   1   7   2   40.34    1.22
  -2  -7  -2    1.67    0.21
   2   7   2    1.68    0.24
   2   7   2    1.85    0.21
   2   7   2    1.98    0.22
   2   7   2    1.52    0.24
  -3  -7  -2   13.14    0.54
   3   7   2   13.17    0.56
   3   7   2   13.36    0.54
   3   7   2   13.11    0.59
   3   7   2   12.59    0.53
  -4  -7  -2    1.35    0.22
   4   7   2    1.61    0.23
   4   7   2    1.14    0.24
   4   7   2    1.26    0.25
   5  -8  -2    2.29    0.27
   5  -8  -2    3.02    0.34
   5  -8  -2    2.43    0.33
  -5   8   2    2.38    0.33
  -5   8   2    2.71    0.45
  -5   8   2    2.94    0.66
   4  -8  -2    3.88    0.37
   4  -8  -2    3.72    0.30
   4  -8  -2    3.80    0.37
  -4   8   2    5.14    0.53
  -4   8   2    3.89    0.38
  -4   8   2    4.49    0.63
   3  -8  -2   28.40    0.86
   3  -8  -2   28.19    0.95
   3  -8  -2   28.54    0.93
  -3   8   2   28.03    1.25
  -3   8   2   27.84    0.97
  -3   8   2   26.74    1.06
   2  -8  -2   14.20    0.60
   2  -8  -2   12.95    0.51
  -2   8   2   13.77    0.49
  -2   8   2   13.54    0.62
  -2   8   2   13.29    0.69
   1  -8  -2    7.56    0.36
   1  -8  -2    7.41    0.44
  -1   8   2    7.52    0.44
  -1   8   2    7.35    0.35
  -1   8   2    7.60    0.47
  -1   8   2    8.65    0.54
   0  -8  -2    1.43    0.20
   0  -8  -2    1.78    0.25
   0   8   2    1.38    0.30
   0   8   2    1.45    0.22
   0   8   2    1.31    0.19
   0   8   2    1.27    0.28
  -1  -8  -2   40.92    1.12
   1   8   2   39.42    1.23
   1   8   2   40.09    1.15
   1   8   2   40.80    1.22
   1   8   2   41.29    1.21
  -2  -8  -2    4.56    0.32
   2   8   2    5.46    0.33
   2   8   2    4.96    0.38
   2   8   2    4.23    0.37
  -3  -8  -2    7.53    0.42
   3   8   2    7.66    0.48
   3   8   2    7.99    0.46
   3   8   2    7.86    0.43
  -4  -8  -2    9.32    0.48
   4   8   2    9.51    0.52
   4   8   2    8.56    0.54
   4   8   2    8.15    0.45
   4  -9  -2    0.54    0.20
   4  -9  -2    0.33    0.21
   4  -9  -2    0.56    0.17
  -4   9   2    0.62    0.36
  -4   9   2    0.25    0.45
  -4   9   2    0.59    0.23
   3  -9  -2   19.42    0.70
   3  -9  -2   18.75    0.76
   3  -9  -2   20.37    0.80
  -3   9   2   20.27    0.93
  -3   9   2   19.23    0.80
   2  -9  -2    0.31    0.14
   2  -9  -2    0.25    0.18
  -2   9   2   -0.24    0.27
  -2   9   2    0.42    0.13
  -2   9   2    0.36    0.21
   1  -9  -2   15.41    0.58
   1  -9  -2   15.13    0.67
  -1   9   2   15.59    0.68
  -1   9   2   15.69    0.71
  -1   9   2   15.46    0.58
  -1   9   2   15.42    0.78
   0  -9  -2    0.02    0.15
   0  -9  -2   -0.04    0.11
   0   9   2   -0.08    0.21
   0   9   2    0.00    0.12
   0   9   2   -0.22    0.24
   0   9   2   -0.03    0.15
  -1  -9  -2    5.75    0.35
   1   9   2    6.39    0.44
   1   9   2    5.68    0.36
   1   9   2    5.82    0.43
  -2  -9  -2    9.13    0.46
   2   9   2    9.26    0.46
   2   9   2    8.53    0.51
   2   9   2    8.07    0.51
  -3  -9  -2    3.42    0.34
   3   9   2    3.85    0.42
   3   9   2    3.34    0.38
   3   9   2    3.95    0.37
   3 -10  -2    7.38    0.43
   3 -10  -2    6.91    0.52
  -3  10   2    7.92    0.70
  -3  10   2    7.78    0.56
   2 -10  -2    1.69    0.31
   2 -10  -2    1.24    0.21
  -2  10   2    1.11    0.39
  -2  10   2    1.27    0.27
  -2  10   2    1.28    0.33
  -2  10   2    1.28    0.20
   1 -10  -2    6.94    0.47
   1 -10  -2    6.27    0.39
  -1  10   2    7.09    0.47
  -1  10   2    6.02    0.48
  -1  10   2    6.48    0.37
  -1  10   2    6.47    0.60
   0 -10  -2    0.16    0.13
   0 -10  -2    0.06    0.16
   0  10   2    0.16    0.14
   0  10   2    0.06    0.17
   0  10   2   -0.17    0.25
   0  10   2   -0.26    0.22
  -1 -10  -2    0.31    0.14
   1  10   2    0.04    0.24
   1  10   2    0.20    0.19
   1  10   2    0.26    0.15
  -2 -10  -2    0.84    0.21
   2  10   2    0.61    0.19
   2  10   2    0.19    0.24
   2  10   2    0.69    0.23
   1 -11  -2    1.52    0.29
  -1  11   2    1.68    0.34
  -1  11   2    1.48    0.43
  -1  11   2    1.72    0.25
   0 -11  -2    1.47    0.33
   0  11   2    1.47    0.25
   2  11  -3    0.15    0.17
   2  11  -3    0.08    0.15
   1  11  -3    3.18    0.34
   1  11  -3    3.02    0.37
   1  11  -3    2.83    0.36
   1  11  -3    3.10    0.33
  -1 -11   3    3.05    0.29
   0  11  -3    4.25    0.46
   0  11  -3    4.00    0.39
   0  11  -3    3.33    0.39
   0  11  -3    3.70    0.35
   0 -11   3    3.46    0.30
   0 -11   3    3.62    0.37
  -1  11  -3    2.43    0.31
  -1  11  -3    2.30    0.41
  -1  11  -3    2.75    0.29
  -1  11  -3    2.10    0.35
   1 -11   3    2.73    0.29
   1 -11   3    2.15    0.30
  -2  11  -3    4.07    0.43
  -2  11  -3    3.42    0.30
  -2  11  -3    3.51    0.39
  -2  11  -3    4.02    0.54
   2 -11   3    3.38    0.33
   2 -11   3    4.05    0.42
   3  10  -3    1.75    0.27
   3  10  -3    1.97    0.32
   2  10  -3    1.26    0.24
   2  10  -3    1.42    0.28
  -2 -10   3    1.81    0.24
   1  10  -3    9.55    0.53
   1  10  -3    9.62    0.49
   1  10  -3    9.18    0.51
   1  10  -3    8.69    0.46
  -1 -10   3    9.41    0.44
   0  10  -3    0.74    0.17
   0  10  -3    0.57    0.26
   0  10  -3    0.95    0.24
   0  10  -3    1.05    0.22
   0 -10   3    0.95    0.21
   0 -10   3    1.03    0.18
  -1  10  -3    0.23    0.22
  -1  10  -3    0.49    0.18
  -1  10  -3    0.40    0.15
  -1  10  -3    0.12    0.27
   1 -10   3    0.29    0.13
   1 -10   3    0.25    0.17
  -2  10  -3   10.05    0.69
  -2  10  -3   10.64    0.48
  -2  10  -3   11.68    0.60
   2 -10   3   10.53    0.55
   2 -10   3   11.16    0.50
  -3  10  -3    1.77    0.31
  -3  10  -3    1.43    0.42
   3 -10   3    1.48    0.27
   3 -10   3    1.56    0.24
  -4  10  -3    4.11    0.63
   4 -10   3    4.62    0.39
   4   9  -3   -0.15    0.14
   3   9  -3    4.65    0.36
   3   9  -3    4.20    0.37
   3   9  -3    4.62    0.34
   2   9  -3    6.24    0.39
   2   9  -3    6.83    0.40
   2   9  -3    6.27    0.39
   2   9  -3    6.98    0.38
  -2  -9   3    6.42    0.34
   1   9  -3    3.71    0.30
   1   9  -3    3.11    0.32
   1   9  -3    3.62    0.28
   1   9  -3    3.39    0.34
  -1  -9   3    3.23    0.25
   0   9  -3    5.60    0.43
   0   9  -3    5.60    0.38
   0   9  -3    5.63    0.37
   0   9  -3    5.54    0.32
   0  -9   3    5.73    0.38
   0  -9   3    5.23    0.30
  -1   9  -3    4.92    0.35
  -1   9  -3    5.14    0.37
  -1   9  -3    5.34    0.31
  -1   9  -3    4.44    0.43
   1  -9   3    4.30    0.35
   1  -9   3    5.20    0.30
  -2   9  -3    5.20    0.31
  -2   9  -3    5.48    0.55
  -2   9  -3    4.83    0.40
  -2   9  -3    4.71    0.53
   2  -9   3    5.54    0.33
   2  -9   3    5.48    0.36
  -3   9  -3    0.08    0.36
  -3   9  -3    0.04    0.10
  -3   9  -3    0.43    0.20
  -3   9  -3   -0.23    0.31
   3  -9   3    0.17    0.13
   3  -9   3    0.13    0.15
  -4   9  -3    3.44    0.50
  -4   9  -3    2.37    0.56
   4  -9   3    3.74    0.37
   4  -9   3    3.12    0.31
   4   8  -3    0.86    0.22
   4   8  -3    0.76    0.20
   3   8  -3    3.54    0.29
   3   8  -3    3.09    0.30
   2   8  -3   20.88    0.73
   2   8  -3   22.52    0.72
   2   8  -3   21.61    0.73
   2   8  -3   21.39    0.73
  -2  -8   3   20.91    0.67
   1   8  -3   23.50    0.75
   1   8  -3   24.44    0.79
   1   8  -3   24.00    0.81
   1   8  -3   24.27    0.77
  -1  -8   3   23.77    0.71
   0   8  -3    5.97    0.42
   0   8  -3    5.85    0.33
   0   8  -3    5.58    0.30
   0   8  -3    5.44    0.37
   0  -8   3    5.01    0.27
   0  -8   3    5.94    0.35
  -1   8  -3    0.43    0.21
  -1   8  -3    0.34    0.11
  -1   8  -3    0.60    0.20
  -1   8  -3    0.38    0.25
   1  -8   3    0.19    0.14
   1  -8   3    0.28    0.11
  -2   8  -3    5.61    0.30
  -2   8  -3    5.53    0.50
  -2   8  -3    6.07    0.56
  -2   8  -3    5.30    0.37
   2  -8   3    5.71    0.31
   2  -8   3    5.29    0.34
  -3   8  -3    0.01    0.36
  -3   8  -3    0.06    0.17
  -3   8  -3   -0.04    0.08
  -3   8  -3   -0.08    0.26
   3  -8   3    0.06    0.13
   3  -8   3    0.06    0.11
  -4   8  -3   13.10    0.73
  -4   8  -3   12.81    0.55
  -4   8  -3   11.61    0.90
   4  -8   3   12.06    0.55
   4  -8   3   11.98    0.53
   4  -8   3   11.84    0.51
  -5   8  -3    0.03    0.50
  -5   8  -3    0.03    0.33
   5  -8   3    0.44    0.17
   5  -8   3    0.65    0.20
   5   7  -3    3.89    0.38
   5   7  -3    2.99    0.33
   4   7  -3    9.30    0.43
   4   7  -3    8.89    0.46
   4   7  -3    9.06    0.45
   3   7  -3    5.95    0.36
   3   7  -3    5.78    0.31
   3   7  -3    5.89    0.34
  -3  -7   3    5.67    0.31
   2   7  -3    9.17    0.39
   2   7  -3    9.12    0.41
   2   7  -3    8.89    0.52
   2   7  -3    8.60    0.39
   2   7  -3    8.72    0.39
  -2  -7   3    8.29    0.35
   1   7  -3   20.01    0.68
   1   7  -3   20.34    0.65
   1   7  -3   19.70    0.63
   1   7  -3   20.03    0.66
   1   7  -3   19.23    0.83
  -1  -7   3   19.83    0.59
   0   7  -3   46.47    1.32
   0   7  -3   45.27    1.22
   0   7  -3   48.27    1.49
   0   7  -3   45.03    1.20
   0   7  -3   45.98    1.59
   0   7  -3   45.51    1.25
   0  -7   3   45.70    1.26
   0  -7   3   45.14    1.15
  -1   7  -3    2.27    0.26
  -1   7  -3    2.61    0.33
  -1   7  -3    2.32    0.29
  -1   7  -3    3.06    0.35
  -1   7  -3    2.06    0.20
   1  -7   3    2.35    0.19
   1  -7   3    2.24    0.23
  -2   7  -3   20.82    0.90
  -2   7  -3   20.46    0.97
  -2   7  -3   20.76    0.68
  -2   7  -3   20.05    0.62
  -2   7  -3   20.34    0.80
   2  -7   3   20.22    0.67
   2  -7   3   19.96    0.63
  -3   7  -3   12.37    0.51
  -3   7  -3   12.42    0.44
  -3   7  -3   12.50    0.65
  -3   7  -3   13.64    0.84
   3  -7   3   11.23    0.48
   3  -7   3   12.33    0.47
   3  -7   3   10.99    0.49
  -4   7  -3   16.12    0.77
  -4   7  -3   15.93    1.00
  -4   7  -3   16.59    0.60
   4  -7   3   15.45    0.62
   4  -7   3   16.42    0.59
   4  -7   3   15.08    0.57
  -5   7  -3    2.40    0.42
  -5   7  -3    1.93    0.57
   5  -7   3    2.76    0.31
   5  -7   3    3.37    0.31
   5   6  -3    3.70    0.32
   5   6  -3    4.20    0.34
   4   6  -3    7.34    0.40
   4   6  -3    8.15    0.37
   4   6  -3    7.77    0.41
   3   6  -3    4.89    0.26
   3   6  -3    5.44    0.32
   3   6  -3    5.65    0.30
   3   6  -3    5.98    0.41
   3   6  -3    5.34    0.30
  -3  -6   3    5.40    0.28
   2   6  -3   17.30    0.58
   2   6  -3   18.10    0.58
   2   6  -3   18.20    0.57
   2   6  -3   16.96    0.58
   2   6  -3   17.67    0.74
  -2  -6   3   16.78    0.53
   1   6  -3   10.09    0.42
   1   6  -3    9.62    0.49
   1   6  -3    9.82    0.40
   1   6  -3    9.75    0.37
  -1  -6   3    9.91    0.34
   0   6  -3  160.10    4.72
   0   6  -3  160.41    4.61
   0   6  -3  155.86    3.58
   0   6  -3  157.61    3.60
   0   6  -3  156.05    3.84
   0  -6   3  151.56    3.70
   0  -6   3  151.73    4.75
   0  -6   3  157.94    3.46
  -1   6  -3    3.73    0.27
  -1   6  -3    3.59    0.21
  -1   6  -3    3.37    0.32
  -1   6  -3    4.04    0.31
  -1   6  -3    4.10    0.37
   1  -6   3    3.46    0.20
   1  -6   3    3.38    0.23
  -2   6  -3    5.75    0.43
  -2   6  -3    5.85    0.26
  -2   6  -3    5.27    0.39
  -2   6  -3    5.50    0.54
  -2   6  -3    5.64    0.31
   2  -6   3    5.47    0.29
   2  -6   3    5.29    0.26
   2  -6   3    5.84    0.29
  -3   6  -3   39.32    1.24
  -3   6  -3   38.38    1.54
  -3   6  -3   36.95    1.44
  -3   6  -3   38.63    1.05
  -3   6  -3   38.17    1.01
   3  -6   3   39.13    1.04
   3  -6   3   38.67    1.03
   3  -6   3   39.26    1.09
  -4   6  -3   17.22    0.75
  -4   6  -3   18.08    0.60
  -4   6  -3   16.87    0.97
   4  -6   3   17.26    0.59
   4  -6   3   17.23    0.63
   4  -6   3   17.07    0.59
  -5   6  -3    8.32    0.57
  -5   6  -3    7.61    0.79
   5  -6   3    8.11    0.41
   5  -6   3    8.36    0.45
   6  -6   3    0.08    0.14
   6  -6   3    0.12    0.15
   6   5  -3    3.15    0.34
   6   5  -3    2.87    0.32
   5   5  -3    3.47    0.33
   5   5  -3    2.97    0.29
   4   5  -3    8.24    0.39
   4   5  -3    8.18    0.40
   3   5  -3    0.29    0.11
   3   5  -3    0.58    0.13
   3   5  -3    0.43    0.12
   3   5  -3    0.48    0.11
  -3  -5   3    0.46    0.10
   2   5  -3   12.98    0.45
   2   5  -3   12.15    0.44
   2   5  -3   13.42    0.59
   2   5  -3   13.41    0.44
   2   5  -3   13.08    0.47
  -2  -5   3   13.23    0.62
  -2  -5   3   13.16    0.41
   1   5  -3    1.62    0.14
   1   5  -3    1.26    0.15
   1   5  -3    1.94    0.19
   1   5  -3    1.52    0.16
   1   5  -3    1.81    0.16
  -1  -5   3    2.22    0.27
  -1  -5   3    1.72    0.12
   0   5  -3   56.54    1.48
   0   5  -3   55.75    1.37
   0   5  -3   58.53    1.74
   0   5  -3   55.39    1.40
   0   5  -3   56.54    1.81
   0   5  -3   56.19    1.37
   0  -5   3   55.28    1.84
   0  -5   3   56.13    1.31
   0  -5   3   55.70    1.41
  -1   5  -3   25.68    0.81
  -1   5  -3   24.29    0.69
  -1   5  -3   24.68    0.92
  -1   5  -3   25.38    0.68
  -1   5  -3   25.81    0.94
   1  -5   3   24.28    0.70
   1  -5   3   24.90    0.66
   1  -5   3   25.41    0.94
  -2   5  -3   51.08    1.26
  -2   5  -3   49.31    1.24
  -2   5  -3   51.30    1.75
  -2   5  -3   49.36    1.41
  -2   5  -3   50.87    1.70
   2  -5   3   50.31    1.23
   2  -5   3   49.29    1.28
   2  -5   3   48.95    1.25
   2  -5   3   52.60    1.70
  -3   5  -3   10.13    0.71
  -3   5  -3    8.93    0.32
  -3   5  -3    9.61    0.54
  -3   5  -3    9.29    0.49
   3  -5   3    8.89    0.36
   3  -5   3    8.51    0.37
   3  -5   3    8.27    0.35
  -4   5  -3    4.69    0.41
  -4   5  -3    4.18    0.26
  -4   5  -3    4.56    0.39
  -4   5  -3    5.17    0.62
   4  -5   3    4.47    0.27
   4  -5   3    4.17    0.28
   4  -5   3    3.61    0.25
  -5   5  -3   14.38    0.67
  -5   5  -3   14.02    0.96
   5  -5   3   14.15    0.54
   5  -5   3   14.87    0.59
  -6   5  -3   -0.02    0.40
   6  -5   3    0.27    0.15
   6  -5   3    0.16    0.15
   6   4  -3    6.32    0.42
   6   4  -3    6.56    0.41
   5   4  -3    1.24    0.21
   5   4  -3    0.95    0.20
   4   4  -3    7.70    0.35
   4   4  -3    6.33    0.28
   4   4  -3    7.80    0.36
   3   4  -3    2.98    0.26
   3   4  -3    2.72    0.20
   3   4  -3    2.42    0.17
   3   4  -3    2.61    0.20
   3   4  -3    2.75    0.20
  -3  -4   3    2.50    0.16
  -3  -4   3    2.57    0.31
   2   4  -3    1.42    0.13
   2   4  -3    1.40    0.15
   2   4  -3    1.37    0.15
   2   4  -3    1.19    0.13
   2   4  -3    0.81    0.14
  -2  -4   3    1.42    0.20
  -2  -4   3    1.50    0.12
   1   4  -3    6.30    0.24
   1   4  -3    6.10    0.26
   1   4  -3    5.89    0.23
   1   4  -3    6.01    0.25
   1   4  -3    6.31    0.28
  -1  -4   3    6.27    0.21
   0   4  -3   82.10    1.89
   0   4  -3   82.33    2.43
   0   4  -3   81.89    2.02
   0   4  -3   80.04    1.87
   0   4  -3   81.03    1.93
   0   4  -3   79.87    2.48
   0  -4   3   80.14    1.93
   0  -4   3   81.46    2.52
   0  -4   3   81.38    1.81
  -1   4  -3   71.28    1.90
  -1   4  -3   76.44    1.75
  -1   4  -3   75.63    2.32
  -1   4  -3   74.74    2.32
  -1   4  -3   73.87    1.74
   1  -4   3   75.85    2.33
   1  -4   3   74.28    1.78
   1  -4   3   75.23    1.69
  -2   4  -3  100.47    2.30
  -2   4  -3  100.56    2.32
  -2   4  -3  103.22    3.11
  -2   4  -3  101.96    3.14
  -2   4  -3   96.19    2.52
   2  -4   3   99.97    2.30
   2  -4   3   99.02    2.39
   2  -4   3  102.58    3.10
   2  -4   3   99.99    2.27
  -3   4  -3    1.35    0.24
  -3   4  -3    0.90    0.22
  -3   4  -3    1.25    0.36
  -3   4  -3    1.11    0.11
   3  -4   3    1.03    0.13
   3  -4   3    0.93    0.12
   3  -4   3    1.91    0.27
   3  -4   3    1.18    0.15
  -4   4  -3    2.53    0.49
  -4   4  -3    1.76    0.26
   4  -4   3    1.34    0.17
   4  -4   3    1.75    0.18
   4  -4   3    1.28    0.18
  -5   4  -3   18.36    1.07
   5  -4   3   18.77    0.69
   5  -4   3   19.38    0.64
  -6   4  -3    3.14    0.64
   6  -4   3    3.31    0.34
   6  -4   3    3.86    0.30
   6   3  -3    6.51    0.42
   6   3  -3    6.96    0.42
   5   3  -3    3.07    0.29
   5   3  -3    2.78    0.28
   4   3  -3   21.15    0.66
   4   3  -3   21.77    0.60
   4   3  -3   20.66    0.67
   4   3  -3   21.23    0.68
  -4  -3   3   21.13    0.95
   3   3  -3    0.42    0.13
   3   3  -3    0.29    0.09
   3   3  -3    0.54    0.11
   3   3  -3    0.44    0.11
  -3  -3   3    0.56    0.17
   2   3  -3  228.28    5.11
   2   3  -3  234.20    5.13
   2   3  -3  232.38    6.62
   2   3  -3  228.59    5.44
   2   3  -3  228.34    6.73
  -2  -3   3  227.65    6.62
  -2  -3   3  222.85    4.94
  -2  -3   3  231.82    6.77
   1   3  -3   45.49    1.10
   1   3  -3   44.72    1.17
   1   3  -3   47.88    1.11
   1   3  -3   46.11    1.45
   1   3  -3   47.51    1.11
  -1  -3   3   46.63    1.48
  -1  -3   3   45.74    1.04
   0   3  -3   20.20    0.70
   0   3  -3   19.91    0.52
   0   3  -3   21.46    0.69
   0   3  -3   20.31    0.58
   0   3  -3   20.08    0.53
   0  -3   3   19.83    0.73
   0  -3   3   19.66    0.53
   0  -3   3   20.17    0.49
  -1   3  -3   35.96    0.96
  -1   3  -3   34.98    1.16
  -1   3  -3   35.62    0.84
  -1   3  -3   34.72    0.86
  -1   3  -3   33.04    1.14
   1  -3   3   35.19    0.86
   1  -3   3   36.08    1.17
   1  -3   3   35.31    0.83
  -2   3  -3  186.58    5.57
  -2   3  -3  190.78    4.50
  -2   3  -3  184.69    5.57
  -2   3  -3  180.07    4.22
   2  -3   3  188.04    4.10
   2  -3   3  188.43    4.16
   2  -3   3  188.86    4.32
   2  -3   3  192.56    5.57
  -3   3  -3   46.53    1.26
  -3   3  -3   47.23    1.64
  -3   3  -3   45.51    1.14
  -3   3  -3   46.96    1.58
   3  -3   3   46.46    1.20
   3  -3   3   46.11    1.13
   3  -3   3   45.76    1.12
   3  -3   3   44.19    1.55
  -4   3  -3    1.26    0.14
  -4   3  -3    1.73    0.29
  -4   3  -3    1.69    0.44
   4  -3   3    1.64    0.19
   4  -3   3    1.62    0.18
   4  -3   3    1.53    0.16
  -5   3  -3   14.28    0.89
   5  -3   3   12.90    0.55
   5  -3   3   14.91    0.53
  -6   3  -3   -0.32    0.36
   6  -3   3   -0.06    0.11
   6  -3   3    0.42    0.17
   6   2  -3    9.69    0.49
   6   2  -3   10.16    0.50
   5   2  -3    0.19    0.12
   5   2  -3    0.10    0.11
  -5  -2   3    0.30    0.20
   4   2  -3   56.01    1.46
   4   2  -3   55.73    1.45
   4   2  -3   54.88    1.42
  -4  -2   3   56.23    1.82
   3   2  -3   -0.04    0.07
   3   2  -3    0.04    0.04
   3   2  -3    0.06    0.07
   3   2  -3    0.04    0.08
  -3  -2   3    0.05    0.09
   2   2  -3  137.55    3.13
   2   2  -3  136.79    3.95
   2   2  -3  137.25    3.05
   2   2  -3  127.80    4.00
   2   2  -3  136.13    3.25
  -2  -2   3  134.96    4.04
   1   2  -3  978.56   21.23
   1   2  -3  963.38   22.77
   1   2  -3  990.75   21.45
   1   2  -3  931.38   27.77
   1   2  -3  993.54   28.13
   1   2  -3 1000.00   21.85
  -1  -2   3  862.90   28.04
   0   2  -3  215.57    6.34
   0   2  -3  206.86    6.32
   0   2  -3  211.47    5.05
   0   2  -3  222.53    4.83
   0   2  -3  225.16    4.81
   0  -2   3  216.33    5.00
   0  -2   3  223.37    4.65
   0  -2   3  200.65    6.27
  -1   2  -3   10.77    0.47
  -1   2  -3   11.05    0.36
  -1   2  -3   11.03    0.28
  -1   2  -3   10.79    0.43
  -1   2  -3   10.58    0.31
   1  -2   3   10.26    0.30
   1  -2   3   10.63    0.28
   1  -2   3   11.10    0.30
  -2   2  -3   13.92    0.54
  -2   2  -3   13.05    0.41
  -2   2  -3   12.66    0.37
  -2   2  -3   12.93    0.59
   2  -2   3   11.57    0.36
   2  -2   3   10.60    0.49
   2  -2   3   12.39    0.34
   2  -2   3   12.60    0.38
  -3   2  -3   43.98    1.50
  -3   2  -3   43.83    1.16
  -3   2  -3   42.84    1.54
  -3   2  -3   41.75    1.08
   3  -2   3   43.50    1.14
   3  -2   3   45.47    1.49
   3  -2   3   45.02    1.08
   3  -2   3   44.05    1.06
  -4   2  -3    0.13    0.14
  -4   2  -3   -0.04    0.05
  -4   2  -3    0.11    0.32
  -4   2  -3    0.13    0.14
   4  -2   3    0.06    0.08
   4  -2   3    0.07    0.08
   4  -2   3   -0.02    0.11
   4  -2   3    0.02    0.09
  -5   2  -3   21.70    1.08
   5  -2   3   21.05    0.67
   5  -2   3   21.71    0.74
  -6   2  -3    1.70    0.45
   6  -2   3    2.64    0.26
   6  -2   3    2.54    0.30
   6   1  -3    4.96    0.35
   6   1  -3    5.74    0.38
  -6  -1   3    6.00    0.53
   5   1  -3    0.16    0.12
   5   1  -3   -0.04    0.10
  -5  -1   3    0.11    0.19
   4   1  -3   42.52    1.17
   4   1  -3   44.36    1.19
   4   1  -3   42.73    1.15
  -4  -1   3   45.86    1.55
  -4  -1   3   43.34    1.49
   3   1  -3   28.98    0.78
   3   1  -3   29.67    1.02
   3   1  -3   29.30    0.69
   3   1  -3   29.24    0.82
  -3  -1   3   28.87    1.04
   2   1  -3   43.96    1.40
   2   1  -3   45.01    1.40
   2   1  -3   45.86    1.03
   2   1  -3   44.41    1.08
   2   1  -3   45.34    1.15
  -2  -1   3   44.40    1.42
   1   1  -3  428.94   10.60
   1   1  -3  474.00   11.28
   1   1  -3  470.65   13.83
   1   1  -3  518.91   10.90
   1   1  -3  475.43   10.51
  -1  -1   3  477.37   13.97
   0   1  -3    3.25    0.12
   0   1  -3    3.27    0.11
   0   1  -3    3.80    0.14
   0   1  -3    4.24    0.19
   0  -1   3    4.19    0.18
   0  -1   3    3.66    0.11
  -1   1  -3    5.43    0.25
  -1   1  -3    5.13    0.18
  -1   1  -3    5.40    0.29
  -1   1  -3    5.65    0.19
   1  -1   3    5.24    0.17
   1  -1   3    5.53    0.18
   1  -1   3    5.28    0.14
   1  -1   3    5.23    0.25
  -2   1  -3    0.00    0.04
  -2   1  -3    0.04    0.16
  -2   1  -3    0.20    0.08
  -2   1  -3    0.03    0.07
   2  -1   3    0.04    0.07
   2  -1   3    0.05    0.04
   2  -1   3    0.00    0.05
  -3   1  -3   10.89    0.60
  -3   1  -3   11.38    0.37
  -3   1  -3   13.68    0.56
   3  -1   3   11.35    0.40
   3  -1   3   11.55    0.35
   3  -1   3   11.16    0.37
   3  -1   3    9.83    0.50
  -4   1  -3    0.56    0.33
  -4   1  -3    0.72    0.11
   4  -1   3    0.85    0.20
   4  -1   3    0.86    0.15
   4  -1   3    0.82    0.13
   4  -1   3    0.80    0.12
  -5   1  -3   30.64    1.31
   5  -1   3   30.95    0.89
   5  -1   3   31.66    0.97
  -6   1  -3    9.95    0.77
   6  -1   3   10.55    0.46
   6  -1   3   10.10    0.52
   6   0  -3    1.44    0.23
   6   0  -3    1.56    0.23
  -6   0   3    1.68    0.37
   5   0  -3    0.22    0.12
   5   0  -3    0.35    0.12
   5   0  -3    0.48    0.15
  -5   0   3    0.41    0.12
  -5   0   3    0.56    0.23
   4   0  -3   52.36    1.32
   4   0  -3   51.93    1.36
   4   0  -3   49.73    1.34
  -4   0   3   50.81    1.73
  -4   0   3   50.86    1.74
   3   0  -3   55.56    1.43
   3   0  -3   55.09    1.36
   3   0  -3   54.25    1.38
   3   0  -3   55.65    1.76
   3   0  -3   55.34    1.25
  -3   0   3   56.85    1.79
   2   0  -3    4.60    0.19
   2   0  -3    4.88    0.21
   2   0  -3    4.41    0.25
   2   0  -3    4.81    0.19
  -2   0   3    4.44    0.24
  -2   0   3    4.68    0.24
   1   0  -3   48.87    1.17
   1   0  -3   51.54    1.13
   1   0  -3   49.48    1.16
   1   0  -3   48.77    1.51
   1   0  -3   49.79    1.24
   1   0  -3   50.62    1.08
  -1   0   3   49.91    1.50
  -1   0   3   52.21    1.49
   0   0  -3    0.20    0.04
   0   0  -3    0.10    0.04
   0   0  -3    0.03    0.03
   0   0  -3    0.04    0.03
   0   0  -3    0.09    0.06
   0   0  -3    0.14    0.03
   0   0   3    0.15    0.03
   0   0   3    0.14    0.04
   0   0   3    0.05    0.03
  -1   0  -3  517.27   14.91
  -1   0  -3  507.65   11.99
  -1   0  -3  509.80   11.64
   1   0   3  511.52   11.80
   1   0   3  517.30   11.28
   1   0   3  520.46   15.05
   1   0   3  502.85   11.21
  -2   0  -3   13.75    0.49
  -2   0  -3   12.25    0.36
  -2   0  -3   10.18    0.31
  -2   0  -3   11.78    0.51
   2   0   3   11.87    0.48
   2   0   3   11.67    0.37
   2   0   3   11.66    0.35
   2   0   3   11.63    0.32
  -3   0  -3   19.77    0.81
  -3   0  -3   19.88    0.55
  -3   0  -3   19.45    0.76
   3   0   3   19.78    0.76
   3   0   3   18.16    0.58
   3   0   3   19.25    0.52
  -4   0  -3    9.26    0.34
  -4   0  -3    8.96    0.58
   4   0   3    9.69    0.51
   4   0   3    9.00    0.34
   4   0   3    9.48    0.36
   4   0   3    8.70    0.39
  -5   0  -3   15.03    0.84
   5   0   3   16.29    0.62
   5   0   3   17.07    0.57
   6   0   3    5.69    0.40
   6   0   3    5.06    0.33
   6  -1  -3    4.48    0.34
   6  -1  -3    4.99    0.36
  -6   1   3    5.26    0.59
   5  -1  -3    0.60    0.14
   5  -1  -3    0.90    0.17
   5  -1  -3    0.72    0.16
  -5   1   3    1.30    0.31
  -5   1   3    0.78    0.16
   4  -1  -3   45.10    1.22
   4  -1  -3   45.00    1.19
   4  -1  -3   46.27    1.24
  -4   1   3   46.45    1.26
  -4   1   3   45.46    1.57
  -4   1   3   43.63    1.56
   3  -1  -3   63.48    1.54
   3  -1  -3   62.26    1.50
   3  -1  -3   61.97    1.94
   3  -1  -3   60.59    1.58
  -3   1   3   62.95    1.97
  -3   1   3   58.73    1.96
   2  -1  -3    5.75    0.18
   2  -1  -3    5.57    0.22
   2  -1  -3    5.54    0.22
   2  -1  -3    5.30    0.23
  -2   1   3    6.05    0.30
  -2   1   3    5.70    0.27
   1  -1  -3   54.29    1.18
   1  -1  -3   57.10    1.21
   1  -1  -3   51.85    1.24
   1  -1  -3   52.82    1.61
   1  -1  -3   50.21    1.26
   1  -1  -3   53.93    1.32
  -1   1   3   54.18    1.59
  -1   1   3   53.67    1.21
  -1   1   3   52.36    1.61
  -1   1   3   53.82    1.58
   0  -1  -3   11.07    0.30
   0  -1  -3   11.07    0.38
   0  -1  -3   10.50    0.32
   0  -1  -3   11.23    0.31
   0  -1  -3   11.48    0.31
   0  -1  -3   10.98    0.31
   0   1   3   11.31    0.34
   0   1   3   10.77    0.32
   0   1   3   10.49    0.31
   0   1   3   10.86    0.33
  -1  -1  -3   34.47    0.82
  -1  -1  -3   33.17    1.01
  -1  -1  -3   32.93    0.80
   1   1   3   31.90    1.03
   1   1   3   32.23    0.83
   1   1   3   34.48    0.80
   1   1   3   33.25    0.78
  -2  -1  -3    6.11    0.30
  -2  -1  -3    5.30    0.31
  -2  -1  -3    5.55    0.22
   2   1   3    5.64    0.29
  -3  -1  -3   99.83    3.06
  -3  -1  -3   98.81    3.02
  -3  -1  -3   98.37    2.32
   3   1   3   98.02    3.05
   3   1   3  100.88    2.40
   3   1   3  100.51    2.32
   3   1   3   96.86    2.27
  -4  -1  -3    8.47    0.55
  -4  -1  -3    9.85    0.37
   4   1   3    9.77    0.42
   4   1   3    9.40    0.36
   4   1   3    9.96    0.38
   4   1   3    9.87    0.53
   4   1   3    9.13    0.35
   5   1   3    9.63    0.41
   5   1   3    9.18    0.46
   6   1   3    1.30    0.21
   6   1   3    0.82    0.20
   6  -2  -3    6.33    0.41
   6  -2  -3    6.96    0.42
  -6   2   3    6.85    0.63
   5  -2  -3   39.31    1.17
   5  -2  -3   38.12    1.14
   5  -2  -3   40.25    1.17
   5  -2  -3   41.01    1.03
  -5   2   3   40.62    1.55
  -5   2   3   41.47    1.20
   4  -2  -3    0.12    0.09
   4  -2  -3    0.38    0.13
   4  -2  -3    0.09    0.12
  -4   2   3    0.21    0.20
  -4   2   3    0.41    0.13
   3  -2  -3  159.84    3.64
   3  -2  -3  158.70    3.48
   3  -2  -3  161.04    3.73
   3  -2  -3  161.78    3.86
  -3   2   3  153.39    4.76
  -3   2   3  159.21    4.76
  -3   2   3  159.57    3.87
   2  -2  -3   21.68    0.65
   2  -2  -3   22.68    0.56
   2  -2  -3   22.95    0.63
  -2   2   3   22.25    0.53
  -2   2   3   22.26    0.80
  -2   2   3   24.24    0.78
  -2   2   3   21.94    0.78
   1  -2  -3   10.81    0.35
   1  -2  -3   10.21    0.30
   1  -2  -3   10.73    0.34
   1  -2  -3   10.94    0.33
  -1   2   3   10.80    0.38
  -1   2   3   10.41    0.35
  -1   2   3   10.16    0.29
  -1   2   3   10.30    0.38
  -1   2   3   10.54    0.41
   0  -2  -3   44.89    1.07
   0  -2  -3   41.81    1.34
   0  -2  -3   45.71    1.13
   0  -2  -3   44.78    1.12
   0  -2  -3   43.92    1.04
   0   2   3   41.85    1.12
   0   2   3   45.32    1.35
   0   2   3   45.08    1.08
   0   2   3   44.64    1.34
   0   2   3   49.14    1.09
   0   2   3   45.48    1.13
   0   2   3   49.93    1.35
  -1  -2  -3  201.26    4.30
  -1  -2  -3  198.51    4.44
  -1  -2  -3  189.45    5.75
   1   2   3  202.31    4.30
   1   2   3  194.97    4.62
   1   2   3  196.79    4.38
   1   2   3  200.84    5.74
   1   2   3  196.06    4.54
   1   2   3  202.35    4.44
   1   2   3  189.89    5.74
  -2  -2  -3   20.89    0.60
  -2  -2  -3   20.78    0.60
   2   2   3   21.63    0.63
   2   2   3   21.93    0.77
   2   2   3   21.58    0.60
   2   2   3   21.67    0.57
   2   2   3   21.44    0.59
  -3  -2  -3   85.90    2.61
  -3  -2  -3   86.35    2.05
   3   2   3   84.81    2.69
   3   2   3   86.73    2.01
   3   2   3   87.22    2.06
   3   2   3   86.40    2.12
   3   2   3   83.31    2.00
  -4  -2  -3    7.42    0.33
   4   2   3    7.00    0.32
   4   2   3    8.12    0.33
   5   2   3    0.27    0.13
   5   2   3    0.52    0.17
   6   2   3    1.30    0.21
   6   2   3    1.59    0.28
   6  -3  -3    2.47    0.31
   6  -3  -3    2.94    0.32
  -6   3   3    2.62    0.30
  -6   3   3    2.60    0.49
   5  -3  -3   61.33    1.48
   5  -3  -3   60.17    1.67
   5  -3  -3   60.30    1.61
   5  -3  -3   60.54    1.65
  -5   3   3   60.33    1.70
  -5   3   3   60.98    2.16
   4  -3  -3    2.77    0.26
   4  -3  -3    2.40    0.17
   4  -3  -3    2.85    0.23
   4  -3  -3    2.84    0.28
  -4   3   3    3.03    0.40
  -4   3   3    2.41    0.27
   3  -3  -3   30.76    0.87
   3  -3  -3   29.96    0.86
   3  -3  -3   30.82    0.91
  -3   3   3   31.15    0.92
  -3   3   3   31.02    1.11
  -3   3   3   32.27    1.14
   2  -3  -3    6.36    0.28
   2  -3  -3    6.67    0.30
  -2   3   3    6.81    0.33
  -2   3   3    6.62    0.21
  -2   3   3    6.94    0.34
  -2   3   3    6.67    0.31
  -2   3   3    7.20    0.37
   1  -3  -3   62.03    1.43
   1  -3  -3   65.98    1.59
   1  -3  -3   63.63    1.50
  -1   3   3   62.61    1.46
  -1   3   3   62.02    1.51
  -1   3   3   62.32    1.90
  -1   3   3   60.72    1.90
  -1   3   3   61.85    1.91
  -1   3   3   64.14    1.59
   0  -3  -3    5.55    0.23
   0  -3  -3    5.11    0.25
   0   3   3    5.37    0.23
   0   3   3    4.90    0.22
   0   3   3    6.19    0.25
   0   3   3    5.26    0.21
   0   3   3    5.33    0.25
   0   3   3    5.56    0.25
   0   3   3    5.38    0.23
  -1  -3  -3   70.21    1.59
  -1  -3  -3   68.57    1.63
   1   3   3   67.78    1.69
   1   3   3   67.55    2.07
   1   3   3   69.29    1.63
   1   3   3   69.60    2.08
   1   3   3   65.37    1.67
   1   3   3   68.20    1.62
  -2  -3  -3   74.92    1.81
  -2  -3  -3   67.98    2.19
  -2  -3  -3   74.33    1.77
   2   3   3   76.93    1.78
   2   3   3   78.07    1.80
   2   3   3   75.63    2.34
   2   3   3   78.12    1.88
   2   3   3   75.11    1.82
   2   3   3   78.84    1.78
  -3  -3  -3   35.97    0.98
   3   3   3   36.37    0.98
   3   3   3   37.36    1.28
   3   3   3   35.77    1.03
   3   3   3   35.75    0.97
   3   3   3   36.66    0.96
  -4  -3  -3    8.67    0.37
   4   3   3    8.69    0.37
   4   3   3    8.57    0.38
   4   3   3    7.83    0.41
   4   3   3    8.71    0.37
   5   3   3    0.95    0.20
   5   3   3    0.99    0.17
   6   3   3    2.18    0.27
   6   3   3    1.86    0.28
   6  -4  -3    3.47    0.36
   6  -4  -3    3.70    0.36
  -6   4   3    3.21    0.53
  -6   4   3    3.58    0.37
   5  -4  -3   22.99    0.79
   5  -4  -3   22.61    0.68
   5  -4  -3   22.28    0.77
  -5   4   3   21.24    0.81
  -5   4   3   22.02    1.07
   4  -4  -3    4.43    0.24
   4  -4  -3    3.42    0.28
   4  -4  -3    4.30    0.29
  -4   4   3    3.53    0.31
  -4   4   3    4.06    0.45
   3  -4  -3   38.60    1.06
   3  -4  -3   38.59    0.97
   3  -4  -3   38.76    1.07
  -3   4   3   38.25    1.38
  -3   4   3   38.13    1.13
   2  -4  -3    0.04    0.07
   2  -4  -3   -0.04    0.09
  -2   4   3   -0.12    0.09
  -2   4   3    0.01    0.04
  -2   4   3    0.02    0.09
  -2   4   3    0.02    0.09
  -2   4   3   -0.09    0.12
   1  -4  -3   10.30    0.34
   1  -4  -3   11.50    0.40
   1  -4  -3   11.33    0.40
  -1   4   3   10.11    0.41
  -1   4   3   10.87    0.34
  -1   4   3   10.90    0.44
  -1   4   3    9.79    0.44
  -1   4   3   10.70    0.44
   0  -4  -3    1.20    0.16
   0  -4  -3    0.93    0.11
   0   4   3    1.06    0.14
   0   4   3    1.25    0.14
   0   4   3    1.12    0.17
   0   4   3    1.14    0.16
   0   4   3    0.76    0.13
   0   4   3    0.87    0.10
   0   4   3    1.06    0.12
  -1  -4  -3   54.48    1.31
   1   4   3   55.59    1.71
   1   4   3   53.88    1.39
   1   4   3   50.83    1.40
   1   4   3   53.48    1.34
   1   4   3   55.44    1.71
   1   4   3   56.01    1.36
  -2  -4  -3  108.52    2.56
   2   4   3  109.02    2.71
   2   4   3  110.63    2.59
   2   4   3  114.23    3.39
   2   4   3  112.12    2.56
   2   4   3  111.76    2.66
   2   4   3  112.97    2.63
  -3  -4  -3    3.27    0.25
   3   4   3    3.13    0.23
   3   4   3    3.47    0.23
   3   4   3    2.83    0.24
   4   4   3   10.41    0.43
   4   4   3   10.12    0.49
   4   4   3   11.26    0.45
   5   4   3    3.33    0.34
   5   4   3    3.70    0.29
   6  -5  -3    2.06    0.30
   6  -5  -3    2.14    0.29
  -6   5   3    2.07    0.52
  -6   5   3    1.66    0.29
   5  -5  -3   16.12    0.55
   5  -5  -3   15.92    0.64
   5  -5  -3   14.61    0.62
  -5   5   3   16.00    0.70
  -5   5   3   15.77    0.92
   4  -5  -3    0.25    0.14
   4  -5  -3    0.49    0.13
   4  -5  -3    0.23    0.13
  -4   5   3    0.38    0.20
  -4   5   3    0.29    0.26
   3  -5  -3    8.67    0.34
   3  -5  -3    8.46    0.40
   3  -5  -3    8.52    0.39
  -3   5   3    7.88    0.53
  -3   5   3    7.32    0.42
   2  -5  -3    3.22    0.20
   2  -5  -3    3.14    0.24
   2  -5  -3    2.81    0.24
  -2   5   3    3.76    0.32
  -2   5   3    3.02    0.32
  -2   5   3    3.29    0.17
  -2   5   3    3.02    0.26
  -2   5   3    3.29    0.27
   1  -5  -3   87.25    1.97
   1  -5  -3   86.35    2.06
   1  -5  -3   85.26    2.13
  -1   5   3   88.24    2.64
  -1   5   3   83.65    2.01
  -1   5   3   84.63    2.08
  -1   5   3   84.91    2.20
  -1   5   3   85.06    2.60
  -1   5   3   82.66    2.62
   0  -5  -3    3.59    0.27
   0  -5  -3    3.54    0.20
   0   5   3    3.22    0.25
   0   5   3    3.65    0.24
   0   5   3    3.54    0.28
   0   5   3    3.92    0.21
   0   5   3    3.35    0.28
   0   5   3    3.52    0.24
   0   5   3    3.41    0.23
  -1  -5  -3    4.20    0.29
  -1  -5  -3    4.34    0.23
   1   5   3    4.51    0.29
   1   5   3    3.53    0.23
   1   5   3    4.43    0.30
   1   5   3    4.37    0.27
   1   5   3    4.42    0.30
  -2  -5  -3   28.55    0.82
   2   5   3   28.83    0.82
   2   5   3   29.06    0.84
   2   5   3   28.82    0.89
  -3  -5  -3    2.66    0.26
   3   5   3    2.10    0.24
   3   5   3    2.85    0.26
   3   5   3    2.91    0.23
   4   5   3    7.85    0.39
   4   5   3    7.80    0.44
   4   5   3    7.72    0.39
   5   5   3    0.32    0.15
   5   5   3    0.59    0.20
   6  -6  -3    0.50    0.21
   5  -6  -3    3.98    0.35
   5  -6  -3    3.67    0.36
   5  -6  -3    3.36    0.27
  -5   6   3    4.42    0.44
  -5   6   3    4.70    0.60
   4  -6  -3    2.45    0.23
   4  -6  -3    3.02    0.31
   4  -6  -3    2.19    0.27
  -4   6   3    2.21    0.28
  -4   6   3    2.80    0.35
  -4   6   3    2.79    0.45
   3  -6  -3    5.32    0.36
   3  -6  -3    5.52    0.29
   3  -6  -3    5.25    0.33
  -3   6   3    5.47    0.38
  -3   6   3    6.41    0.50
  -3   6   3    5.24    0.36
   2  -6  -3   26.91    0.84
   2  -6  -3   26.79    0.85
   2  -6  -3   27.86    0.77
  -2   6   3   27.43    1.05
  -2   6   3   26.80    0.85
  -2   6   3   26.41    0.74
  -2   6   3   26.64    1.02
  -2   6   3   28.56    0.93
   1  -6  -3   38.34    1.12
   1  -6  -3   38.15    1.00
   1  -6  -3   39.86    1.08
  -1   6   3   37.65    1.01
  -1   6   3   40.03    1.33
  -1   6   3   37.51    1.30
  -1   6   3   37.95    1.16
  -1   6   3   37.64    1.10
   0  -6  -3    3.39    0.22
   0  -6  -3    3.43    0.29
   0   6   3    3.41    0.22
   0   6   3    3.64    0.33
   0   6   3    3.00    0.31
   0   6   3    3.57    0.28
  -1  -6  -3   18.09    0.67
  -1  -6  -3   18.11    0.58
   1   6   3   18.41    0.66
   1   6   3   18.06    0.60
   1   6   3   18.38    0.73
   1   6   3   18.16    0.64
   1   6   3   18.00    0.65
  -2  -6  -3    8.56    0.39
   2   6   3    8.86    0.45
   2   6   3    9.28    0.40
   2   6   3    9.31    0.44
  -3  -6  -3    2.23    0.24
   3   6   3    2.40    0.28
   3   6   3    2.21    0.24
   3   6   3    2.22    0.25
   4   6   3   11.72    0.57
   4   6   3   12.51    0.53
   4   6   3   11.72    0.52
   5   6   3    0.42    0.15
   5   6   3    0.51    0.21
   5  -7  -3    0.13    0.18
   5  -7  -3    0.15    0.16
   5  -7  -3   -0.01    0.12
  -5   7   3    0.24    0.26
  -5   7   3    0.50    0.21
  -5   7   3    0.38    0.41
   4  -7  -3    4.54    0.30
   4  -7  -3    4.28    0.36
   4  -7  -3    4.58    0.35
  -4   7   3    4.05    0.38
  -4   7   3    3.82    0.43
  -4   7   3    4.66    0.57
   3  -7  -3   13.99    0.58
   3  -7  -3   13.81    0.59
   3  -7  -3   13.90    0.51
  -3   7   3   14.49    0.68
  -3   7   3   14.76    0.79
  -3   7   3   13.62    0.60
   2  -7  -3    4.76    0.34
   2  -7  -3    4.08    0.32
   2  -7  -3    4.52    0.27
  -2   7   3    3.83    0.39
  -2   7   3    4.82    0.45
  -2   7   3    4.55    0.24
  -2   7   3    5.05    0.38
   1  -7  -3    1.83    0.20
   1  -7  -3    2.34    0.28
  -1   7   3    2.27    0.19
  -1   7   3    2.14    0.28
  -1   7   3    1.96    0.32
  -1   7   3    2.31    0.28
   0  -7  -3   75.26    1.97
   0  -7  -3   72.28    1.80
   0   7   3   75.17    1.86
   0   7   3   73.73    1.93
   0   7   3   74.73    2.39
   0   7   3   73.93    2.03
   0   7   3   75.36    1.97
  -1  -7  -3    4.41    0.28
   1   7   3    4.94    0.35
   1   7   3    4.54    0.29
   1   7   3    4.41    0.36
   1   7   3    5.21    0.37
  -2  -7  -3    4.40    0.29
   2   7   3    3.60    0.33
   2   7   3    4.21    0.34
   2   7   3    3.98    0.28
   2   7   3    3.99    0.29
  -3  -7  -3    0.44    0.15
   3   7   3    0.52    0.19
   3   7   3    0.53    0.19
   3   7   3    0.59    0.15
   4   7   3    5.13    0.35
   4   7   3    5.15    0.36
   4   7   3    5.36    0.38
   4   7   3    4.51    0.40
   5  -8  -3    0.91    0.24
   5  -8  -3    0.42    0.15
  -5   8   3    0.52    0.23
  -5   8   3    0.30    0.46
   4  -8  -3    0.95    0.19
   4  -8  -3    1.21    0.25
   4  -8  -3    1.41    0.26
  -4   8   3    1.19    0.33
  -4   8   3    0.92    0.42
  -4   8   3    0.89    0.24
   3  -8  -3    1.65    0.25
   3  -8  -3    2.12    0.24
   3  -8  -3    1.77    0.29
  -3   8   3    2.43    0.45
  -3   8   3    1.90    0.30
  -3   8   3    1.97    0.37
   2  -8  -3   33.67    0.96
   2  -8  -3   32.68    1.06
  -2   8   3   32.42    0.93
  -2   8   3   31.63    1.15
  -2   8   3   32.41    1.06
   1  -8  -3    3.83    0.34
   1  -8  -3    3.88    0.28
  -1   8   3    4.33    0.35
  -1   8   3    3.67    0.26
  -1   8   3    3.20    0.35
  -1   8   3    4.79    0.46
   0  -8  -3   14.94    0.64
   0  -8  -3   14.72    0.55
   0   8   3   15.68    0.64
   0   8   3   15.51    0.71
   0   8   3   14.98    0.66
   0   8   3   15.13    0.56
  -1  -8  -3   20.94    0.70
   1   8   3   21.63    0.80
   1   8   3   20.41    0.72
   1   8   3   21.52    0.79
  -2  -8  -3    1.69    0.23
   2   8   3    2.18    0.30
   2   8   3    2.21    0.30
   2   8   3    2.05    0.24
  -3  -8  -3    0.36    0.16
   3   8   3    0.09    0.13
   3   8   3    0.19    0.19
   3   8   3    0.12    0.19
  -4  -8  -3    3.14    0.33
   4   8   3    2.93    0.35
   4   8   3    2.63    0.30
   4  -9  -3    2.70    0.29
   4  -9  -3    2.64    0.34
   4  -9  -3    2.73    0.35
  -4   9   3    3.41    0.64
  -4   9   3    3.10    0.39
  -4   9   3    3.95    0.59
   3  -9  -3    0.28    0.14
   3  -9  -3    0.33    0.21
   3  -9  -3    0.30    0.19
  -3   9   3    0.49    0.25
  -3   9   3    0.47    0.32
   2  -9  -3    7.06    0.48
   2  -9  -3    8.06    0.42
  -2   9   3    7.99    0.53
  -2   9   3    8.56    0.64
  -2   9   3    7.85    0.38
   1  -9  -3    1.45    0.28
   1  -9  -3    1.23    0.20
  -1   9   3    1.27    0.28
  -1   9   3    1.40    0.35
  -1   9   3    1.71    0.29
  -1   9   3    1.45    0.20
   0  -9  -3    5.80    0.35
   0  -9  -3    5.61    0.42
   0   9   3    5.93    0.47
   0   9   3    5.21    0.41
   0   9   3    5.44    0.50
   0   9   3    5.42    0.34
   0   9   3    5.44    0.43
  -1  -9  -3    8.81    0.45
   1   9   3    9.35    0.52
   1   9   3    9.41    0.55
   1   9   3    9.02    0.46
  -2  -9  -3    0.46    0.16
   2   9   3    0.25    0.22
   2   9   3    0.13    0.18
   2   9   3    0.22    0.15
  -3  -9  -3    0.13    0.15
   3   9   3   -0.26    0.18
   3   9   3   -0.01    0.13
   3   9   3   -0.05    0.20
   3 -10  -3    0.53    0.27
   3 -10  -3    0.93    0.23
   2 -10  -3    5.87    0.38
   2 -10  -3    5.27    0.45
  -2  10   3    5.63    0.47
  -2  10   3    5.79    0.53
  -2  10   3    6.42    0.63
   1 -10  -3    0.02    0.13
   1 -10  -3    0.11    0.18
  -1  10   3    0.10    0.32
  -1  10   3    0.11    0.26
  -1  10   3   -0.06    0.17
  -1  10   3    0.00    0.12
   0 -10  -3    4.49    0.44
   0 -10  -3    4.11    0.34
   0  10   3    4.84    0.41
   0  10   3    4.62    0.34
   0  10   3    4.51    0.47
  -1 -10  -3    0.24    0.15
   1  10   3    0.22    0.14
   1  10   3    0.05    0.17
   1  10   3   -0.24    0.23
   1  11  -4    0.84    0.26
   1  11  -4    0.51    0.25
  -1 -11   4    1.00    0.19
   0  11  -4    2.49    0.38
   0  11  -4    2.26    0.35
   0  11  -4    3.01    0.31
   0  11  -4    3.36    0.36
   0 -11   4    2.92    0.29
  -1  11  -4    0.75    0.19
  -1  11  -4    0.66    0.25
  -1  11  -4    0.46    0.19
  -1  11  -4    0.27    0.29
   1 -11   4    0.42    0.16
  -2  11  -4    4.21    0.38
  -2  11  -4    4.59    0.55
  -2  11  -4    4.92    0.45
  -2  11  -4    4.66    0.34
   2 -11   4    4.51    0.34
   3  10  -4   -0.04    0.14
   3  10  -4    0.09    0.19
   2  10  -4    2.49    0.28
   2  10  -4    2.70    0.31
   2  10  -4    2.55    0.29
   2  10  -4    2.44    0.31
   1  10  -4    3.81    0.32
   1  10  -4    4.00    0.38
   1  10  -4    3.34    0.35
  -1 -10   4    4.33    0.29
   0  10  -4    4.22    0.30
   0  10  -4    3.60    0.36
   0  10  -4    3.99    0.41
   0  10  -4    3.82    0.33
   0 -10   4    3.94    0.28
   0 -10   4    3.97    0.34
  -1  10  -4    0.19    0.15
  -1  10  -4    0.08    0.12
  -1  10  -4   -0.02    0.26
  -1  10  -4   -0.05    0.20
   1 -10   4    0.12    0.15
   1 -10   4    0.23    0.13
  -2  10  -4    6.99    0.38
  -2  10  -4    6.34    0.59
  -2  10  -4    6.92    0.47
   2 -10   4    7.25    0.40
   2 -10   4    6.83    0.44
  -3  10  -4    1.56    0.42
  -3  10  -4    2.38    0.33
  -3  10  -4    1.32    0.42
  -3  10  -4    1.74    0.22
   3 -10   4    1.80    0.25
   3 -10   4    1.51    0.26
  -4  10  -4   -0.02    0.39
   4 -10   4    0.53    0.20
   4   9  -4    5.20    0.39
   4   9  -4    6.04    0.38
   3   9  -4    0.42    0.18
   3   9  -4    0.63    0.17
   2   9  -4    2.50    0.27
   2   9  -4    2.35    0.28
   2   9  -4    2.70    0.29
  -2  -9   4    2.79    0.26
   1   9  -4    1.52    0.21
   1   9  -4    1.55    0.25
   1   9  -4    1.70    0.25
  -1  -9   4    1.73    0.19
   0   9  -4    7.15    0.37
   0   9  -4    6.85    0.42
   0   9  -4    7.35    0.47
   0   9  -4    7.33    0.40
   0  -9   4    7.21    0.35
   0  -9   4    7.25    0.40
  -1   9  -4    1.25    0.31
  -1   9  -4    0.89    0.19
  -1   9  -4    1.26    0.24
  -1   9  -4    0.80    0.17
   1  -9   4    1.07    0.17
   1  -9   4    1.22    0.23
  -2   9  -4   14.95    0.61
  -2   9  -4   13.81    0.71
  -2   9  -4   14.44    0.80
  -2   9  -4   13.37    0.53
   2  -9   4   14.07    0.59
   2  -9   4   15.28    0.56
  -3   9  -4   12.42    0.49
  -3   9  -4   12.82    0.57
  -3   9  -4   11.12    0.79
  -3   9  -4   11.67    0.75
   3  -9   4   12.02    0.55
   3  -9   4   11.59    0.50
  -4   9  -4    0.39    0.45
  -4   9  -4    0.23    0.34
   4  -9   4    0.47    0.17
   4  -9   4    0.43    0.18
   4   8  -4    6.53    0.42
   4   8  -4    6.19    0.38
   3   8  -4    1.36    0.22
   3   8  -4    0.87    0.17
   2   8  -4    6.07    0.33
   2   8  -4    6.00    0.35
   2   8  -4    5.47    0.33
   2   8  -4    5.54    0.36
  -2  -8   4    5.19    0.29
   1   8  -4    1.61    0.23
   1   8  -4    2.31    0.23
   1   8  -4    2.03    0.25
  -1  -8   4    1.85    0.19
   0   8  -4    5.77    0.41
   0   8  -4    6.65    0.33
   0   8  -4    6.39    0.36
   0   8  -4    6.38    0.35
   0  -8   4    7.06    0.37
   0  -8   4    6.42    0.31
  -1   8  -4    4.78    0.43
  -1   8  -4    5.20    0.35
  -1   8  -4    4.76    0.42
  -1   8  -4    4.63    0.28
   1  -8   4    4.82    0.33
   1  -8   4    5.02    0.28
  -2   8  -4   27.55    1.18
  -2   8  -4   28.71    0.88
  -2   8  -4   28.44    0.84
  -2   8  -4   28.16    1.04
   2  -8   4   29.28    0.84
   2  -8   4   27.45    0.88
  -3   8  -4   16.28    0.79
  -3   8  -4   15.32    0.91
  -3   8  -4   16.36    0.56
  -3   8  -4   16.42    0.62
   3  -8   4   15.93    0.62
   3  -8   4   16.50    0.59
  -4   8  -4   -0.18    0.30
  -4   8  -4    0.17    0.40
   4  -8   4    0.27    0.14
   4  -8   4    0.13    0.13
  -5   8  -4    9.04    0.71
  -5   8  -4    9.11    0.90
   5  -8   4    9.37    0.50
   5  -8   4    9.02    0.47
   5   7  -4    0.60    0.18
   5   7  -4    0.62    0.19
   4   7  -4    6.47    0.40
   4   7  -4    6.37    0.38
   4   7  -4    6.50    0.35
   3   7  -4    6.09    0.34
   3   7  -4    6.85    0.36
   3   7  -4    6.92    0.34
   3   7  -4    6.27    0.36
   2   7  -4    4.96    0.31
   2   7  -4    5.41    0.40
   2   7  -4    4.98    0.31
   2   7  -4    5.39    0.29
   2   7  -4    5.19    0.29
  -2  -7   4    5.53    0.27
   1   7  -4    4.11    0.34
   1   7  -4    3.58    0.26
   1   7  -4    3.91    0.29
   1   7  -4    3.81    0.25
  -1  -7   4    4.30    0.22
   0   7  -4    7.60    0.45
   0   7  -4    7.32    0.40
   0   7  -4    7.40    0.41
   0   7  -4    7.59    0.38
   0   7  -4    7.41    0.33
   0  -7   4    7.75    0.31
   0  -7   4    7.51    0.36
  -1   7  -4   26.25    0.99
  -1   7  -4   26.48    0.75
  -1   7  -4   25.65    1.02
  -1   7  -4   25.05    0.88
  -1   7  -4   25.67    0.78
   1  -7   4   24.09    0.78
   1  -7   4   25.50    0.72
  -2   7  -4    1.88    0.30
  -2   7  -4    1.44    0.17
  -2   7  -4    1.77    0.23
  -2   7  -4    1.75    0.32
  -2   7  -4    1.83    0.39
   2  -7   4    1.47    0.18
   2  -7   4    1.53    0.19
  -3   7  -4   41.37    1.65
  -3   7  -4   42.09    1.15
  -3   7  -4   42.84    1.13
  -3   7  -4   43.56    1.36
   3  -7   4   41.70    1.13
   3  -7   4   41.98    1.19
   3  -7   4   41.21    1.13
  -4   7  -4   -0.49    0.38
  -4   7  -4    0.26    0.27
   4  -7   4    0.12    0.13
   4  -7   4    0.16    0.12
  -5   7  -4    3.24    0.65
  -5   7  -4    3.96    0.48
   5  -7   4    3.31    0.32
   5  -7   4    3.25    0.33
   5   6  -4    1.78    0.25
   5   6  -4    1.91    0.27
   4   6  -4   11.30    0.48
   4   6  -4   10.51    0.46
   4   6  -4   10.90    0.43
   3   6  -4    7.89    0.35
   3   6  -4    8.40    0.37
   3   6  -4    7.89    0.37
   3   6  -4    8.62    0.39
   3   6  -4    8.19    0.33
   2   6  -4    1.19    0.15
   2   6  -4    1.11    0.16
   2   6  -4    1.21    0.17
   2   6  -4    1.40    0.22
   2   6  -4    1.22    0.15
  -2  -6   4    1.23    0.14
   1   6  -4    6.10    0.31
   1   6  -4    5.84    0.32
   1   6  -4    5.84    0.30
   1   6  -4    5.89    0.27
   1   6  -4    5.99    0.28
   1   6  -4    5.75    0.36
  -1  -6   4    5.95    0.24
  -1  -6   4    5.85    0.41
   0   6  -4    0.31    0.16
   0   6  -4    0.34    0.14
   0   6  -4    0.46    0.16
   0   6  -4    0.36    0.15
   0   6  -4    0.28    0.10
   0  -6   4    0.21    0.11
   0  -6   4    0.36    0.17
   0  -6   4    0.28    0.08
  -1   6  -4   82.51    1.99
  -1   6  -4   82.74    2.59
  -1   6  -4   83.88    1.99
  -1   6  -4   82.36    2.64
  -1   6  -4   83.74    2.18
   1  -6   4   83.34    1.92
   1  -6   4   83.09    2.67
   1  -6   4   81.90    2.03
  -2   6  -4   11.08    0.58
  -2   6  -4   10.85    0.42
  -2   6  -4   11.21    0.39
  -2   6  -4   11.05    0.56
  -2   6  -4   11.05    0.68
   2  -6   4   11.09    0.40
   2  -6   4   11.21    0.42
  -3   6  -4    7.56    0.63
  -3   6  -4    8.12    0.51
  -3   6  -4    7.65    0.32
  -3   6  -4    8.27    0.37
  -3   6  -4    7.93    0.52
   3  -6   4    7.02    0.33
   3  -6   4    7.73    0.35
   3  -6   4    7.40    0.35
  -4   6  -4    2.77    0.37
  -4   6  -4    2.53    0.52
   4  -6   4    2.31    0.24
   4  -6   4    2.47    0.26
  -5   6  -4    5.30    0.48
  -5   6  -4    5.86    0.71
   5  -6   4    5.18    0.35
   5  -6   4    5.14    0.34
   6  -6   4    0.33    0.16
   6  -6   4    0.09    0.14
   6   5  -4    0.92    0.22
   6   5  -4    0.79    0.20
   5   5  -4    0.23    0.14
   5   5  -4    0.49    0.16
   4   5  -4    3.79    0.27
   4   5  -4    3.94    0.27
   3   5  -4   18.28    0.61
   3   5  -4   18.90    0.61
   3   5  -4   19.29    0.81
   3   5  -4   19.56    0.59
   3   5  -4   19.56    0.64
  -3  -5   4   19.66    0.56
   2   5  -4   12.47    0.42
   2   5  -4   12.27    0.56
   2   5  -4   12.71    0.44
   2   5  -4   12.26    0.45
   2   5  -4   12.76    0.48
  -2  -5   4   12.52    0.39
  -2  -5   4   13.15    0.62
   1   5  -4    7.13    0.30
   1   5  -4    7.29    0.28
   1   5  -4    6.56    0.30
   1   5  -4    6.86    0.34
  -1  -5   4    6.68    0.41
  -1  -5   4    6.83    0.24
   0   5  -4    3.57    0.26
   0   5  -4    3.04    0.20
   0   5  -4    3.44    0.25
   0   5  -4    3.10    0.17
   0   5  -4    2.93    0.23
   0  -5   4    2.90    0.29
   0  -5   4    3.22    0.19
   0  -5   4    3.30    0.16
  -1   5  -4  142.78    3.26
  -1   5  -4  143.33    3.50
  -1   5  -4  142.96    3.23
  -1   5  -4  142.99    4.25
  -1   5  -4  137.18    4.28
   1  -5   4  141.49    3.15
   1  -5   4  146.23    4.33
   1  -5   4  139.19    3.31
  -2   5  -4    1.29    0.24
  -2   5  -4    1.49    0.24
  -2   5  -4    1.11    0.12
  -2   5  -4    1.53    0.16
  -2   5  -4    1.54    0.35
   2  -5   4    1.26    0.14
   2  -5   4    1.31    0.15
   2  -5   4    1.51    0.23
   2  -5   4    1.76    0.16
  -3   5  -4   17.91    0.69
  -3   5  -4   16.57    0.52
  -3   5  -4   17.06    0.91
   3  -5   4   17.15    0.54
   3  -5   4   17.38    0.53
   3  -5   4   17.12    0.57
  -4   5  -4   11.99    0.59
  -4   5  -4   12.83    0.85
   4  -5   4   11.90    0.46
   4  -5   4   12.16    0.49
  -5   5  -4    3.67    0.64
   5  -5   4    3.32    0.32
   5  -5   4    3.71    0.28
  -6   5  -4    0.97    0.54
   6  -5   4    1.11    0.21
   6  -5   4    0.80    0.20
   6   4  -4    3.62    0.35
   6   4  -4    2.81    0.31
   5   4  -4    1.52    0.22
   5   4  -4    1.71    0.24
   4   4  -4    0.26    0.12
   4   4  -4    0.38    0.09
   4   4  -4    0.38    0.13
   4   4  -4    0.25    0.11
   3   4  -4    5.23    0.28
   3   4  -4    5.38    0.23
   3   4  -4    5.27    0.27
   3   4  -4    4.98    0.34
   3   4  -4    5.48    0.26
  -3  -4   4    5.60    0.40
   2   4  -4  107.94    3.13
   2   4  -4  105.29    3.23
   2   4  -4  101.24    2.45
   2   4  -4  105.02    2.49
   2   4  -4  107.38    2.61
   2   4  -4  105.80    2.45
  -2  -4   4  111.71    3.28
  -2  -4   4  101.10    2.34
   1   4  -4  168.22    3.79
   1   4  -4  170.58    3.96
   1   4  -4  164.34    3.71
   1   4  -4  162.85    3.74
   1   4  -4  160.58    4.82
  -1  -4   4  168.42    4.95
  -1  -4   4  161.46    3.58
   0   4  -4   14.12    0.41
   0   4  -4   14.15    0.55
   0   4  -4   13.92    0.41
   0   4  -4   13.13    0.40
   0   4  -4   13.70    0.53
   0   4  -4   13.58    0.45
   0  -4   4   13.34    0.37
   0  -4   4   13.62    0.59
   0  -4   4   14.11    0.41
  -1   4  -4  242.93    7.10
  -1   4  -4  241.28    5.80
  -1   4  -4  245.94    7.15
  -1   4  -4  252.00    5.39
  -1   4  -4  240.65    5.46
   1  -4   4  244.32    5.54
   1  -4   4  243.71    5.27
   1  -4   4  234.65    7.17
  -2   4  -4   29.64    0.89
  -2   4  -4   29.31    0.77
  -2   4  -4   30.10    1.13
  -2   4  -4   30.66    1.08
   2  -4   4   31.24    1.08
   2  -4   4   28.96    0.76
   2  -4   4   28.46    0.78
   2  -4   4   28.34    0.75
  -3   4  -4   57.75    1.42
  -3   4  -4   58.58    1.58
  -3   4  -4   57.13    1.95
  -3   4  -4   59.85    2.04
   3  -4   4   60.32    1.95
   3  -4   4   56.64    1.47
   3  -4   4   55.74    1.40
   3  -4   4   57.49    1.39
  -4   4  -4    0.37    0.38
  -4   4  -4    0.22    0.20
  -4   4  -4    0.19    0.08
   4  -4   4    0.13    0.11
   4  -4   4    0.19    0.11
  -5   4  -4    1.45    0.50
  -6   4  -4   12.71    0.97
   6  -4   4   13.57    0.56
   6  -4   4   13.64    0.61
   6   3  -4    2.57    0.29
   6   3  -4    3.12    0.34
   5   3  -4   28.86    0.91
   5   3  -4   28.23    0.89
   4   3  -4    8.96    0.38
   4   3  -4    8.71    0.39
   4   3  -4    8.61    0.38
  -4  -3   4    8.77    0.46
  -4  -3   4    8.45    0.50
   3   3  -4    1.12    0.11
   3   3  -4    0.74    0.14
   3   3  -4    0.98    0.15
   3   3  -4    0.64    0.11
   3   3  -4    1.00    0.18
   2   3  -4    1.90    0.15
   2   3  -4    1.24    0.10
   2   3  -4    1.66    0.13
   2   3  -4    1.62    0.16
  -2  -3   4    1.60    0.09
   1   3  -4  347.55    7.72
   1   3  -4  320.15    9.60
   1   3  -4  337.17    7.48
   1   3  -4  344.56    7.94
   1   3  -4  337.96    9.79
  -1  -3   4  319.32    7.19
  -1  -3   4  330.24    9.72
   0   3  -4   14.67    0.45
   0   3  -4   15.30    0.39
   0   3  -4   15.20    0.55
   0   3  -4   14.76    0.41
   0   3  -4   14.88    0.54
   0   3  -4   14.93    0.40
   0  -3   4   14.83    0.38
   0  -3   4   14.96    0.40
  -1   3  -4  116.67    2.65
  -1   3  -4  116.94    2.59
  -1   3  -4  113.07    3.45
  -1   3  -4  116.03    3.47
  -1   3  -4  115.00    2.81
   1  -3   4  117.67    2.55
   1  -3   4  115.66    2.67
  -2   3  -4   68.25    2.16
  -2   3  -4   66.22    2.12
  -2   3  -4   67.99    1.59
  -2   3  -4   65.04    1.53
  -2   3  -4   67.92    1.71
   2  -3   4   66.02    1.61
   2  -3   4   68.58    2.13
   2  -3   4   64.90    1.54
   2  -3   4   67.74    1.54
  -3   3  -4   25.26    0.69
  -3   3  -4   24.57    1.06
  -3   3  -4   25.22    0.97
   3  -3   4   23.56    0.68
   3  -3   4   25.45    0.72
   3  -3   4   24.82    0.96
   3  -3   4   25.42    0.65
  -4   3  -4    8.73    0.34
  -4   3  -4    9.15    0.65
  -4   3  -4    9.11    0.43
   4  -3   4    8.49    0.36
   4  -3   4    8.77    0.38
  -5   3  -4    5.64    0.66
   5  -3   4    4.59    0.29
   5  -3   4    4.48    0.31
  -6   3  -4   11.59    0.91
   6  -3   4   12.87    0.53
   6  -3   4   12.56    0.58
   6   2  -4    0.38    0.17
   6   2  -4    0.36    0.17
   5   2  -4   23.94    0.79
   5   2  -4   25.16    0.80
  -5  -2   4   23.83    0.99
   4   2  -4    3.67    0.24
   4   2  -4    3.78    0.24
   4   2  -4    3.57    0.24
  -4  -2   4    3.70    0.32
  -4  -2   4    3.78    0.34
   3   2  -4   36.25    0.88
   3   2  -4   35.73    1.24
   3   2  -4   37.41    0.96
   3   2  -4   36.81    1.01
  -3  -2   4   37.12    1.28
   2   2  -4    5.44    0.29
   2   2  -4    5.71    0.19
   2   2  -4    5.92    0.29
   2   2  -4    6.51    0.26
   2   2  -4    6.15    0.23
  -2  -2   4    6.38    0.33
   1   2  -4   28.73    0.69
   1   2  -4   28.49    0.70
   1   2  -4   28.80    0.69
   1   2  -4   28.27    0.92
   1   2  -4   28.69    0.93
   1   2  -4   28.53    0.76
  -1  -2   4   28.40    0.63
  -1  -2   4   28.97    0.95
   0   2  -4   37.79    0.93
   0   2  -4   45.99    1.29
   0   2  -4   45.32    0.94
   0   2  -4   39.62    1.27
   0   2  -4   35.96    1.02
   0   2  -4   38.24    0.97
   0  -2   4   47.81    1.32
   0  -2   4   40.18    0.94
   0  -2   4   38.26    0.92
  -1   2  -4    0.20    0.05
  -1   2  -4    0.23    0.13
  -1   2  -4    0.31    0.10
  -1   2  -4    0.24    0.08
  -1   2  -4    0.23    0.06
   1  -2   4    0.20    0.05
   1  -2   4    0.14    0.04
   1  -2   4    0.18    0.09
  -2   2  -4  211.41    6.39
  -2   2  -4  222.25    6.39
  -2   2  -4  215.30    4.88
  -2   2  -4  224.09    5.15
   2  -2   4  209.81    6.39
   2  -2   4  215.04    4.81
   2  -2   4  217.18    4.72
   2  -2   4  219.88    4.96
  -3   2  -4    8.71    0.57
  -3   2  -4    8.14    0.44
  -3   2  -4    8.40    0.31
  -3   2  -4    8.26    0.35
   3  -2   4    8.13    0.32
   3  -2   4    8.29    0.27
   3  -2   4    7.84    0.31
  -4   2  -4    9.95    0.38
  -4   2  -4   10.59    0.71
   4  -2   4   10.60    0.37
   4  -2   4   10.91    0.40
   4  -2   4   10.59    0.57
   4  -2   4   11.03    0.43
  -5   2  -4    5.98    0.64
   5  -2   4    5.44    0.34
   5  -2   4    5.51    0.31
  -6   2  -4   11.56    0.85
   6  -2   4   13.24    0.54
   6  -2   4   13.94    0.60
   6   1  -4    0.70    0.19
   6   1  -4    0.44    0.18
  -6  -1   4    0.92    0.30
   5   1  -4    2.90    0.24
   5   1  -4    2.80    0.25
   5   1  -4    2.45    0.25
  -5  -1   4    3.16    0.37
   4   1  -4    6.22    0.31
   4   1  -4    6.42    0.32
   4   1  -4    7.20    0.34
  -4  -1   4    7.09    0.44
  -4  -1   4    7.95    0.45
   3   1  -4  105.61    3.12
   3   1  -4   98.99    2.39
   3   1  -4  102.28    2.29
   3   1  -4  100.37    2.44
   3   1  -4  102.34    2.54
  -3  -1   4  105.78    3.15
   2   1  -4   13.69    0.44
   2   1  -4   14.54    0.52
   2   1  -4   14.03    0.53
   2   1  -4   13.41    0.41
   2   1  -4   14.61    0.35
  -2  -1   4   14.14    0.54
  -2  -1   4   14.21    0.53
   1   1  -4   14.99    0.40
   1   1  -4   14.92    0.38
   1   1  -4   14.98    0.44
   1   1  -4   15.48    0.54
  -1  -1   4   15.40    0.52
   0   1  -4    0.73    0.11
   0  -1   4    0.80    0.10
  -1   1  -4    2.99    0.14
  -1   1  -4    3.01    0.22
  -1   1  -4    3.03    0.13
   1  -1   4    3.02    0.19
   1  -1   4    2.87    0.13
   1  -1   4    3.03    0.12
  -2   1  -4   16.52    0.45
  -2   1  -4   14.47    0.42
  -2   1  -4   17.21    0.60
  -2   1  -4   13.98    0.62
   2  -1   4   13.97    0.37
   2  -1   4   13.59    0.43
   2  -1   4   14.18    0.58
  -3   1  -4    0.67    0.25
  -3   1  -4    0.88    0.16
  -3   1  -4    0.77    0.11
  -3   1  -4    0.85    0.13
   3  -1   4    1.41    0.15
   3  -1   4    0.84    0.16
   3  -1   4    0.93    0.09
  -4   1  -4   76.92    1.86
  -4   1  -4   75.45    2.54
   4  -1   4   75.60    2.50
   4  -1   4   76.86    1.84
   4  -1   4   77.78    1.95
   4  -1   4   78.65    1.82
  -5   1  -4    0.86    0.37
   5  -1   4    0.92    0.19
   5  -1   4    0.93    0.17
  -6   1  -4    5.94    0.64
   6  -1   4    7.75    0.40
   6  -1   4    7.76    0.45
   6   0  -4    8.10    0.44
   6   0  -4    7.76    0.44
  -6   0   4    9.04    0.65
   5   0  -4    3.19    0.26
   5   0  -4    3.07    0.25
   5   0  -4    3.43    0.26
  -5   0   4    3.48    0.39
  -5   0   4    3.37    0.26
   4   0  -4   16.86    0.58
   4   0  -4   16.03    0.56
   4   0  -4   17.82    0.58
  -4   0   4   17.72    0.75
  -4   0   4   16.82    0.75
   3   0  -4   81.54    2.49
   3   0  -4   81.08    1.97
   3   0  -4   81.18    2.04
   3   0  -4   80.95    1.93
  -3   0   4   81.89    2.53
   2   0  -4   62.95    1.59
   2   0  -4   65.29    1.95
   2   0  -4   64.05    1.52
  -2   0   4   61.24    1.94
  -2   0   4   62.94    1.94
   1   0  -4  106.34    3.15
   1   0  -4  104.62    2.58
   1   0  -4  109.42    2.40
   1   0  -4  104.24    2.46
   1   0  -4  106.69    2.30
  -1   0   4  112.15    3.13
  -1   0   4  107.09    3.13
   0   0  -4  107.69    2.40
   0   0  -4  105.49    2.32
   0   0  -4  102.80    2.37
   0   0  -4  102.67    3.07
   0   0  -4  105.32    2.49
   0   0  -4  107.94    2.28
   0   0   4  103.35    3.07
   0   0   4  101.03    2.39
   0   0   4  103.90    2.27
   0   0   4  101.97    3.03
  -1   0  -4   30.47    0.77
  -1   0  -4   31.94    0.75
  -1   0  -4   30.64    0.98
   1   0   4   30.30    0.74
   1   0   4   29.92    0.97
   1   0   4   30.76    0.70
   1   0   4   31.01    0.97
   1   0   4   31.18    0.76
  -2   0  -4   74.95    1.78
  -2   0  -4   74.85    2.31
  -2   0  -4   78.92    2.32
   2   0   4   78.03    1.81
   2   0   4   71.82    1.72
   2   0   4   74.63    2.31
   2   0   4   75.60    1.70
  -3   0  -4   14.13    0.60
  -3   0  -4   13.39    0.64
  -3   0  -4   13.64    0.44
   3   0   4   12.99    0.59
   3   0   4   14.42    0.40
   3   0   4   13.99    0.44
   3   0   4   13.84    0.46
  -4   0  -4   74.59    2.51
  -4   0  -4   77.08    1.88
   4   0   4   80.23    2.52
   4   0   4   78.23    1.97
   4   0   4   77.62    1.85
   4   0   4   75.93    1.83
  -5   0  -4    0.37    0.33
   5   0   4    0.03    0.12
   5   0   4    0.17    0.11
   6   0   4    2.94    0.30
   6   0   4    2.39    0.29
   6  -1  -4    0.20    0.14
   6  -1  -4    0.28    0.16
  -6   1   4    0.45    0.29
   5  -1  -4   16.54    0.62
   5  -1  -4   17.03    0.62
   5  -1  -4   17.34    0.63
  -5   1   4   17.60    0.85
  -5   1   4   17.45    0.64
   4  -1  -4    7.63    0.35
   4  -1  -4    7.71    0.37
   4  -1  -4    8.05    0.37
  -4   1   4    8.72    0.38
  -4   1   4    7.68    0.46
  -4   1   4    7.90    0.48
   3  -1  -4   44.18    1.01
   3  -1  -4   43.15    1.12
   3  -1  -4   42.78    1.11
   3  -1  -4   43.58    1.17
  -3   1   4   43.59    1.45
  -3   1   4   43.14    1.44
   2  -1  -4  196.54    4.12
   2  -1  -4  188.68    4.28
   2  -1  -4  187.69    4.39
   2  -1  -4  196.60    4.57
  -2   1   4  185.17    5.59
  -2   1   4  187.67    5.59
  -2   1   4  196.13    5.59
   1  -1  -4   80.96    1.85
   1  -1  -4   82.05    1.77
   1  -1  -4   83.53    1.83
   1  -1  -4   81.15    1.97
   1  -1  -4   79.19    1.89
   1  -1  -4   80.04    2.41
  -1   1   4   80.76    2.36
  -1   1   4   79.35    2.41
  -1   1   4   80.46    2.36
   0  -1  -4  128.35    2.87
   0  -1  -4  126.35    2.94
   0  -1  -4  130.40    3.02
   0  -1  -4  128.20    3.70
   0  -1  -4  127.96    2.84
   0   1   4  124.25    2.84
   0   1   4  126.15    2.94
  -1  -1  -4   11.64    0.37
  -1  -1  -4   12.51    0.38
   1   1   4   12.67    0.34
   1   1   4   13.01    0.32
   1   1   4   13.05    0.45
   1   1   4   11.87    0.36
   1   1   4   12.33    0.44
   1   1   4   13.16    0.38
  -2  -1  -4   77.71    2.33
  -2  -1  -4   77.78    1.83
   2   1   4   76.76    2.37
   2   1   4   77.27    1.87
   2   1   4   77.33    1.76
   2   1   4   77.24    1.78
  -3  -1  -4    4.83    0.24
   3   1   4    5.25    0.27
   3   1   4    5.12    0.21
   3   1   4    5.44    0.33
   3   1   4    4.99    0.25
  -4  -1  -4   83.37    2.04
  -4  -1  -4   80.46    2.66
   4   1   4   85.09    2.13
   4   1   4   85.69    2.04
   4   1   4   84.95    2.00
   4   1   4   80.73    2.70
   4   1   4   86.23    1.99
   5   1   4    6.15    0.33
   5   1   4    5.35    0.36
   6   1   4    3.38    0.36
   6   1   4    3.42    0.31
   6  -2  -4    8.80    0.48
   6  -2  -4    8.89    0.47
   6  -2  -4    8.90    0.48
  -6   2   4    9.42    0.69
  -6   2   4    9.41    0.49
   5  -2  -4   19.26    0.67
   5  -2  -4   19.02    0.68
   5  -2  -4   18.34    0.67
  -5   2   4   18.67    0.89
  -5   2   4   17.85    0.68
   4  -2  -4    2.84    0.26
   4  -2  -4    2.63    0.22
   4  -2  -4    2.58    0.24
  -4   2   4    3.11    0.37
  -4   2   4    2.40    0.25
   3  -2  -4    0.47    0.13
   3  -2  -4    0.49    0.11
   3  -2  -4    0.29    0.07
   3  -2  -4    0.56    0.13
  -3   2   4    0.43    0.12
  -3   2   4    0.40    0.12
  -3   2   4    0.48    0.16
   2  -2  -4  123.36    2.64
   2  -2  -4  118.01    2.76
   2  -2  -4  115.26    2.93
   2  -2  -4  123.93    2.83
  -2   2   4  118.61    2.68
  -2   2   4  124.37    3.57
  -2   2   4  115.60    2.94
  -2   2   4  120.67    3.59
  -2   2   4  122.01    3.57
   1  -2  -4   91.68    2.18
   1  -2  -4   88.32    1.97
   1  -2  -4   87.29    2.10
   1  -2  -4   90.45    2.65
   1  -2  -4   88.03    2.06
  -1   2   4   88.66    2.19
  -1   2   4   91.91    2.62
  -1   2   4   87.82    2.66
  -1   2   4   87.90    2.03
  -1   2   4   88.88    2.61
   0  -2  -4  146.81    3.63
   0  -2  -4  162.98    3.51
   0  -2  -4  157.33    3.54
   0  -2  -4  157.69    3.42
   0  -2  -4  162.72    3.71
   0   2   4  154.76    3.71
   0   2   4  153.58    3.54
   0   2   4  152.20    3.51
   0   2   4  158.51    4.59
   0   2   4  157.76    3.63
   0   2   4  159.15    4.59
  -1  -2  -4    5.38    0.22
  -1  -2  -4    5.93    0.23
   1   2   4    5.32    0.22
   1   2   4    5.87    0.23
   1   2   4    5.29    0.24
   1   2   4    5.48    0.19
   1   2   4    5.54    0.23
   1   2   4    5.41    0.25
   1   2   4    6.15    0.25
  -2  -2  -4   64.93    1.97
  -2  -2  -4   63.48    1.56
  -2  -2  -4   66.58    1.60
   2   2   4   66.53    1.60
   2   2   4   67.65    2.06
   2   2   4   65.62    1.64
   2   2   4   67.33    1.55
  -3  -2  -4    1.30    0.15
   3   2   4    1.66    0.15
   3   2   4    1.89    0.19
   3   2   4    1.25    0.15
   3   2   4    1.89    0.24
   3   2   4    1.85    0.20
  -4  -2  -4   49.09    1.30
   4   2   4   50.56    1.30
   4   2   4   49.06    1.26
   4   2   4   49.28    1.37
   4   2   4   50.30    1.30
  -5  -2  -4   24.90    0.83
   5   2   4   24.73    0.85
   5   2   4   23.64    0.77
   6   2   4    2.70    0.29
   6   2   4    3.34    0.37
   6  -3  -4    6.89    0.43
   6  -3  -4    7.07    0.44
  -6   3   4    6.41    0.43
  -6   3   4    6.60    0.63
   5  -3  -4    2.24    0.28
   5  -3  -4    1.75    0.25
   5  -3  -4    1.90    0.24
  -5   3   4    1.96    0.26
  -5   3   4    2.12    0.39
   4  -3  -4   11.55    0.46
   4  -3  -4   10.74    0.37
   4  -3  -4   10.80    0.46
   4  -3  -4   10.74    0.47
  -4   3   4   11.13    0.57
  -4   3   4   10.25    0.61
  -4   3   4   10.39    0.48
   3  -3  -4   23.26    0.71
   3  -3  -4   23.84    0.71
   3  -3  -4   23.73    0.74
  -3   3   4   23.27    0.75
  -3   3   4   23.45    0.88
  -3   3   4   23.24    0.92
   2  -3  -4   14.33    0.49
   2  -3  -4   15.20    0.48
   2  -3  -4   14.25    0.41
  -2   3   4   14.32    0.55
  -2   3   4   13.74    0.38
  -2   3   4   13.73    0.49
  -2   3   4   15.22    0.56
  -2   3   4   13.90    0.59
   1  -3  -4    1.35    0.14
   1  -3  -4    1.52    0.15
   1  -3  -4    1.24    0.11
   1  -3  -4    1.96    0.18
  -1   3   4    1.17    0.12
  -1   3   4    1.31    0.10
  -1   3   4    1.36    0.15
  -1   3   4    1.42    0.15
  -1   3   4    1.25    0.13
  -1   3   4    1.16    0.14
   0  -3  -4  239.56    6.70
   0  -3  -4  236.16    5.17
   0  -3  -4  223.58    4.99
   0  -3  -4  233.51    5.32
   0  -3  -4  236.53    5.14
   0   3   4  233.49    5.17
   0   3   4  232.41    5.45
   0   3   4  227.28    6.77
   0   3   4  226.72    5.14
   0   3   4  229.72    5.31
   0   3   4  218.10    6.62
   0   3   4  224.74    6.72
  -1  -3  -4   26.57    0.69
  -1  -3  -4   27.05    0.71
   1   3   4   26.54    0.86
   1   3   4   25.66    0.85
   1   3   4   22.71    0.73
   1   3   4   26.54    0.69
   1   3   4   25.36    0.70
   1   3   4   26.18    0.71
   1   3   4   26.20    0.71
  -2  -3  -4   31.50    0.84
  -2  -3  -4   30.00    0.84
   2   3   4   32.06    1.06
   2   3   4   29.59    0.87
   2   3   4   30.71    0.81
   2   3   4   31.15    0.83
   2   3   4   29.17    0.83
  -3  -3  -4    0.62    0.12
   3   3   4    0.33    0.13
   3   3   4    0.71    0.13
   3   3   4    0.77    0.16
   3   3   4    0.64    0.13
  -4  -3  -4    2.17    0.23
   4   3   4    1.97    0.24
   4   3   4    2.22    0.21
   4   3   4    2.07    0.22
  -5  -3  -4   22.31    0.73
   5   3   4   21.61    0.74
   5   3   4   21.26    0.80
   6   3   4    2.27    0.28
   6  -4  -4    8.02    0.48
   6  -4  -4    8.13    0.48
  -6   4   4    8.48    0.52
  -6   4   4    8.74    0.74
   5  -4  -4   12.89    0.55
   5  -4  -4   12.15    0.45
   5  -4  -4   11.72    0.54
  -5   4   4   12.98    0.78
  -5   4   4   12.29    0.59
   4  -4  -4    3.19    0.20
   4  -4  -4    3.64    0.27
   4  -4  -4    3.32    0.31
   4  -4  -4    3.51    0.29
  -4   4   4    4.19    0.46
  -4   4   4    3.50    0.31
   3  -4  -4    3.42    0.24
   3  -4  -4    3.96    0.29
   3  -4  -4    3.18    0.20
   3  -4  -4    4.05    0.28
  -3   4   4    3.03    0.34
  -3   4   4    3.58    0.29
  -3   4   4    3.96    0.29
   2  -4  -4   49.88    1.33
   2  -4  -4   49.01    1.28
   2  -4  -4   49.00    1.26
  -2   4   4   48.96    1.61
  -2   4   4   47.32    1.34
  -2   4   4   49.43    1.58
  -2   4   4   48.40    1.57
  -2   4   4   48.83    1.17
   1  -4  -4   27.58    0.79
   1  -4  -4   27.91    0.72
   1  -4  -4   27.25    0.77
  -1   4   4   26.96    0.81
  -1   4   4   26.35    0.91
  -1   4   4   27.85    0.79
  -1   4   4   29.30    0.93
  -1   4   4   26.81    0.93
  -1   4   4   27.61    0.72
   0  -4  -4   67.15    1.66
   0  -4  -4   63.24    1.53
   0   4   4   63.36    1.98
   0   4   4   64.96    1.67
   0   4   4   66.78    1.99
   0   4   4   64.58    1.94
   0   4   4   67.51    1.66
   0   4   4   64.57    1.58
   0   4   4   64.87    1.61
  -1  -4  -4    0.47    0.10
  -1  -4  -4    0.38    0.09
   1   4   4    0.34    0.09
   1   4   4    0.50    0.15
   1   4   4    0.37    0.09
   1   4   4    0.32    0.13
   1   4   4    0.34    0.09
   1   4   4    0.50    0.13
  -2  -4  -4   17.13    0.56
  -2  -4  -4   16.37    0.55
   2   4   4   16.83    0.55
   2   4   4   17.63    0.68
   2   4   4   17.28    0.55
   2   4   4   16.76    0.59
   2   4   4   16.92    0.56
  -3  -4  -4   17.77    0.61
  -3  -4  -4   17.45    0.60
   3   4   4   18.53    0.58
   3   4   4   17.62    0.60
   3   4   4   18.47    0.65
   3   4   4   18.09    0.60
   4   4   4    0.89    0.20
   4   4   4    0.94    0.16
   4   4   4    0.80    0.16
   5   4   4    0.69    0.21
   5   4   4    0.59    0.16
   6  -5  -4    7.90    0.48
   6  -5  -4    7.48    0.48
  -6   5   4    8.55    0.56
  -6   5   4    8.23    0.76
   5  -5  -4    0.54    0.20
   5  -5  -4    0.72    0.18
   5  -5  -4    0.55    0.13
  -5   5   4    0.71    0.23
  -5   5   4    0.76    0.34
   4  -5  -4    8.69    0.36
   4  -5  -4    9.20    0.44
   4  -5  -4    8.69    0.43
  -4   5   4    8.01    0.60
  -4   5   4    8.70    0.49
   3  -5  -4    5.28    0.26
   3  -5  -4    5.29    0.32
   3  -5  -4    5.26    0.31
  -3   5   4    5.01    0.43
  -3   5   4    5.26    0.37
   2  -5  -4   45.02    1.20
   2  -5  -4   42.90    1.17
   2  -5  -4   43.85    1.10
  -2   5   4   43.27    1.48
  -2   5   4   44.59    1.46
  -2   5   4   42.64    1.08
  -2   5   4   43.77    1.20
  -2   5   4   42.78    1.26
   1  -5  -4   44.44    1.09
   1  -5  -4   42.97    1.19
   1  -5  -4   44.33    1.16
  -1   5   4   44.18    1.42
  -1   5   4   42.75    1.17
  -1   5   4   42.41    1.10
  -1   5   4   43.00    1.22
  -1   5   4   43.26    1.41
   0  -5  -4   37.91    1.08
   0  -5  -4   36.45    0.96
   0   5   4   37.72    1.05
   0   5   4   39.16    1.08
   0   5   4   36.39    1.17
   0   5   4   38.87    1.07
   0   5   4   37.84    1.00
   0   5   4   36.42    1.23
  -1  -5  -4   11.99    0.50
  -1  -5  -4   12.32    0.43
   1   5   4   12.51    0.45
   1   5   4   11.65    0.48
   1   5   4   12.44    0.49
   1   5   4   12.27    0.48
  -2  -5  -4    8.56    0.37
   2   5   4    7.97    0.36
   2   5   4    8.08    0.36
   2   5   4    8.42    0.42
   2   5   4    8.15    0.39
  -3  -5  -4   27.96    0.86
   3   5   4   29.19    0.85
   3   5   4   28.59    0.87
   3   5   4   30.20    0.88
   3   5   4   27.27    0.91
   4   5   4    3.21    0.27
   4   5   4    3.13    0.33
   4   5   4    3.61    0.28
   5   5   4    2.68    0.33
   5   5   4    2.67    0.30
   5  -6  -4    0.27    0.18
   5  -6  -4    0.24    0.13
   5  -6  -4    0.04    0.15
  -5   6   4    0.45    0.33
  -5   6   4    0.63    0.24
   4  -6  -4   21.00    0.76
   4  -6  -4   20.95    0.67
   4  -6  -4   21.07    0.76
  -4   6   4   21.64    0.85
  -4   6   4   20.58    1.01
  -4   6   4   21.00    0.78
   3  -6  -4    1.12    0.21
   3  -6  -4    0.98    0.14
   3  -6  -4    0.72    0.16
  -3   6   4    1.04    0.28
  -3   6   4    0.82    0.23
  -3   6   4    1.01    0.22
   2  -6  -4   30.92    0.84
   2  -6  -4   30.79    0.93
   2  -6  -4   29.48    0.90
  -2   6   4   29.54    1.12
  -2   6   4   28.92    0.98
  -2   6   4   29.98    0.93
  -2   6   4   30.16    0.81
   1  -6  -4   33.62    1.02
   1  -6  -4   34.48    0.99
   1  -6  -4   34.24    0.91
  -1   6   4   34.38    1.17
  -1   6   4   33.11    1.05
  -1   6   4   33.15    1.00
  -1   6   4   33.24    0.91
   0  -6  -4   30.19    0.95
   0  -6  -4   29.98    0.85
   0   6   4   30.31    0.97
   0   6   4   30.74    1.08
   0   6   4   30.88    0.95
   0   6   4   31.41    0.95
   0   6   4   30.78    0.87
  -1  -6  -4   25.72    0.76
  -1  -6  -4   25.89    0.85
   1   6   4   26.28    0.78
   1   6   4   25.15    0.83
   1   6   4   25.97    0.85
   1   6   4   25.43    0.82
  -2  -6  -4    5.02    0.30
   2   6   4    4.93    0.30
   2   6   4    4.88    0.35
   2   6   4    4.89    0.34
   2   6   4    5.30    0.30
  -3  -6  -4   28.52    0.88
   3   6   4   27.36    0.88
   3   6   4   28.69    0.88
   3   6   4   28.21    0.88
   3   6   4   27.36    0.94
   4   6   4    0.29    0.16
   4   6   4    0.25    0.13
   4   6   4    0.47    0.20
   5   6   4   13.81    0.60
   5  -7  -4    0.10    0.16
   5  -7  -4    0.10    0.12
   5  -7  -4    0.38    0.20
  -5   7   4    0.31    0.19
  -5   7   4    0.81    0.41
  -5   7   4    0.38    0.27
   4  -7  -4   11.53    0.56
   4  -7  -4   11.99    0.49
   4  -7  -4   11.41    0.55
  -4   7   4   11.43    0.58
  -4   7   4   12.50    0.67
  -4   7   4   13.41    0.81
   3  -7  -4   21.12    0.67
   3  -7  -4   19.91    0.74
   3  -7  -4   18.77    0.72
  -3   7   4   20.14    0.77
  -3   7   4   19.85    0.96
  -3   7   4   20.74    0.90
  -3   7   4   20.09    0.83
   2  -7  -4   22.23    0.68
   2  -7  -4   21.55    0.75
   2  -7  -4   21.52    0.77
  -2   7   4   21.14    0.83
  -2   7   4   20.90    0.78
  -2   7   4   20.64    0.64
  -2   7   4   22.25    0.93
   1  -7  -4    8.88    0.47
   1  -7  -4    9.02    0.39
  -1   7   4    8.29    0.37
  -1   7   4    8.38    0.45
  -1   7   4    9.05    0.48
  -1   7   4    9.14    0.52
   0  -7  -4   12.71    0.48
   0  -7  -4   12.49    0.55
   0   7   4   11.08    0.57
   0   7   4   12.34    0.48
   0   7   4   12.46    0.54
   0   7   4   12.23    0.57
  -1  -7  -4   27.77    0.85
   1   7   4   28.59    0.88
   1   7   4   28.98    0.95
   1   7   4   29.78    0.94
  -2  -7  -4    0.07    0.11
   2   7   4   -0.11    0.15
   2   7   4   -0.02    0.15
   2   7   4   -0.09    0.09
  -3  -7  -4    9.99    0.48
   3   7   4    9.97    0.48
   3   7   4    9.43    0.52
   3   7   4    9.18    0.48
   4   7   4    1.53    0.24
   4   7   4    1.36    0.25
   4   7   4    1.33    0.27
   4  -8  -4   12.64    0.61
   4  -8  -4   11.19    0.50
   4  -8  -4   11.53    0.58
  -4   8   4   12.10    0.72
  -4   8   4   11.04    0.82
  -4   8   4   13.15    0.65
   3  -8  -4   15.19    0.66
   3  -8  -4   15.39    0.57
   3  -8  -4   15.19    0.66
  -3   8   4   14.14    0.67
  -3   8   4   14.58    0.85
  -3   8   4   14.66    0.75
   2  -8  -4    1.17    0.24
   2  -8  -4    1.08    0.19
   2  -8  -4    1.30    0.25
  -2   8   4    1.06    0.25
  -2   8   4    0.99    0.15
  -2   8   4    1.53    0.32
   1  -8  -4    5.69    0.41
   1  -8  -4    5.01    0.32
  -1   8   4    5.46    0.31
  -1   8   4    5.41    0.43
  -1   8   4    5.79    0.40
  -1   8   4    5.63    0.48
   0  -8  -4    0.11    0.11
   0  -8  -4    0.27    0.17
   0   8   4    0.32    0.20
   0   8   4    0.13    0.15
   0   8   4    0.18    0.12
   0   8   4    0.06    0.23
  -1  -8  -4    6.25    0.36
   1   8   4    5.65    0.41
   1   8   4    5.75    0.44
   1   8   4    5.60    0.35
  -2  -8  -4    4.94    0.34
   2   8   4    4.53    0.39
   2   8   4    4.88    0.34
   2   8   4    4.54    0.41
  -3  -8  -4    5.17    0.37
   3   8   4    4.72    0.40
   3   8   4    6.02    0.38
   3   8   4    5.90    0.45
   4  -9  -4    6.48    0.40
   3  -9  -4    6.48    0.47
   3  -9  -4    6.60    0.46
   3  -9  -4    6.57    0.39
  -3   9   4    7.32    0.53
  -3   9   4    6.72    0.61
   2  -9  -4    0.42    0.20
   2  -9  -4    0.33    0.15
  -2   9   4    0.71    0.32
  -2   9   4    0.76    0.27
   1  -9  -4    2.22    0.32
   1  -9  -4    2.21    0.26
  -1   9   4    2.14    0.35
  -1   9   4    1.94    0.37
  -1   9   4    2.30    0.32
  -1   9   4    1.69    0.22
   0  -9  -4    0.16    0.13
   0  -9  -4    0.16    0.17
   0   9   4    0.22    0.26
   0   9   4    0.13    0.16
   0   9   4    0.20    0.25
   0   9   4   -0.01    0.11
  -1  -9  -4    4.71    0.34
   1   9   4    4.50    0.34
   1   9   4    5.41    0.47
   1   9   4    4.66    0.40
  -2  -9  -4    0.21    0.14
   2   9   4    0.31    0.21
   2   9   4   -0.24    0.20
   2   9   4    0.04    0.12
   2 -10  -4    0.11    0.14
   2 -10  -4    0.12    0.19
  -2  10   4    0.01    0.19
  -2  10   4    0.32    0.35
  -2  10   4   -0.06    0.25
   1 -10  -4    6.48    0.41
   1 -10  -4    6.37    0.47
  -1  10   4    6.81    0.49
  -1  10   4    5.72    0.58
  -1  10   4    6.36    0.38
  -1  10   4    7.03    0.55
   0 -10  -4    0.72    0.19
   0 -10  -4    0.34    0.21
   0  10   4    0.36    0.28
   0  10   4    0.66    0.23
   0  10   4    0.37    0.16
  -1 -10  -4    6.64    0.42
   1  10   4    5.88    0.51
   1  10   4    5.97    0.47
   1  10   4    5.77    0.41
   1  11  -5    4.63    0.36
   1  11  -5    3.90    0.40
   1  11  -5    4.69    0.39
  -1 -11   5    4.37    0.31
   0  11  -5   -0.35    0.20
   0  11  -5    0.14    0.16
   0  11  -5    0.05    0.22
   0 -11   5    0.10    0.11
  -1  11  -5    1.98    0.26
  -1  11  -5    1.99    0.39
  -1  11  -5    1.98    0.32
   1 -11   5    1.83    0.24
  -2  11  -5    1.90    0.40
  -2  11  -5    1.86    0.25
  -2  11  -5    2.18    0.33
   2 -11   5    2.12    0.27
   3  10  -5    1.54    0.28
   2  10  -5   -0.12    0.15
   2  10  -5   -0.17    0.17
   1  10  -5   12.02    0.57
   1  10  -5   14.73    0.59
   1  10  -5   13.90    0.63
  -1 -10   5   13.35    0.52
   0  10  -5    1.20    0.23
   0  10  -5    1.16    0.28
   0  10  -5    1.17    0.26
   0  10  -5    1.32    0.22
   0 -10   5    1.11    0.18
  -1  10  -5    1.23    0.27
  -1  10  -5    1.49    0.21
  -1  10  -5    1.43    0.24
  -1  10  -5    1.32    0.33
   1 -10   5    1.52    0.21
  -2  10  -5    2.39    0.32
  -2  10  -5    3.08    0.30
  -2  10  -5    2.29    0.40
   2 -10   5    2.50    0.27
  -3  10  -5    2.47    0.45
  -3  10  -5    3.24    0.30
  -3  10  -5    3.00    0.54
   3 -10   5    3.92    0.35
   3   9  -5    4.28    0.36
   3   9  -5    3.38    0.30
   2   9  -5    0.90    0.17
   2   9  -5    1.04    0.21
   2   9  -5    0.95    0.20
   2   9  -5    0.88    0.18
   1   9  -5   16.72    0.61
   1   9  -5   15.94    0.62
   1   9  -5   16.73    0.66
   1   9  -5   17.79    0.63
  -1  -9   5   16.55    0.56
   0   9  -5    1.56    0.27
   0   9  -5    2.14    0.24
   0   9  -5    2.05    0.23
   0   9  -5    2.08    0.27
   0  -9   5    1.82    0.24
   0  -9   5    2.05    0.21
  -1   9  -5   15.89    0.58
  -1   9  -5   15.24    0.61
  -1   9  -5   15.90    0.61
  -1   9  -5   15.44    0.71
   1  -9   5   15.98    0.56
   1  -9   5   15.59    0.62
  -2   9  -5   18.29    0.69
  -2   9  -5   17.76    0.89
  -2   9  -5   17.48    0.63
  -2   9  -5   17.52    0.81
   2  -9   5   17.71    0.62
   2  -9   5   18.24    0.68
  -3   9  -5    0.41    0.14
  -3   9  -5    0.43    0.35
  -3   9  -5    0.32    0.31
   3  -9   5    0.67    0.17
   3  -9   5    0.43    0.15
  -4   9  -5    4.65    0.55
  -4   9  -5    5.22    0.67
   4  -9   5    5.26    0.38
   4  -9   5    5.19    0.36
   4   8  -5    0.81    0.21
   4   8  -5    0.75    0.18
   3   8  -5    9.77    0.48
   3   8  -5    9.45    0.46
   3   8  -5    9.05    0.43
   3   8  -5    9.63    0.44
   2   8  -5    0.57    0.15
   2   8  -5    0.71    0.15
   2   8  -5    0.38    0.16
   2   8  -5    0.60    0.17
  -2  -8   5    0.72    0.13
   1   8  -5   38.29    1.08
   1   8  -5   39.42    1.08
   1   8  -5   39.99    1.44
   1   8  -5   39.20    1.08
   1   8  -5   38.15    1.14
  -1  -8   5   36.22    1.00
   0   8  -5    2.63    0.23
   0   8  -5    2.49    0.25
   0   8  -5    3.34    0.39
   0   8  -5    2.37    0.24
   0   8  -5    2.19    0.29
   0  -8   5    2.43    0.19
   0  -8   5    2.72    0.25
  -1   8  -5    4.17    0.31
  -1   8  -5    4.12    0.38
  -1   8  -5    4.19    0.26
  -1   8  -5    4.61    0.41
  -1   8  -5    3.73    0.40
   1  -8   5    3.94    0.25
   1  -8   5    3.69    0.29
  -2   8  -5   77.57    2.58
  -2   8  -5   77.34    2.18
  -2   8  -5   80.78    2.64
  -2   8  -5   78.99    1.96
  -2   8  -5   77.49    1.95
   2  -8   5   76.76    2.00
   2  -8   5   77.37    1.90
  -3   8  -5   -0.18    0.33
  -3   8  -5    0.10    0.10
  -3   8  -5   -0.11    0.14
  -3   8  -5   -0.02    0.28
   3  -8   5    0.01    0.11
   3  -8   5    0.05    0.12
  -4   8  -5    6.64    0.73
  -4   8  -5    7.70    0.63
   4  -8   5    7.43    0.41
   4  -8   5    7.46    0.42
  -5   8  -5   -0.46    0.31
  -5   8  -5   -0.11    0.49
   5  -8   5   -0.07    0.12
   5  -8   5    0.31    0.16
   5   7  -5    2.32    0.29
   5   7  -5    1.97    0.26
   4   7  -5    0.32    0.13
   4   7  -5    0.32    0.16
   3   7  -5    9.41    0.45
   3   7  -5    9.31    0.44
   3   7  -5    9.79    0.41
   2   7  -5    6.51    0.34
   2   7  -5    5.72    0.30
   2   7  -5    6.03    0.30
   2   7  -5    6.19    0.35
  -2  -7   5    6.40    0.28
   1   7  -5    0.73    0.17
   1   7  -5    1.03    0.18
   1   7  -5    1.27    0.19
  -1  -7   5    1.06    0.13
   0   7  -5   40.73    1.08
   0   7  -5   39.54    1.41
   0   7  -5   39.13    1.16
   0   7  -5   39.65    1.07
   0   7  -5   40.89    1.35
   0  -7   5   39.00    1.01
   0  -7   5   39.21    1.09
  -1   7  -5    9.73    0.41
  -1   7  -5    9.97    0.51
  -1   7  -5    9.54    0.55
  -1   7  -5   10.10    0.55
  -1   7  -5   10.22    0.39
   1  -7   5    9.40    0.37
   1  -7   5    9.69    0.41
  -2   7  -5   21.12    0.83
  -2   7  -5   22.80    0.70
  -2   7  -5   22.01    0.98
  -2   7  -5   21.37    0.67
  -2   7  -5   21.57    0.94
   2  -7   5   22.41    0.67
   2  -7   5   21.55    0.69
  -3   7  -5    5.50    0.61
  -3   7  -5    5.31    0.45
  -3   7  -5    6.16    0.49
  -3   7  -5    5.43    0.29
  -3   7  -5    5.75    0.32
   3  -7   5    5.73    0.32
   3  -7   5    5.20    0.30
  -4   7  -5   22.71    0.92
  -4   7  -5   22.53    1.19
   4  -7   5   22.51    0.74
   4  -7   5   22.34    0.76
  -5   7  -5   -0.16    0.47
  -5   7  -5   -0.40    0.28
   5  -7   5    0.28    0.15
   5  -7   5    0.00    0.13
   5   6  -5    0.92    0.19
   5   6  -5    1.56    0.26
   4   6  -5    3.03    0.26
   4   6  -5    2.54    0.26
   3   6  -5    5.03    0.28
   3   6  -5    5.65    0.31
   3   6  -5    5.44    0.31
   3   6  -5    5.08    0.27
   2   6  -5    2.93    0.22
   2   6  -5    3.08    0.22
   2   6  -5    3.57    0.30
   2   6  -5    3.12    0.24
   2   6  -5    2.93    0.20
  -2  -6   5    3.21    0.18
   1   6  -5    8.94    0.34
   1   6  -5    8.74    0.34
   1   6  -5    6.91    0.41
   1   6  -5    8.63    0.37
   1   6  -5    8.28    0.41
  -1  -6   5    8.58    0.30
  -1  -6   5    8.06    0.50
   0   6  -5   47.03    1.30
   0   6  -5   47.96    1.54
   0   6  -5   46.83    1.20
   0   6  -5   48.99    1.20
   0  -6   5   45.74    1.65
   0  -6   5   47.37    1.22
   0  -6   5   46.50    1.14
  -1   6  -5    9.85    0.37
  -1   6  -5   10.38    0.55
  -1   6  -5   10.26    0.39
  -1   6  -5   10.91    0.49
   1  -6   5   10.82    0.58
   1  -6   5    9.38    0.37
   1  -6   5    9.45    0.35
  -2   6  -5   23.38    0.66
  -2   6  -5   21.94    0.65
  -2   6  -5   22.06    0.80
  -2   6  -5   21.13    0.96
   2  -6   5   21.23    0.64
   2  -6   5   21.67    0.66
  -3   6  -5    0.45    0.14
  -3   6  -5    0.11    0.36
  -3   6  -5    0.36    0.10
  -3   6  -5    0.33    0.25
   3  -6   5    0.33    0.11
   3  -6   5    0.43    0.12
   3  -6   5    0.35    0.13
  -4   6  -5   28.30    1.02
  -4   6  -5   28.14    1.33
   4  -6   5   27.39    0.84
   4  -6   5   28.04    0.88
  -5   6  -5   -0.21    0.41
   5  -6   5    0.15    0.13
   5  -6   5    0.10    0.13
   6  -6   5    1.11    0.23
   6  -6   5    1.32    0.25
   6   5  -5    0.43    0.18
   6   5  -5    0.24    0.16
   5   5  -5    4.51    0.32
   5   5  -5    4.56    0.34
   4   5  -5   12.16    0.50
   4   5  -5   12.44    0.50
   4   5  -5   11.95    0.47
   4   5  -5   12.18    0.46
   3   5  -5   23.74    0.68
   3   5  -5   23.37    0.83
   3   5  -5   23.29    0.75
   3   5  -5   23.69    0.70
   3   5  -5   22.47    0.71
  -3  -5   5   23.22    0.98
   2   5  -5   35.71    1.18
   2   5  -5   36.40    1.27
   2   5  -5   36.84    0.95
   2   5  -5   35.32    0.96
   2   5  -5   36.45    1.02
  -2  -5   5   37.34    0.89
  -2  -5   5   36.40    1.32
   1   5  -5    3.72    0.27
   1   5  -5    4.10    0.24
   1   5  -5    4.01    0.27
   1   5  -5    3.78    0.22
   1   5  -5    3.55    0.19
  -1  -5   5    3.94    0.17
  -1  -5   5    4.05    0.33
   0   5  -5   65.39    1.52
   0   5  -5   62.58    1.65
   0   5  -5   63.88    1.55
   0   5  -5   64.21    1.98
   0   5  -5   66.09    2.03
   0  -5   5   61.42    2.08
   0  -5   5   63.28    1.46
   0  -5   5   63.18    1.55
  -1   5  -5    7.36    0.36
  -1   5  -5    7.67    0.30
  -1   5  -5    7.72    0.30
  -1   5  -5    8.34    0.43
  -1   5  -5    8.15    0.46
   1  -5   5    8.11    0.47
   1  -5   5    7.60    0.29
   1  -5   5    7.86    0.29
  -2   5  -5   37.89    1.10
  -2   5  -5   36.29    1.34
  -2   5  -5   36.08    0.95
  -2   5  -5   35.79    0.92
  -2   5  -5   34.86    1.29
   2  -5   5   36.89    1.32
   2  -5   5   35.74    0.95
   2  -5   5   35.44    0.93
  -3   5  -5    0.99    0.38
  -3   5  -5    0.74    0.12
  -3   5  -5    0.87    0.25
  -3   5  -5    1.16    0.24
   3  -5   5    0.90    0.14
   3  -5   5    0.85    0.13
   3  -5   5    0.63    0.12
  -4   5  -5   18.05    1.01
  -4   5  -5   17.80    0.71
  -4   5  -5   17.82    0.57
   4  -5   5   17.55    0.62
   4  -5   5   16.89    0.59
  -5   5  -5   14.95    0.99
   5  -5   5   14.32    0.60
   5  -5   5   15.73    0.58
  -6   5  -5    3.31    0.65
   6  -5   5    4.40    0.35
   6  -5   5    3.83    0.32
   6   4  -5    1.19    0.23
   6   4  -5    1.44    0.25
   5   4  -5   16.96    0.64
   5   4  -5   17.86    0.66
   4   4  -5   12.30    0.50
   4   4  -5   12.98    0.50
   4   4  -5   12.55    0.48
  -4  -4   5   12.75    0.57
   3   4  -5    3.19    0.22
   3   4  -5    3.30    0.28
   3   4  -5    3.45    0.26
   3   4  -5    3.38    0.18
   3   4  -5    3.47    0.24
  -3  -4   5    3.35    0.30
   2   4  -5  295.76    8.30
   2   4  -5  286.71    6.81
   2   4  -5  275.82    8.40
   2   4  -5  291.35    6.42
   2   4  -5  296.13    6.53
   2   4  -5  283.75    6.38
  -2  -4   5  275.78    6.15
   1   4  -5    0.35    0.09
   1   4  -5    0.24    0.07
   1   4  -5    0.29    0.11
   1   4  -5    0.31    0.09
   1   4  -5    0.24    0.08
  -1  -4   5    0.25    0.05
   0   4  -5  173.41    4.15
   0   4  -5  173.03    5.12
   0   4  -5  173.67    5.08
   0   4  -5  177.09    3.86
   0   4  -5  175.66    3.96
   0   4  -5  175.84    3.93
   0  -4   5  167.17    3.96
   0  -4   5  170.28    3.76
  -1   4  -5    8.37    0.31
  -1   4  -5    9.33    0.38
  -1   4  -5    8.53    0.29
   1  -4   5    7.96    0.29
   1  -4   5    9.92    0.29
   1  -4   5   11.26    0.49
  -2   4  -5    1.26    0.13
  -2   4  -5    1.03    0.20
  -2   4  -5    1.29    0.22
  -2   4  -5    1.27    0.29
   2  -4   5    1.39    0.13
   2  -4   5    0.90    0.11
   2  -4   5    1.31    0.22
   2  -4   5    1.05    0.11
  -3   4  -5   17.03    0.64
  -3   4  -5   17.30    0.53
  -3   4  -5   18.01    0.77
  -3   4  -5   17.39    0.86
   3  -4   5   16.65    0.53
   3  -4   5   16.89    0.77
   3  -4   5   16.81    0.55
   3  -4   5   17.61    0.49
  -4   4  -5   13.83    0.48
  -4   4  -5   12.99    0.83
  -4   4  -5   13.54    0.58
   4  -4   5   13.99    0.51
   4  -4   5   13.73    0.49
  -5   4  -5   24.28    1.23
   5  -4   5   24.21    0.81
   5  -4   5   23.72    0.77
  -6   4  -5    1.41    0.52
   6  -4   5    2.41    0.28
   6  -4   5    1.76    0.26
   6   3  -5    4.70    0.36
   6   3  -5    5.20    0.38
   5   3  -5   15.47    0.59
   5   3  -5   16.40    0.61
  -5  -3   5   15.19    0.72
   4   3  -5    6.31    0.33
   4   3  -5    6.44    0.32
   4   3  -5    5.98    0.31
  -4  -3   5    6.51    0.39
  -4  -3   5    6.30    0.44
   3   3  -5    2.68    0.24
   3   3  -5    2.66    0.14
   3   3  -5    2.48    0.20
   3   3  -5    2.50    0.22
   3   3  -5    2.42    0.18
  -3  -3   5    2.38    0.26
   2   3  -5  369.01   10.82
   2   3  -5  364.00   10.80
   2   3  -5  384.01    8.20
   2   3  -5  372.47    8.76
   2   3  -5  374.58    8.41
   2   3  -5  376.05    8.25
  -2  -3   5  356.67    7.98
  -2  -3   5  373.38   10.84
   1   3  -5   64.68    1.47
   1   3  -5   62.80    1.94
   1   3  -5   63.07    1.59
   1   3  -5   62.89    1.48
   1   3  -5   64.05    1.95
  -1  -3   5   62.98    1.98
  -1  -3   5   61.17    1.38
   0   3  -5   30.48    0.77
   0   3  -5   30.28    0.82
   0   3  -5   30.67    0.74
   0   3  -5   32.53    1.02
   0   3  -5   30.81    1.01
   0  -3   5   30.62    0.73
   0  -3   5   30.23    0.72
   0  -3   5   30.70    1.06
  -1   3  -5    6.53    0.33
  -1   3  -5    6.85    0.25
  -1   3  -5    5.99    0.35
  -1   3  -5    7.09    0.21
  -1   3  -5    6.69    0.28
   1  -3   5    6.44    0.21
   1  -3   5    7.40    0.37
   1  -3   5    6.58    0.23
  -2   3  -5    7.55    0.33
  -2   3  -5    7.37    0.39
  -2   3  -5    7.20    0.27
  -2   3  -5    7.64    0.47
   2  -3   5    7.25    0.23
   2  -3   5    7.29    0.27
   2  -3   5    7.19    0.40
   2  -3   5    7.66    0.27
  -3   3  -5   16.51    0.84
  -3   3  -5   16.05    0.51
  -3   3  -5   17.26    0.59
  -3   3  -5   16.73    0.73
   3  -3   5   17.21    0.52
   3  -3   5   17.47    0.53
   3  -3   5   16.82    0.46
  -4   3  -5    6.33    0.30
  -4   3  -5    7.13    0.64
   4  -3   5    6.81    0.34
   4  -3   5    6.83    0.32
   4  -3   5    7.16    0.47
  -5   3  -5   36.15    1.54
   5  -3   5   36.78    1.10
   5  -3   5   36.67    1.04
  -6   3  -5   -0.02    0.39
   6  -3   5   -0.20    0.12
   6  -3   5    0.13    0.13
   6   2  -5    3.28    0.33
   6   2  -5    3.72    0.32
  -6  -2   5    4.21    0.45
   5   2  -5    4.63    0.31
   5   2  -5    4.86    0.30
   5   2  -5    4.11    0.31
  -5  -2   5    4.53    0.41
   4   2  -5   16.70    0.57
   4   2  -5   16.28    0.58
   4   2  -5   17.08    0.56
  -4  -2   5   16.77    0.71
  -4  -2   5   16.31    0.75
   3   2  -5    3.28    0.13
   3   2  -5    3.28    0.19
   3   2  -5    3.32    0.27
   3   2  -5    3.10    0.20
   3   2  -5    3.15    0.22
   3   2  -5    2.77    0.22
  -3  -2   5    3.01    0.27
   2   2  -5    7.45    0.23
   2   2  -5    7.25    0.34
   2   2  -5    7.15    0.33
   2   2  -5    7.18    0.30
   2   2  -5    7.11    0.26
  -2  -2   5    6.99    0.36
   1   2  -5  263.71    5.65
   1   2  -5  255.21    5.83
   1   2  -5  246.37    5.59
   1   2  -5  249.00    7.35
   1   2  -5  249.06    5.99
   1   2  -5  254.83    7.38
  -1  -2   5  258.95    7.40
   0   2  -5  226.38    5.77
   0   2  -5  253.86    5.48
   0   2  -5  248.06    5.51
   0   2  -5  251.05    7.11
   0  -2   5  250.10    5.37
   0  -2   5  244.00    7.16
  -1   2  -5   40.84    1.00
  -1   2  -5   39.44    1.02
  -1   2  -5   42.28    0.90
  -1   2  -5   41.26    1.30
  -1   2  -5   40.96    1.31
   1  -2   5   40.55    0.96
   1  -2   5   40.07    0.95
   1  -2   5   38.90    1.31
  -2   2  -5    8.35    0.31
  -2   2  -5    8.72    0.32
  -2   2  -5    9.81    0.43
  -2   2  -5    8.86    0.47
   2  -2   5    8.68    0.30
   2  -2   5    9.02    0.43
   2  -2   5    9.06    0.31
   2  -2   5    8.93    0.24
  -3   2  -5  113.06    3.45
  -3   2  -5  107.38    2.58
  -3   2  -5  111.79    2.69
  -3   2  -5  109.48    3.40
   3  -2   5  110.77    2.47
   3  -2   5  107.98    2.62
   3  -2   5  112.79    3.41
   3  -2   5  106.48    2.50
  -4   2  -5    0.20    0.09
  -4   2  -5    0.24    0.34
   4  -2   5    0.24    0.11
   4  -2   5    0.07    0.10
   4  -2   5    0.05    0.12
  -5   2  -5   25.89    1.22
   5  -2   5   26.11    0.81
   5  -2   5   27.79    0.88
  -6   2  -5   -0.26    0.31
   6  -2   5    0.17    0.15
   6  -2   5    0.09    0.13
   6   1  -5    2.20    0.28
   6   1  -5    2.21    0.28
  -6  -1   5    2.57    0.39
   5   1  -5    0.40    0.13
   5   1  -5    0.65    0.16
   5   1  -5    0.46    0.15
  -5  -1   5    0.65    0.23
   4   1  -5   47.64    1.28
   4   1  -5   49.41    1.34
   4   1  -5   47.86    1.28
  -4  -1   5   49.16    1.65
  -4  -1   5   49.31    1.68
   3   1  -5    6.50    0.29
   3   1  -5    6.37    0.33
   3   1  -5    6.30    0.30
   3   1  -5    6.55    0.27
   3   1  -5    6.76    0.18
   3   1  -5    6.57    0.36
  -3  -1   5    6.73    0.37
   2   1  -5   60.61    1.91
   2   1  -5   61.10    1.46
   2   1  -5   61.39    1.40
  -2  -1   5   62.13    1.91
  -2  -1   5   63.62    1.92
   1   1  -5  142.16    4.21
   1   1  -5  146.12    3.26
   1   1  -5  145.16    3.20
  -1  -1   5  141.32    4.20
  -1  -1   5  142.96    4.21
   0   1  -5   17.36    0.58
   0   1  -5   15.60    0.44
   0  -1   5   14.40    0.54
   0  -1   5   14.86    0.52
  -1   1  -5   44.92    1.11
  -1   1  -5   45.75    1.43
  -1   1  -5   46.17    1.11
   1  -1   5   45.96    1.06
   1  -1   5   45.52    1.08
   1  -1   5   44.53    1.43
  -2   1  -5   87.45    2.08
  -2   1  -5   89.18    2.71
  -2   1  -5   90.05    2.70
  -2   1  -5   91.02    2.11
   2  -1   5   87.45    2.71
   2  -1   5   88.16    1.96
   2  -1   5   85.71    2.09
   2  -1   5   88.48    2.01
  -3   1  -5   64.86    1.63
  -3   1  -5   69.21    2.20
   3  -1   5   66.70    1.60
   3  -1   5   67.62    1.54
   3  -1   5   68.19    2.16
   3  -1   5   65.75    1.67
  -4   1  -5    0.27    0.10
  -4   1  -5    0.42    0.32
   4  -1   5    0.21    0.11
   4  -1   5    0.14    0.14
   4  -1   5    0.22    0.10
  -5   1  -5   17.42    0.94
   5  -1   5   18.16    0.63
   5  -1   5   17.68    0.66
  -6   1  -5   -0.03    0.36
   6  -1   5    0.69    0.20
   6  -1   5    0.60    0.16
   6   0  -5   17.65    0.69
   6   0  -5   17.05    0.68
  -6   0   5   17.69    0.91
   5   0  -5    5.24    0.34
   5   0  -5    5.06    0.32
   5   0  -5    5.51    0.32
  -5   0   5    5.34    0.46
  -5   0   5    5.66    0.33
   4   0  -5   56.85    1.51
   4   0  -5   55.12    1.44
   4   0  -5   56.07    1.45
  -4   0   5   57.48    1.88
  -4   0   5   54.24    1.87
   3   0  -5   49.23    1.24
   3   0  -5   48.14    1.30
   3   0  -5   48.96    1.23
  -3   0   5   50.37    1.61
  -3   0   5   47.01    1.58
   2   0  -5   15.62    0.36
   2   0  -5   14.68    0.44
   2   0  -5   14.84    0.57
   2   0  -5   14.41    0.47
  -2   0   5   13.28    0.53
  -2   0   5   15.24    0.54
   1   0  -5   23.37    0.58
   1   0  -5   22.06    0.78
   1   0  -5   23.52    0.59
   1   0  -5   23.73    0.57
   1   0  -5   22.82    0.64
  -1   0   5   22.79    0.73
  -1   0   5   24.17    0.73
   0   0  -5   59.34    1.32
   0   0  -5   59.18    1.37
   0   0  -5   58.09    1.43
   0   0  -5   59.91    1.37
   0   0  -5   57.51    1.31
   0   0  -5   58.47    1.78
   0   0   5   56.11    1.30
   0   0   5   57.47    1.37
   0   0   5   58.57    1.72
   0   0   5   58.15    1.72
  -1   0  -5  173.14    5.09
  -1   0  -5  174.99    3.96
   1   0   5  181.35    5.12
   1   0   5  179.31    4.01
   1   0   5  167.63    3.81
   1   0   5  175.41    5.12
   1   0   5  174.93    3.86
  -2   0  -5   13.00    0.42
  -2   0  -5   13.54    0.55
   2   0   5   13.43    0.42
   2   0   5   13.31    0.42
   2   0   5   13.98    0.35
   2   0   5   14.08    0.55
  -3   0  -5   65.14    1.63
  -3   0  -5   67.77    2.13
   3   0   5   66.18    1.67
   3   0   5   67.03    2.14
   3   0   5   67.21    1.54
   3   0   5   65.46    1.59
  -4   0  -5    0.36    0.28
  -4   0  -5    0.16    0.09
   4   0   5    0.21    0.15
   4   0   5    0.33    0.12
   4   0   5    0.27    0.11
  -5   0  -5    6.54    0.57
   5   0   5    7.05    0.40
   5   0   5    7.00    0.36
   6   0   5    0.76    0.20
   6   0   5    1.14    0.20
   6  -1  -5   20.23    0.76
   6  -1  -5   20.54    0.75
   6  -1  -5   19.95    0.75
  -6   1   5   20.59    1.02
  -6   1   5   20.11    0.76
   5  -1  -5   13.46    0.54
   5  -1  -5   12.88    0.54
   5  -1  -5   13.04    0.52
  -5   1   5   13.03    0.55
  -5   1   5   12.49    0.71
   4  -1  -5   28.62    0.83
   4  -1  -5   27.30    0.81
   4  -1  -5   25.80    0.84
  -4   1   5   27.63    0.86
  -4   1   5   27.96    1.08
   3  -1  -5  129.87    3.00
   3  -1  -5  128.93    3.19
   3  -1  -5  130.82    3.06
  -3   1   5  128.15    3.90
  -3   1   5  130.15    3.92
   2  -1  -5    3.24    0.23
   2  -1  -5    2.86    0.19
   2  -1  -5    2.64    0.09
   2  -1  -5    2.50    0.16
   2  -1  -5    2.21    0.14
  -2   1   5    2.37    0.09
  -2   1   5    3.08    0.22
  -2   1   5    2.56    0.17
   1  -1  -5    4.21    0.15
   1  -1  -5    3.87    0.18
   1  -1  -5    4.24    0.15
   1  -1  -5    3.68    0.17
  -1   1   5    4.01    0.16
  -1   1   5    4.20    0.16
  -1   1   5    4.17    0.23
   0  -1  -5   40.54    1.01
   0  -1  -5   40.97    1.02
   0  -1  -5   40.95    0.98
   0  -1  -5   40.37    0.95
   0  -1  -5   40.91    0.96
   0   1   5   39.37    0.96
   0   1   5   41.79    1.18
   0   1   5   39.92    1.18
   0   1   5   39.65    1.00
   0   1   5   39.94    0.94
  -1  -1  -5  415.09    8.92
  -1  -1  -5  429.84    9.67
  -1  -1  -5  412.84    9.13
  -1  -1  -5  379.00   11.79
   1   1   5  433.89   12.17
   1   1   5  396.78    9.45
   1   1   5  411.32   12.18
   1   1   5  413.35    8.93
   1   1   5  398.64    9.12
  -2  -1  -5    8.37    0.38
  -2  -1  -5    7.89    0.31
   2   1   5    8.23    0.38
  -3  -1  -5   43.88    1.41
  -3  -1  -5   42.21    1.11
   3   1   5   41.21    1.44
   3   1   5   42.36    1.10
   3   1   5   43.07    1.04
   3   1   5   42.74    1.15
  -4  -1  -5    3.84    0.40
  -4  -1  -5    3.27    0.23
   4   1   5    3.41    0.24
   4   1   5    3.16    0.26
  -5  -1  -5    2.76    0.24
   5   1   5    2.76    0.29
   5   1   5    3.18    0.27
   6   1   5    3.78    0.35
   6   1   5    3.18    0.35
   6  -2  -5    5.32    0.38
   6  -2  -5    5.36    0.39
   6  -2  -5    5.14    0.39
  -6   2   5    5.90    0.58
  -6   2   5    5.48    0.38
   5  -2  -5   15.74    0.60
   5  -2  -5   14.99    0.60
   5  -2  -5   14.93    0.60
  -5   2   5   15.89    0.62
  -5   2   5   14.50    0.80
   4  -2  -5   44.86    1.25
   4  -2  -5   43.51    1.20
   4  -2  -5   43.04    1.20
  -4   2   5   44.05    1.26
  -4   2   5   42.64    1.55
   3  -2  -5   61.72    1.52
   3  -2  -5   60.67    1.53
   3  -2  -5   61.41    1.60
  -3   2   5   57.91    1.95
  -3   2   5   58.76    1.60
  -3   2   5   60.82    1.92
   2  -2  -5    0.21    0.10
   2  -2  -5    0.06    0.06
  -2   2   5    0.10    0.08
  -2   2   5    0.08    0.06
  -2   2   5    0.03    0.09
  -2   2   5    0.08    0.06
  -2   2   5    0.06    0.03
   1  -2  -5    4.87    0.23
   1  -2  -5    5.00    0.23
  -1   2   5    4.78    0.23
  -1   2   5    4.54    0.25
  -1   2   5    5.08    0.20
  -1   2   5    5.05    0.18
  -1   2   5    5.10    0.20
   0  -2  -5    5.11    0.21
   0   2   5    5.00    0.18
  -1  -2  -5  469.75   10.08
  -1  -2  -5  435.27   13.17
  -1  -2  -5  451.64    9.86
   1   2   5  463.20   10.74
   1   2   5  448.65    9.86
   1   2   5  469.38   13.29
   1   2   5  442.42   10.12
   1   2   5  462.73   10.08
   1   2   5  450.34   13.40
   1   2   5  431.09   10.42
  -2  -2  -5    1.91    0.16
   2   2   5    1.12    0.13
   2   2   5    1.10    0.16
   2   2   5    2.07    0.19
   2   2   5    1.69    0.14
   2   2   5    1.12    0.14
   2   2   5    1.39    0.16
  -3  -2  -5   29.13    0.85
   3   2   5   29.73    0.85
   3   2   5   29.63    1.09
   3   2   5   29.86    0.79
   3   2   5   30.72    0.89
   3   2   5   30.67    0.84
  -4  -2  -5   49.20    1.33
   4   2   5   51.29    1.33
   4   2   5   50.53    1.41
   4   2   5   51.55    1.35
  -5  -2  -5    0.29    0.13
   5   2   5    0.48    0.17
   5   2   5    0.20    0.13
   6   2   5    2.16    0.27
   6   2   5    1.03    0.24
   6  -3  -5    7.06    0.45
   6  -3  -5    7.59    0.48
   6  -3  -5    8.03    0.46
  -6   3   5    8.11    0.48
  -6   3   5    8.05    0.68
   5  -3  -5   12.14    0.55
   5  -3  -5   12.64    0.55
   5  -3  -5   12.82    0.53
  -5   3   5   11.22    0.70
  -5   3   5   12.21    0.57
   4  -3  -5   10.25    0.46
   4  -3  -5    9.81    0.35
   4  -3  -5   10.17    0.46
   4  -3  -5   10.14    0.43
  -4   3   5    9.54    0.59
  -4   3   5    9.94    0.47
   3  -3  -5   11.49    0.45
   3  -3  -5   11.65    0.46
   3  -3  -5   11.03    0.42
  -3   3   5    9.48    0.54
  -3   3   5   11.12    0.46
   2  -3  -5    2.51    0.21
   2  -3  -5    2.72    0.19
   2  -3  -5    2.16    0.19
  -2   3   5    2.09    0.19
  -2   3   5    2.30    0.11
  -2   3   5    2.75    0.24
  -2   3   5    2.48    0.19
  -2   3   5    2.56    0.19
   1  -3  -5  132.41    3.30
   1  -3  -5  140.56    3.10
   1  -3  -5  147.68    3.41
   1  -3  -5  141.16    4.12
   1  -3  -5  135.05    3.21
  -1   3   5  146.54    4.11
  -1   3   5  142.24    3.19
  -1   3   5  140.62    4.11
  -1   3   5  141.44    3.42
  -1   3   5  140.08    4.15
  -1   3   5  138.36    3.22
   0  -3  -5    3.33    0.17
   0  -3  -5    3.58    0.19
   0   3   5    3.13    0.16
   0   3   5    3.36    0.17
   0   3   5    3.18    0.21
   0   3   5    3.29    0.19
   0   3   5    3.08    0.20
   0   3   5    3.11    0.18
   0   3   5    3.56    0.18
  -1  -3  -5    8.97    0.33
  -1  -3  -5    9.08    0.33
   1   3   5    9.06    0.36
   1   3   5    8.96    0.34
   1   3   5    9.02    0.36
   1   3   5    9.20    0.37
   1   3   5    8.85    0.35
   1   3   5    8.52    0.31
   1   3   5    8.11    0.32
  -2  -3  -5   44.98    1.20
  -2  -3  -5   46.75    1.19
   2   3   5   48.35    1.26
   2   3   5   47.38    1.17
   2   3   5   46.43    1.19
   2   3   5   47.88    1.52
   2   3   5   45.69    1.21
  -3  -3  -5   21.01    0.67
   3   3   5   21.33    0.67
   3   3   5   20.85    0.70
   3   3   5   20.47    0.62
   3   3   5   21.94    0.67
   3   3   5   20.39    0.83
  -4  -3  -5   11.84    0.47
   4   3   5   11.51    0.48
   4   3   5   11.75    0.52
  -5  -3  -5    0.04    0.11
   5   3   5    0.09    0.12
   5   3   5    0.07    0.15
   6  -4  -5    4.25    0.37
   6  -4  -5    5.31    0.40
  -6   4   5    5.40    0.44
  -6   4   5    5.33    0.61
   5  -4  -5   12.77    0.61
   5  -4  -5   14.27    0.60
   5  -4  -5   15.46    0.62
  -5   4   5   13.94    0.82
  -5   4   5   14.56    0.65
   4  -4  -5    0.12    0.17
   4  -4  -5   -0.06    0.11
   4  -4  -5    0.45    0.14
   4  -4  -5    0.35    0.10
  -4   4   5    0.36    0.17
  -4   4   5    0.29    0.22
   3  -4  -5   16.89    0.50
   3  -4  -5   16.52    0.57
   3  -4  -5   16.56    0.62
   3  -4  -5   16.42    0.59
  -3   4   5   16.23    0.74
  -3   4   5   15.42    0.62
   2  -4  -5    0.19    0.10
   2  -4  -5    0.17    0.13
   2  -4  -5    0.25    0.14
  -2   4   5    0.25    0.06
  -2   4   5    0.22    0.14
  -2   4   5    0.63    0.14
  -2   4   5    0.24    0.14
   1  -4  -5   65.44    1.64
   1  -4  -5   63.94    1.51
   1  -4  -5   63.04    1.58
  -1   4   5   64.88    1.54
  -1   4   5   64.60    1.68
  -1   4   5   63.27    1.60
  -1   4   5   65.98    1.97
  -1   4   5   62.49    1.96
  -1   4   5   63.82    1.98
   0  -4  -5    2.88    0.18
   0  -4  -5    2.96    0.23
   0   4   5    2.78    0.18
   0   4   5    2.65    0.22
   0   4   5    2.69    0.22
   0   4   5    2.54    0.17
   0   4   5    2.55    0.22
   0   4   5    2.94    0.18
   0   4   5    2.53    0.17
  -1  -4  -5   24.85    0.72
  -1  -4  -5   24.78    0.70
   1   4   5   24.17    0.76
   1   4   5   25.35    0.73
   1   4   5   24.55    0.85
   1   4   5   24.89    0.72
   1   4   5   23.85    0.70
   1   4   5   24.89    0.86
   1   4   5   26.06    0.75
  -2  -4  -5    6.55    0.32
  -2  -4  -5    6.31    0.31
   2   4   5    6.73    0.32
   2   4   5    6.59    0.35
   2   4   5    6.46    0.35
   2   4   5    6.81    0.33
   2   4   5    6.62    0.31
  -3  -4  -5   10.04    0.43
  -3  -4  -5   10.14    0.44
   3   4   5    9.89    0.46
   3   4   5   10.23    0.43
   3   4   5   10.80    0.42
   3   4   5   10.78    0.44
  -4  -4  -5    4.14    0.30
   4   4   5    3.96    0.30
   4   4   5    4.26    0.34
   5   4   5    1.04    0.23
   5   4   5    0.94    0.20
   6  -5  -5    0.61    0.22
   6  -5  -5    0.54    0.22
  -6   5   5    1.14    0.28
   5  -5  -5   11.30    0.56
   5  -5  -5   11.37    0.54
  -5   5   5   12.06    0.62
  -5   5   5   11.49    0.77
   4  -5  -5   -0.01    0.15
   4  -5  -5    0.09    0.13
   4  -5  -5    0.22    0.10
  -4   5   5    0.26    0.24
  -4   5   5    0.14    0.17
   3  -5  -5   13.49    0.44
   3  -5  -5   12.21    0.50
   3  -5  -5   12.02    0.51
  -3   5   5   11.92    0.65
  -3   5   5   12.34    0.56
   2  -5  -5    3.54    0.29
   2  -5  -5    4.02    0.28
   2  -5  -5    3.95    0.23
  -2   5   5    3.53    0.29
  -2   5   5    4.17    0.29
  -2   5   5    3.90    0.19
  -2   5   5    3.61    0.32
  -2   5   5    4.15    0.31
   1  -5  -5   75.82    1.92
   1  -5  -5   80.85    2.00
   1  -5  -5   79.62    1.84
  -1   5   5   77.77    2.40
  -1   5   5   77.81    2.04
  -1   5   5   78.30    2.40
  -1   5   5   75.31    1.94
  -1   5   5   79.27    1.88
   0  -5  -5   19.74    0.60
   0  -5  -5   21.18    0.69
   0   5   5   19.65    0.61
   0   5   5   20.52    0.72
   0   5   5   19.74    0.67
   0   5   5   19.53    0.66
   0   5   5   19.72    0.67
  -1  -5  -5   27.19    0.80
   1   5   5   27.36    0.88
   1   5   5   28.89    0.86
   1   5   5   28.60    0.86
   1   5   5   30.43    0.84
  -2  -5  -5   20.73    0.66
   2   5   5   20.10    0.67
   2   5   5   18.87    0.70
   2   5   5   20.77    0.66
   2   5   5   20.27    0.67
  -3  -5  -5    1.06    0.18
   3   5   5    0.97    0.20
   3   5   5    0.82    0.17
   3   5   5    0.99    0.18
   3   5   5    1.06    0.19
   4   5   5    4.77    0.33
   4   5   5    4.37    0.37
   5   5   5    3.20    0.31
   5   5   5    2.84    0.35
   5   5   5    3.03    0.31
   5  -6  -5    4.46    0.39
   5  -6  -5    4.96    0.33
   5  -6  -5    4.38    0.38
  -5   6   5    5.15    0.62
  -5   6   5    5.56    0.47
   4  -6  -5    2.72    0.30
   4  -6  -5    2.49    0.24
   4  -6  -5    2.49    0.30
  -4   6   5    2.80    0.42
  -4   6   5    2.52    0.31
  -4   6   5    2.55    0.34
   3  -6  -5   48.36    1.37
   3  -6  -5   50.60    1.41
   3  -6  -5   51.44    1.28
  -3   6   5   49.03    1.41
  -3   6   5   49.75    1.76
  -3   6   5   48.75    1.49
   2  -6  -5    2.77    0.24
   2  -6  -5    3.09    0.30
   2  -6  -5    2.79    0.29
  -2   6   5    2.91    0.33
  -2   6   5    2.82    0.32
  -2   6   5    2.65    0.26
  -2   6   5    2.29    0.28
  -2   6   5    2.57    0.18
   1  -6  -5   13.33    0.56
   1  -6  -5   14.17    0.48
   1  -6  -5   13.65    0.54
  -1   6   5   13.28    0.58
  -1   6   5   12.82    0.57
  -1   6   5   12.58    0.55
  -1   6   5   13.68    0.47
   0  -6  -5   70.24    1.85
   0  -6  -5   69.71    1.70
   0   6   5   66.68    1.83
   0   6   5   71.90    1.76
   0   6   5   69.58    2.19
   0   6   5   71.08    1.88
   0   6   5   68.79    1.81
  -1  -6  -5    1.64    0.19
   1   6   5    1.37    0.18
   1   6   5    1.77    0.24
   1   6   5    1.80    0.25
  -2  -6  -5   14.36    0.55
   2   6   5   13.97    0.60
   2   6   5   14.75    0.58
   2   6   5   13.75    0.54
   2   6   5   14.80    0.56
  -3  -6  -5    0.00    0.11
   3   6   5   -0.07    0.14
   3   6   5    0.11    0.12
   3   6   5    0.06    0.12
   3   6   5   -0.12    0.13
   4   6   5    5.11    0.41
   4   6   5    5.75    0.37
   5  -7  -5    4.03    0.30
   5  -7  -5    3.25    0.36
   5  -7  -5    2.92    0.35
  -5   7   5    3.35    0.39
  -5   7   5    4.14    0.48
  -5   7   5    3.49    0.58
   4  -7  -5    7.24    0.45
   4  -7  -5    7.61    0.38
   4  -7  -5    7.38    0.47
  -4   7   5    8.17    0.50
  -4   7   5    8.60    0.66
  -4   7   5    6.57    0.52
   3  -7  -5   23.18    0.83
   3  -7  -5   22.33    0.80
   3  -7  -5   24.24    0.74
  -3   7   5   22.62    0.89
  -3   7   5   23.86    1.05
  -3   7   5   23.99    0.87
   2  -7  -5    1.99    0.25
   2  -7  -5    2.22    0.27
   2  -7  -5    2.08    0.22
  -2   7   5    1.96    0.19
  -2   7   5    2.15    0.33
  -2   7   5    2.68    0.32
   1  -7  -5    7.12    0.35
   1  -7  -5    7.97    0.44
  -1   7   5    6.72    0.46
  -1   7   5    7.78    0.46
  -1   7   5    7.03    0.42
  -1   7   5    6.84    0.33
  -1   7   5    7.32    0.43
   0  -7  -5   21.03    0.75
   0  -7  -5   20.00    0.66
   0   7   5   20.46    0.74
   0   7   5   19.82    0.75
   0   7   5   19.23    0.76
   0   7   5   19.89    0.67
  -1  -7  -5    3.07    0.25
   1   7   5    2.25    0.27
   1   7   5    3.10    0.28
   1   7   5    2.59    0.32
  -2  -7  -5   12.59    0.53
   2   7   5   11.73    0.56
   2   7   5   12.15    0.52
   2   7   5   12.58    0.58
  -3  -7  -5    0.52    0.16
   3   7   5    0.51    0.16
   3   7   5    0.42    0.20
   3   7   5    0.37    0.15
   3   7   5    0.28    0.19
   4   7   5    1.25    0.23
   4   7   5    1.04    0.27
   4  -8  -5    2.83    0.35
   4  -8  -5    2.66    0.33
   4  -8  -5    2.38    0.27
  -4   8   5    2.44    0.48
  -4   8   5    2.76    0.43
  -4   8   5    2.56    0.36
   3  -8  -5    5.50    0.41
   3  -8  -5    6.06    0.35
   3  -8  -5    5.92    0.43
  -3   8   5    5.59    0.43
  -3   8   5    5.64    0.51
   2  -8  -5    8.67    0.50
   2  -8  -5    8.63    0.41
   2  -8  -5    8.59    0.50
  -2   8   5    8.49    0.53
  -2   8   5    8.15    0.56
   1  -8  -5   13.97    0.54
   1  -8  -5   13.93    0.63
  -1   8   5   13.52    0.65
  -1   8   5   14.08    0.53
  -1   8   5   14.36    0.70
  -1   8   5   14.58    0.64
   0  -8  -5    0.16    0.15
   0  -8  -5    0.13    0.12
   0   8   5    0.12    0.11
   0   8   5    0.15    0.16
   0   8   5    0.15    0.19
   0   8   5    0.38    0.25
  -1  -8  -5    1.75    0.23
   1   8   5    1.56    0.22
   1   8   5    1.59    0.27
   1   8   5    1.66    0.29
  -2  -8  -5   12.32    0.54
   2   8   5   11.25    0.57
   2   8   5   11.00    0.58
   2   8   5   10.67    0.52
   2   8   5   11.66    0.54
  -3  -8  -5    0.10    0.15
   3   8   5    0.07    0.18
   3   8   5    0.30    0.21
   3   8   5    0.20    0.15
   3  -9  -5    0.80    0.24
   3  -9  -5    0.68    0.28
   3  -9  -5    1.25    0.21
  -3   9   5    1.13    0.36
  -3   9   5    1.07    0.29
   2  -9  -5    5.58    0.36
   2  -9  -5    5.93    0.47
  -2   9   5    5.78    0.55
  -2   9   5    6.04    0.50
   1  -9  -5    1.41    0.27
   1  -9  -5    1.86    0.25
  -1   9   5    1.89    0.38
  -1   9   5    1.42    0.27
  -1   9   5    1.19    0.29
  -1   9   5    1.54    0.21
   0  -9  -5   10.11    0.56
   0  -9  -5   10.59    0.50
   0   9   5   10.83    0.57
   0   9   5   10.18    0.61
   0   9   5   11.33    0.51
  -1  -9  -5    1.20    0.23
   1   9   5    0.65    0.19
   1   9   5    1.03    0.25
   1   9   5    0.28    0.24
  -2  -9  -5    4.10    0.35
   2   9   5    4.08    0.39
   2   9   5    4.20    0.36
   2   9   5    4.65    0.44
   2   9   5    4.23    0.43
  -2  10   5    6.08    0.64
   1 -10  -5    0.19    0.20
   1 -10  -5    0.15    0.15
  -1  10   5    0.15    0.13
  -1  10   5    0.06    0.27
  -1  10   5   -0.01    0.32
  -1  10   5    0.07    0.19
   0 -10  -5    6.45    0.47
   0 -10  -5    5.93    0.41
   0  10   5    5.97    0.39
   0  10   5    5.62    0.51
   0  10   5    6.82    0.49
   2  11  -6    0.89    0.21
   2  11  -6    0.51    0.22
   1  11  -6   -0.21    0.18
   1  11  -6    0.11    0.19
   0  11  -6    1.05    0.21
   0  11  -6    1.32    0.29
   0  11  -6    1.78    0.29
   0 -11   6    1.70    0.22
  -1  11  -6    0.98    0.32
  -1  11  -6    1.31    0.28
  -1  11  -6    1.10    0.22
   1 -11   6    1.13    0.20
  -2  11  -6    1.84    0.32
  -2  11  -6    1.94    0.39
  -2  11  -6    1.70    0.24
   2 -11   6    3.21    0.32
   3  10  -6   -0.05    0.17
   2  10  -6    3.30    0.33
   2  10  -6    3.22    0.35
   1  10  -6    0.14    0.18
   1  10  -6    0.32    0.19
  -1 -10   6    0.20    0.12
   0  10  -6    1.04    0.20
   0  10  -6    1.19    0.27
   0  10  -6    0.55    0.22
   0 -10   6    0.87    0.17
  -1  10  -6    1.53    0.22
  -1  10  -6    1.86    0.28
  -1  10  -6    1.46    0.33
   1 -10   6    1.87    0.23
  -2  10  -6    7.79    0.46
  -2  10  -6    7.41    0.40
  -2  10  -6    7.22    0.58
   2 -10   6    7.99    0.41
  -3  10  -6    1.24    0.39
  -3  10  -6    2.02    0.25
  -3  10  -6    1.95    0.44
   3 -10   6    2.14    0.27
   3   9  -6   -0.01    0.16
   3   9  -6    0.23    0.16
   2   9  -6    9.82    0.48
   2   9  -6   10.01    0.50
   1   9  -6    1.48    0.23
   1   9  -6    1.90    0.28
  -1  -9   6    1.78    0.20
   0   9  -6    2.21    0.27
   0   9  -6    1.81    0.22
   0   9  -6    2.17    0.30
   0  -9   6    2.28    0.23
  -1   9  -6    0.99    0.27
  -1   9  -6    0.77    0.26
  -1   9  -6    0.92    0.22
  -1   9  -6    1.37    0.20
   1  -9   6    1.45    0.19
  -2   9  -6    7.40    0.38
  -2   9  -6    7.65    0.44
  -2   9  -6    7.67    0.54
  -2   9  -6    6.29    0.56
   2  -9   6    8.13    0.39
  -3   9  -6   10.57    0.66
  -3   9  -6    9.91    0.73
  -3   9  -6   10.52    0.46
   3  -9   6   10.88    0.48
  -4   9  -6    0.51    0.44
  -4   9  -6   -0.28    0.31
   4  -9   6    0.72    0.18
   4   8  -6    3.11    0.33
   3   8  -6    0.30    0.14
   3   8  -6    0.01    0.11
   3   8  -6    0.17    0.13
   2   8  -6    6.74    0.39
   2   8  -6    6.51    0.37
   2   8  -6    6.35    0.34
   2   8  -6    6.16    0.32
   1   8  -6   15.39    0.53
   1   8  -6   15.57    0.56
   1   8  -6   15.62    0.61
   1   8  -6   16.47    0.58
  -1  -8   6   15.52    0.50
   0   8  -6   12.28    0.46
   0   8  -6   11.58    0.58
   0   8  -6   11.36    0.46
   0   8  -6   12.81    0.65
   0   8  -6   12.02    0.49
   0   8  -6   11.76    0.53
   0  -8   6   12.13    0.47
   0  -8   6   11.39    0.42
  -1   8  -6    7.62    0.39
  -1   8  -6    7.75    0.51
  -1   8  -6    7.69    0.36
  -1   8  -6    7.75    0.47
  -1   8  -6    7.70    0.51
   1  -8   6    8.00    0.39
   1  -8   6    7.65    0.35
  -2   8  -6    1.56    0.36
  -2   8  -6    1.46    0.19
  -2   8  -6    1.18    0.22
  -2   8  -6    1.87    0.32
  -2   8  -6    1.25    0.28
   2  -8   6    1.32    0.19
   2  -8   6    1.25    0.19
  -3   8  -6   13.92    0.52
  -3   8  -6   13.95    0.70
  -3   8  -6   12.68    0.81
   3  -8   6   12.99    0.52
   3  -8   6   12.95    0.53
  -4   8  -6   -0.16    0.38
  -4   8  -6   -0.24    0.29
   4  -8   6    0.11    0.13
   4  -8   6    0.04    0.12
  -5   8  -6    1.55    0.56
  -5   8  -6    1.27    0.39
   5  -8   6    1.99    0.26
   5  -8   6    1.87    0.26
   5   7  -6    0.43    0.19
   5   7  -6   -0.03    0.12
   4   7  -6    1.90    0.23
   4   7  -6    2.29    0.27
   2   7  -6    6.46    0.32
   2   7  -6    6.04    0.34
   2   7  -6    6.27    0.30
   2   7  -6    5.92    0.32
   1   7  -6    9.54    0.52
   1   7  -6    9.37    0.40
   1   7  -6    8.90    0.42
   1   7  -6    8.56    0.46
  -1  -7   6    9.27    0.33
   0   7  -6    9.95    0.46
   0   7  -6    9.74    0.40
   0   7  -6    9.61    0.39
   0   7  -6   10.02    0.51
   0   7  -6    7.98    0.48
   0   7  -6    9.64    0.37
   0  -7   6    9.87    0.38
   0  -7   6    9.62    0.35
  -1   7  -6   17.38    0.78
  -1   7  -6   16.47    0.56
  -1   7  -6   17.32    0.57
  -1   7  -6   16.67    0.66
   1  -7   6   17.33    0.54
   1  -7   6   17.74    0.58
  -2   7  -6    1.12    0.26
  -2   7  -6    1.48    0.34
  -2   7  -6    1.14    0.16
  -2   7  -6    1.24    0.19
   2  -7   6    1.32    0.17
   2  -7   6    1.15    0.17
  -3   7  -6   11.69    0.77
  -3   7  -6   12.28    0.46
  -3   7  -6   12.13    0.64
   3  -7   6   11.70    0.47
   3  -7   6   11.43    0.46
  -4   7  -6    0.00    0.42
  -4   7  -6   -0.15    0.26
   4  -7   6    0.08    0.11
   4  -7   6    0.09    0.12
  -5   7  -6    2.91    0.61
   5  -7   6    2.42    0.28
   5  -7   6    2.54    0.29
   5   6  -6    0.21    0.15
   5   6  -6    0.01    0.12
   4   6  -6    5.76    0.32
   4   6  -6    5.39    0.34
   4   6  -6    5.23    0.34
   3   6  -6    1.78    0.21
   3   6  -6    2.01    0.20
   3   6  -6    2.58    0.26
   2   6  -6    3.28    0.25
   2   6  -6    3.56    0.20
   2   6  -6    3.16    0.25
   2   6  -6    3.28    0.22
   2   6  -6    3.92    0.32
   2   6  -6    3.62    0.26
  -2  -6   6    3.99    0.20
  -2  -6   6    3.42    0.37
   1   6  -6   19.77    0.60
   1   6  -6   19.76    0.66
   1   6  -6   22.55    0.80
   1   6  -6   18.12    0.60
   1   6  -6   18.93    0.80
  -1  -6   6   21.74    0.90
  -1  -6   6   20.74    0.55
   0   6  -6   42.17    1.18
   0   6  -6   42.64    1.08
   0   6  -6   42.54    1.46
   0   6  -6   42.53    1.10
   0   6  -6   43.45    1.42
   0   6  -6   42.78    1.07
   0  -6   6   41.45    1.52
   0  -6   6   40.82    1.08
   0  -6   6   41.47    1.03
  -1   6  -6  126.33    3.83
  -1   6  -6  122.55    3.10
  -1   6  -6  121.63    2.91
  -1   6  -6  129.98    3.80
  -1   6  -6  124.89    2.85
   1  -6   6  121.46    2.79
   1  -6   6  122.13    3.88
   1  -6   6  122.76    2.93
  -2   6  -6   19.07    0.61
  -2   6  -6   19.84    0.74
  -2   6  -6   20.51    0.86
  -2   6  -6   19.29    0.90
  -2   6  -6   20.05    0.60
   2  -6   6   20.15    0.60
   2  -6   6   20.85    0.92
   2  -6   6   20.14    0.61
  -3   6  -6    0.30    0.36
  -3   6  -6    0.18    0.22
  -3   6  -6    0.08    0.09
   3  -6   6    0.24    0.11
   3  -6   6    0.06    0.10
  -4   6  -6    3.12    0.38
  -4   6  -6    3.47    0.24
  -4   6  -6    3.68    0.60
   4  -6   6    3.10    0.26
   4  -6   6    3.04    0.26
  -5   6  -6   14.16    0.98
   5  -6   6   14.73    0.60
   5  -6   6   14.68    0.58
   6   5  -6    5.10    0.48
   6   5  -6    4.60    0.36
   5   5  -6    0.19    0.14
   5   5  -6    0.45    0.16
   4   5  -6   12.28    0.52
   4   5  -6   12.70    0.49
   4   5  -6   12.45    0.51
   3   5  -6   10.74    0.48
   3   5  -6   10.74    0.43
   3   5  -6   10.50    0.45
   3   5  -6   10.29    0.38
   3   5  -6   10.57    0.39
  -3  -5   6   10.56    0.59
   2   5  -6   12.03    0.40
   2   5  -6   11.58    0.38
   2   5  -6   11.67    0.42
   2   5  -6   11.73    0.45
   2   5  -6   11.61    0.50
   2   5  -6   11.92    0.55
  -2  -5   6   11.71    0.59
  -2  -5   6   11.31    0.34
   1   5  -6    5.89    0.25
   1   5  -6    5.92    0.34
   1   5  -6    6.11    0.26
   1   5  -6    5.97    0.35
   1   5  -6    5.55    0.22
   1   5  -6    5.84    0.29
  -1  -5   6    5.94    0.21
  -1  -5   6    5.85    0.39
   0   5  -6    0.72    0.12
   0   5  -6    0.80    0.18
   0   5  -6    0.82    0.16
   0   5  -6    0.53    0.12
   0   5  -6    0.61    0.10
   0  -5   6    0.55    0.17
   0  -5   6    0.56    0.08
   0  -5   6    0.63    0.09
  -1   5  -6  203.26    4.89
  -1   5  -6  203.29    4.51
  -1   5  -6  205.89    6.04
  -1   5  -6  207.01    4.61
  -1   5  -6  210.00    6.00
   1  -5   6  200.81    4.43
   1  -5   6  194.79    6.08
   1  -5   6  194.90    4.64
  -2   5  -6    7.45    0.53
  -2   5  -6    7.34    0.40
  -2   5  -6    7.06    0.29
  -2   5  -6    6.68    0.29
  -2   5  -6    7.07    0.43
   2  -5   6    6.90    0.29
   2  -5   6    7.52    0.47
   2  -5   6    7.02    0.28
  -3   5  -6    9.60    0.69
  -3   5  -6    9.80    0.49
  -3   5  -6    9.01    0.36
   3  -5   6    9.40    0.37
   3  -5   6   10.30    0.59
   3  -5   6    8.90    0.37
  -4   5  -6    0.45    0.24
  -4   5  -6    0.27    0.40
  -4   5  -6    0.40    0.12
   4  -5   6    0.35    0.13
   4  -5   6    0.24    0.12
  -5   5  -6    5.66    0.73
   5  -5   6    5.11    0.34
   5  -5   6    5.51    0.35
  -6   5  -6    2.21    0.56
   6  -5   6    3.03    0.32
   6  -5   6    2.53    0.29
   6   4  -6    6.11    0.41
   6   4  -6    6.68    0.44
   5   4  -6    9.35    0.47
   5   4  -6   10.21    0.46
   4   4  -6    8.32    0.41
   4   4  -6    8.80    0.40
   4   4  -6    9.29    0.39
  -4  -4   6    8.45    0.46
  -4  -4   6    8.78    0.55
   3   4  -6   33.27    1.13
   3   4  -6   31.87    0.97
   3   4  -6   31.58    0.89
   3   4  -6   33.28    0.89
  -3  -4   6   32.84    1.23
   2   4  -6    4.98    0.30
   2   4  -6    4.71    0.20
   2   4  -6    4.59    0.23
   2   4  -6    4.25    0.21
   1   4  -6    4.91    0.24
   1   4  -6    4.68    0.28
   1   4  -6    4.52    0.21
   1   4  -6    4.50    0.30
   1   4  -6    4.66    0.21
  -1  -4   6    4.50    0.16
  -1  -4   6    5.22    0.34
   0   4  -6    1.02    0.13
   0   4  -6    1.62    0.19
   0   4  -6    1.13    0.12
   0   4  -6    1.29    0.11
   0   4  -6    0.98    0.17
   0  -4   6    1.42    0.23
   0  -4   6    1.10    0.09
   0  -4   6    1.04    0.08
  -1   4  -6   47.08    1.52
  -1   4  -6   45.16    1.14
  -1   4  -6   45.13    1.07
  -1   4  -6   46.03    1.21
  -1   4  -6   46.51    1.50
   1  -4   6   44.88    1.09
   1  -4   6   44.34    1.53
   1  -4   6   44.88    1.10
  -2   4  -6   15.82    0.55
  -2   4  -6   16.11    0.72
  -2   4  -6   16.30    0.68
  -2   4  -6   16.13    0.49
   2  -4   6   15.49    0.48
   2  -4   6   15.60    0.47
  -3   4  -6   36.22    1.05
  -3   4  -6   34.99    0.95
  -3   4  -6   34.30    1.38
   3  -4   6   36.08    1.32
   3  -4   6   35.11    0.96
   3  -4   6   34.78    0.94
  -4   4  -6    1.84    0.47
  -4   4  -6    1.96    0.20
  -4   4  -6    2.12    0.28
   4  -4   6    2.49    0.23
   4  -4   6    1.52    0.19
  -5   4  -6    2.04    0.52
   5  -4   6    1.37    0.20
   5  -4   6    1.60    0.21
  -6   4  -6    5.13    0.72
   6  -4   6    5.86    0.39
   6  -4   6    5.33    0.37
   6   3  -6    1.55    0.24
   6   3  -6    1.73    0.26
   5   3  -6   13.37    0.56
   5   3  -6   13.62    0.54
   5   3  -6   13.54    0.55
  -5  -3   6   13.21    0.67
   4   3  -6    2.53    0.23
   4   3  -6    2.23    0.21
   4   3  -6    2.78    0.26
  -4  -3   6    2.44    0.27
  -4  -3   6    2.83    0.34
   3   3  -6   15.16    0.43
   3   3  -6   15.68    0.63
   3   3  -6   15.44    0.51
   3   3  -6   15.03    0.55
  -3  -3   6   15.64    0.68
   1   3  -6   88.36    1.98
   1   3  -6   82.25    2.62
   1   3  -6   87.22    2.00
   1   3  -6   86.04    2.14
   1   3  -6   89.12    2.62
  -1  -3   6   86.04    2.65
  -1  -3   6   84.43    1.87
   0   3  -6    1.30    0.12
   0   3  -6    1.25    0.14
   0   3  -6    1.57    0.14
   0   3  -6    1.65    0.20
   0  -3   6    1.37    0.09
   0  -3   6    1.39    0.19
  -1   3  -6   10.34    0.36
  -1   3  -6   11.31    0.50
  -1   3  -6   10.69    0.46
  -1   3  -6   10.01    0.34
   1  -3   6   10.67    0.49
   1  -3   6   10.58    0.30
   1  -3   6   10.26    0.32
  -2   3  -6    9.67    0.35
  -2   3  -6    9.96    0.38
  -2   3  -6   10.39    0.55
  -2   3  -6    9.27    0.47
   2  -3   6   10.67    0.51
   2  -3   6    9.96    0.34
   2  -3   6   10.42    0.33
  -3   3  -6   53.84    1.90
  -3   3  -6   56.41    1.45
  -3   3  -6   55.69    1.39
   3  -3   6   55.38    1.40
   3  -3   6   54.09    1.86
   3  -3   6   53.94    1.35
  -4   3  -6   24.61    1.11
  -4   3  -6   22.81    0.71
   4  -3   6   24.69    0.75
   4  -3   6   23.09    0.72
  -5   3  -6    2.02    0.46
   5  -3   6    2.01    0.23
   5  -3   6    2.11    0.25
  -6   3  -6    6.42    0.75
   6  -3   6    5.94    0.38
   6  -3   6    5.95    0.41
   6   2  -6    4.79    0.37
   6   2  -6    4.03    0.34
  -6  -2   6    4.89    0.47
   5   2  -6   10.24    0.46
   5   2  -6    9.67    0.45
   5   2  -6   10.69    0.48
  -5  -2   6   10.74    0.60
   4   2  -6    4.35    0.29
   4   2  -6    4.20    0.27
  -4  -2   6    4.48    0.37
  -4  -2   6    4.62    0.36
   3   2  -6   40.41    1.35
   3   2  -6   40.40    1.05
   3   2  -6   41.78    0.96
   3   2  -6   39.15    1.12
  -3  -2   6   38.86    1.38
   2   2  -6   32.46    1.12
   2   2  -6   33.09    0.81
   2   2  -6   34.30    1.13
   2   2  -6   33.41    0.86
   2   2  -6   33.30    0.93
   2   2  -6   33.51    0.84
  -2  -2   6   34.10    1.13
   1   2  -6   48.37    1.10
   1   2  -6   45.46    1.47
  -1  -2   6   44.86    1.45
  -1  -2   6   45.22    1.00
   0   2  -6   39.38    0.97
   0   2  -6   42.94    1.29
   0   2  -6   38.27    1.01
   0  -2   6   40.06    1.28
   0  -2   6   37.51    0.90
  -1   2  -6   97.40    2.92
  -1   2  -6   96.11    2.25
  -1   2  -6   98.21    2.34
   1  -2   6   97.85    2.16
   1  -2   6   95.01    2.94
   1  -2   6   97.47    2.23
  -2   2  -6   55.02    1.33
  -2   2  -6   52.21    1.31
  -2   2  -6   52.62    1.73
  -2   2  -6   54.89    1.71
   2  -2   6   52.79    1.72
   2  -2   6   53.36    1.27
   2  -2   6   49.05    1.17
   2  -2   6   53.61    1.30
  -3   2  -6   24.22    1.01
  -3   2  -6   24.87    0.69
  -3   2  -6   23.31    0.70
   3  -2   6   24.11    0.95
   3  -2   6   24.53    0.70
   3  -2   6   23.75    0.69
  -4   2  -6   17.11    0.59
  -4   2  -6   18.87    0.92
   4  -2   6   17.72    0.59
   4  -2   6   18.63    0.62
   4  -2   6   19.37    0.84
  -5   2  -6    1.44    0.43
   5  -2   6    1.75    0.23
   5  -2   6    1.54    0.21
  -6   2  -6    6.09    0.66
   6  -2   6    6.50    0.39
   6  -2   6    7.55    0.45
   6   1  -6    5.23    0.37
   6   1  -6    5.36    0.39
  -6  -1   6    5.56    0.50
   5   1  -6   12.68    0.50
   5   1  -6   11.71    0.50
   5   1  -6   11.85    0.51
  -5  -1   6   11.06    0.64
   4   1  -6    0.12    0.12
   4   1  -6    0.10    0.11
   4   1  -6    0.17    0.09
  -4  -1   6    0.20    0.16
   3   1  -6   47.52    1.06
   3   1  -6   45.54    1.17
   3   1  -6   46.23    1.52
   3   1  -6   45.92    1.17
   3   1  -6   44.13    1.25
  -3  -1   6   47.57    1.54
  -3  -1   6   45.01    1.53
   2   1  -6   13.10    0.39
   2   1  -6   13.96    0.42
   2   1  -6   13.92    0.36
   2   1  -6   14.29    0.56
  -2  -1   6   13.99    0.55
  -2  -1   6   13.84    0.54
   1   1  -6  161.08    3.55
   1   1  -6  151.41    3.57
   1   1  -6  160.12    4.69
   1   1  -6  159.96    3.82
  -1  -1   6  159.96    4.66
  -1  -1   6  163.31    4.67
  -1  -1   6  160.63    3.45
   0   1  -6    7.96    0.26
   0   1  -6    8.64    0.37
   0   1  -6    7.79    0.27
   0  -1   6    7.69    0.21
   0  -1   6    6.82    0.30
   0  -1   6    7.71    0.23
   0  -1   6    7.37    0.32
  -1   1  -6   30.14    0.79
  -1   1  -6   30.28    1.01
  -1   1  -6   30.02    0.77
   1  -1   6   30.59    0.75
   1  -1   6   30.25    0.74
   1  -1   6   30.65    0.99
   1  -1   6   29.59    1.00
  -2   1  -6   83.70    1.98
  -2   1  -6   84.90    2.56
   2  -1   6   79.18    1.90
   2  -1   6   85.31    1.98
   2  -1   6   83.98    1.82
   2  -1   6   80.33    2.56
  -3   1  -6   16.29    0.52
  -3   1  -6   15.73    0.74
   3  -1   6   16.17    0.70
   3  -1   6   16.39    0.53
   3  -1   6   16.11    0.52
  -4   1  -6   24.11    1.04
  -4   1  -6   23.83    0.74
   4  -1   6   24.91    0.77
   4  -1   6   24.56    0.74
  -5   1  -6    9.86    0.69
   5  -1   6   11.52    0.50
   5  -1   6   10.64    0.47
   6  -1   6    6.86    0.41
   6  -1   6    7.42    0.46
   6   0  -6    0.47    0.17
   6   0  -6    0.28    0.18
   6   0  -6    0.46    0.17
  -6   0   6    0.79    0.18
  -6   0   6    0.62    0.27
   5   0  -6    3.92    0.29
   5   0  -6    4.25    0.32
   5   0  -6    3.82    0.30
  -5   0   6    4.63    0.43
   4   0  -6    5.93    0.34
   4   0  -6    6.48    0.34
   4   0  -6    6.49    0.31
  -4   0   6    7.40    0.43
  -4   0   6    6.46    0.44
   3   0  -6  114.12    2.68
   3   0  -6  111.99    2.81
   3   0  -6  113.70    2.64
   3   0  -6  117.13    2.45
   3   0  -6  106.55    3.41
  -3   0   6  114.07    3.44
  -3   0   6  110.95    3.42
   2   0  -6    0.28    0.11
   2   0  -6    0.19    0.07
   2   0  -6    0.19    0.06
  -2   0   6    0.38    0.08
  -2   0   6    0.27    0.07
   1   0  -6    7.85    0.36
   1   0  -6    7.79    0.29
   1   0  -6    8.00    0.25
   1   0  -6    8.07    0.27
  -1   0   6    8.13    0.30
  -1   0   6    7.97    0.22
  -1   0   6    8.05    0.29
   0   0  -6    4.56    0.25
   0   0  -6    4.28    0.16
   0   0  -6    4.25    0.18
   0   0  -6    4.42    0.19
   0   0   6    4.38    0.17
   0   0   6    4.16    0.16
   0   0   6    4.21    0.19
   0   0   6    4.37    0.19
  -1   0  -6   85.47    2.59
  -1   0  -6   85.82    2.03
   1   0   6   88.40    1.93
   1   0   6   86.74    2.59
   1   0   6   86.20    2.59
   1   0   6   88.56    2.04
   1   0   6   85.46    1.95
  -2   0  -6   98.81    2.35
  -2   0  -6   84.05    2.99
   2   0   6  103.48    3.04
   2   0   6  105.69    2.29
   2   0   6  103.26    2.38
   2   0   6  103.64    2.22
  -3   0  -6   15.50    0.51
   3   0   6   15.60    0.51
   3   0   6   14.89    0.66
   3   0   6   15.15    0.51
  -4   0  -6   27.30    1.10
  -4   0  -6   27.04    0.81
   4   0   6   27.97    0.82
   4   0   6   28.12    0.86
  -5   0  -6    0.45    0.14
   5   0   6    0.39    0.15
   5   0   6    0.58    0.16
   6   0   6    8.28    0.49
   6   0   6    8.50    0.46
   6  -1  -6    9.09    0.49
   6  -1  -6   10.24    0.50
   6  -1  -6   10.21    0.53
  -6   1   6   10.84    0.71
  -6   1   6   10.02    0.52
   5  -1  -6    3.65    0.31
   5  -1  -6    3.78    0.31
   5  -1  -6    4.03    0.30
  -5   1   6    4.43    0.32
  -5   1   6    4.20    0.47
   4  -1  -6    0.42    0.12
   4  -1  -6    0.42    0.14
   4  -1  -6    0.34    0.14
  -4   1   6    0.58    0.21
   3  -1  -6   31.94    0.89
   3  -1  -6   32.12    0.88
   3  -1  -6   31.95    0.94
  -3   1   6   31.88    1.15
  -3   1   6   32.51    1.10
  -2   1   6    0.34    0.08
   1  -1  -6   80.67    2.01
   1  -1  -6   79.45    1.92
   1  -1  -6   83.74    2.46
   1  -1  -6   82.45    1.80
   1  -1  -6   80.37    1.89
  -1   1   6   80.48    2.46
  -1   1   6   80.71    2.37
  -1   1   6   83.39    2.37
   0  -1  -6  200.12    4.57
   0  -1  -6  199.92    4.48
   0  -1  -6  197.30    5.78
   0  -1  -6  198.96    4.41
   0  -1  -6  200.70    4.70
   0   1   6  197.58    4.32
   0   1   6  197.53    4.42
   0   1   6  204.82    5.77
   0   1   6  194.19    4.56
   0   1   6  198.99    5.76
  -1  -1  -6    0.51    0.11
  -1  -1  -6    0.26    0.08
  -1  -1  -6    0.55    0.10
   1   1   6    0.51    0.09
   1   1   6    0.58    0.09
   1   1   6    0.50    0.09
   1   1   6    0.43    0.08
   1   1   6    0.62    0.10
  -2  -1  -6   21.67    0.64
  -2  -1  -6   22.57    0.77
   2   1   6   22.23    0.65
   2   1   6   21.27    0.79
   2   1   6   22.02    0.56
   2   1   6   21.54    0.63
   2   1   6   22.67    0.80
  -3  -1  -6    0.18    0.10
  -3  -1  -6    0.18    0.16
   3   1   6    0.12    0.06
   3   1   6    0.15    0.10
   3   1   6    0.26    0.13
   3   1   6    0.09    0.09
  -4  -1  -6   16.97    0.77
  -4  -1  -6   14.95    0.54
   4   1   6   14.88    0.55
   4   1   6   14.51    0.57
  -5  -1  -6    2.16    0.24
   5   1   6    1.77    0.23
   5   1   6    2.01    0.26
   6   1   6    7.20    0.42
   6   1   6    7.12    0.47
   6  -2  -6    2.02    0.29
   6  -2  -6    1.91    0.28
   6  -2  -6    2.94    0.32
  -6   2   6    2.06    0.41
  -6   2   6    2.18    0.29
   5  -2  -6    8.44    0.45
   5  -2  -6    7.57    0.43
   5  -2  -6    8.06    0.42
  -5   2   6    8.71    0.60
  -5   2   6    8.40    0.46
   4  -2  -6    0.45    0.16
   4  -2  -6    0.39    0.13
   4  -2  -6    0.45    0.16
  -4   2   6    0.47    0.15
  -4   2   6    0.28    0.19
   3  -2  -6    9.88    0.41
   3  -2  -6    9.57    0.38
   3  -2  -6   10.17    0.43
  -3   2   6    9.67    0.45
  -3   2   6    9.68    0.51
  -3   2   6    9.40    0.42
   2  -2  -6   38.21    1.01
   2  -2  -6   38.44    1.29
   2  -2  -6   39.27    1.07
   2  -2  -6   39.55    1.02
  -2   2   6   38.40    1.30
  -2   2   6   40.02    1.23
  -2   2   6   38.51    1.23
  -2   2   6   39.69    1.09
  -2   2   6   38.19    0.92
   1  -2  -6   30.46    0.84
   1  -2  -6   32.93    0.78
   1  -2  -6   32.43    1.05
   1  -2  -6   32.71    0.79
   1  -2  -6   31.04    0.83
   1  -2  -6   30.93    0.87
  -1   2   6   31.71    1.05
  -1   2   6   31.55    0.95
  -1   2   6   30.71    0.87
  -1   2   6   32.09    0.95
  -1   2   6   31.88    0.80
   0  -2  -6   91.31    2.11
   0  -2  -6   93.88    2.22
   0  -2  -6   92.41    2.13
   0  -2  -6   89.00    2.06
   0   2   6   94.96    2.65
   0   2   6   90.68    2.23
   0   2   6   90.21    2.65
   0   2   6   90.49    2.19
   0   2   6   87.86    2.11
   0   2   6   92.79    2.14
  -1  -2  -6   20.44    0.59
  -1  -2  -6   20.57    0.57
   1   2   6   20.23    0.57
   1   2   6   19.98    0.68
   1   2   6   20.04    0.54
   1   2   6   20.43    0.59
   1   2   6   19.70    0.56
   1   2   6   20.19    0.68
   1   2   6   19.04    0.60
  -2  -2  -6   28.32    0.80
   2   2   6   28.57    0.98
   2   2   6   27.89    0.80
   2   2   6   27.99    0.78
   2   2   6   28.69    0.74
   2   2   6   28.36    0.82
  -3  -2  -6    0.10    0.09
   3   2   6    0.24    0.12
   3   2   6    0.22    0.10
   3   2   6    0.27    0.09
   3   2   6    0.23    0.10
  -4  -2  -6    3.18    0.25
   4   2   6    3.30    0.29
   4   2   6    3.23    0.28
  -5  -2  -6    2.50    0.26
   5   2   6    2.48    0.26
   5   2   6    2.67    0.27
   5   2   6    2.20    0.27
   6   2   6    2.76    0.31
   6  -3  -6    0.98    0.26
   6  -3  -6    1.26    0.25
   6  -3  -6    1.07    0.22
  -6   3   6    1.53    0.38
  -6   3   6    1.38    0.25
   5  -3  -6    6.23    0.41
   5  -3  -6    6.57    0.41
   5  -3  -6    6.78    0.39
  -5   3   6    6.41    0.53
  -5   3   6    6.45    0.42
   4  -3  -6    2.20    0.23
   4  -3  -6    1.89    0.16
   4  -3  -6    1.65    0.23
   4  -3  -6    2.11    0.26
  -4   3   6    2.14    0.32
  -4   3   6    1.68    0.23
   3  -3  -6    9.46    0.40
   3  -3  -6    9.08    0.38
   3  -3  -6    8.91    0.41
  -3   3   6    8.84    0.50
  -3   3   6    8.00    0.40
   2  -3  -6   37.23    1.01
   2  -3  -6   37.75    1.01
   2  -3  -6   37.76    1.06
  -2   3   6   37.28    1.07
  -2   3   6   38.01    0.91
  -2   3   6   36.96    1.20
  -2   3   6   36.99    1.27
  -2   3   6   36.87    1.20
   1  -3  -6   15.59    0.50
   1  -3  -6   14.73    0.44
   1  -3  -6   15.13    0.49
   1  -3  -6   14.98    0.49
  -1   3   6   14.79    0.58
  -1   3   6   14.77    0.49
  -1   3   6   14.52    0.50
  -1   3   6   14.91    0.50
  -1   3   6   15.06    0.50
  -1   3   6   14.47    0.44
   0  -3  -6   78.88    1.95
   0  -3  -6   79.01    1.88
   0  -3  -6   78.79    1.87
   0  -3  -6   78.22    1.82
   0  -3  -6   82.63    1.96
   0   3   6   79.52    1.95
   0   3   6   78.61    2.36
   0   3   6   78.81    2.33
   0   3   6   79.19    2.33
   0   3   6   78.71    1.97
   0   3   6   76.66    1.89
   0   3   6   77.81    1.88
  -1  -3  -6   30.17    0.81
  -1  -3  -6   29.81    0.83
   1   3   6   30.06    0.98
   1   3   6   30.49    0.80
   1   3   6   30.64    0.98
   1   3   6   30.72    0.83
   1   3   6   29.15    0.83
   1   3   6   30.35    0.81
   1   3   6   29.92    0.86
  -2  -3  -6   32.74    0.92
  -2  -3  -6   32.96    0.91
   2   3   6   31.74    0.95
   2   3   6   34.21    0.91
   2   3   6   32.51    0.88
   2   3   6   34.84    0.94
  -3  -3  -6    0.00    0.10
   3   3   6    0.28    0.12
   3   3   6    0.20    0.10
   3   3   6    0.17    0.10
   3   3   6    0.16    0.13
  -4  -3  -6   10.43    0.46
   4   3   6   10.24    0.51
   4   3   6   11.02    0.47
   4   3   6   11.07    0.47
  -5  -3  -6    2.47    0.27
   5   3   6    2.97    0.34
   5   3   6    2.86    0.30
   6  -4  -6    1.22    0.25
   6  -4  -6    0.68    0.21
  -6   4   6    1.46    0.29
  -6   4   6    1.45    0.40
   5  -4  -6    5.23    0.36
   5  -4  -6    5.56    0.42
   5  -4  -6    6.20    0.41
  -5   4   6    6.08    0.55
  -5   4   6    6.00    0.43
   4  -4  -6    1.79    0.25
   4  -4  -6    2.11    0.19
   4  -4  -6    1.69    0.25
   4  -4  -6    1.69    0.22
  -4   4   6    2.16    0.36
  -4   4   6    1.99    0.27
   3  -4  -6    1.63    0.22
   3  -4  -6    2.34    0.24
   3  -4  -6    1.89    0.17
   3  -4  -6    2.38    0.25
  -3   4   6    1.32    0.24
  -3   4   6    1.37    0.20
   2  -4  -6  136.90    3.34
   2  -4  -6  133.03    3.23
   2  -4  -6  136.43    3.15
   2  -4  -6  138.58    3.02
  -2   4   6  135.25    3.37
  -2   4   6  132.66    4.06
  -2   4   6  134.24    4.01
  -2   4   6  129.35    3.07
   1  -4  -6   17.53    0.57
   1  -4  -6   17.32    0.59
   1  -4  -6   17.59    0.52
   1  -4  -6   18.31    0.59
  -1   4   6   17.06    0.66
  -1   4   6   17.73    0.62
  -1   4   6   16.92    0.59
  -1   4   6   17.32    0.60
  -1   4   6   17.23    0.52
  -1   4   6   18.88    0.63
   0  -4  -6   36.82    0.97
   0  -4  -6   36.13    1.04
   0  -4  -6   35.22    0.94
   0  -4  -6   38.38    1.15
   0   4   6   36.30    1.02
   0   4   6   36.83    0.98
   0   4   6   35.80    1.16
   0   4   6   37.72    1.16
   0   4   6   37.18    1.16
   0   4   6   36.91    1.04
   0   4   6   36.51    1.01
  -1  -4  -6    0.52    0.11
  -1  -4  -6    0.49    0.12
   1   4   6    0.68    0.11
   1   4   6    0.59    0.14
   1   4   6    0.74    0.15
   1   4   6    0.70    0.12
   1   4   6    0.63    0.17
   1   4   6    0.61    0.12
  -2  -4  -6   18.20    0.61
  -2  -4  -6   18.15    0.61
   2   4   6   18.57    0.60
   2   4   6   18.96    0.66
   2   4   6   19.04    0.73
   2   4   6   17.92    0.60
   2   4   6   17.80    0.61
  -3  -4  -6   26.33    0.83
   3   4   6   26.31    0.78
   3   4   6   25.50    0.86
   3   4   6   27.37    0.84
   3   4   6   26.28    0.81
  -4  -4  -6   30.89    0.97
   4   4   6   32.02    0.97
   4   4   6   31.54    0.97
   4   4   6   30.53    1.02
   5   4   6    5.38    0.37
   5   4   6    6.16    0.44
   5  -5  -6    0.79    0.21
   5  -5  -6    1.22    0.25
  -5   5   6    1.07    0.34
  -5   5   6    0.99    0.25
   4  -5  -6   25.35    0.86
   4  -5  -6   25.52    0.76
   4  -5  -6   27.76    0.89
  -4   5   6   27.71    0.97
  -4   5   6   27.06    1.15
   3  -5  -6    2.94    0.21
   3  -5  -6    3.00    0.28
   3  -5  -6    2.45    0.26
  -3   5   6    3.15    0.37
  -3   5   6    2.46    0.28
   2  -5  -6   33.68    0.91
   2  -5  -6   34.47    1.00
   2  -5  -6   34.88    1.02
  -2   5   6   35.27    0.90
  -2   5   6   34.73    1.07
  -2   5   6   34.28    1.24
  -2   5   6   34.95    1.18
  -2   5   6   35.28    1.03
   1  -5  -6   18.76    0.62
   1  -5  -6   17.72    0.55
   1  -5  -6   17.96    0.63
  -1   5   6   16.78    0.63
  -1   5   6   17.09    0.68
  -1   5   6   17.57    0.55
  -1   5   6   17.60    0.65
  -1   5   6   17.04    0.64
   0  -5  -6   95.63    2.41
   0  -5  -6   96.13    2.24
   0   5   6   97.49    2.32
   0   5   6   94.08    2.35
   0   5   6   96.93    2.45
   0   5   6   96.12    2.41
   0   5   6   96.79    2.90
  -1  -5  -6    3.42    0.23
   1   5   6    2.85    0.22
   1   5   6    3.07    0.22
   1   5   6    2.86    0.27
   1   5   6    3.35    0.30
   1   5   6    3.03    0.23
  -2  -5  -6    3.84    0.27
  -2  -5  -6    3.21    0.25
   2   5   6    3.71    0.26
   2   5   6    3.45    0.32
   2   5   6    3.41    0.26
   2   5   6    3.53    0.29
  -3  -5  -6   31.40    0.94
   3   5   6   30.60    0.92
   3   5   6   29.16    0.98
   3   5   6   29.79    0.93
   3   5   6   29.30    0.89
   4   5   6    3.24    0.32
   4   5   6    2.95    0.34
   5   5   6    6.58    0.42
   5  -6  -6    2.03    0.30
   5  -6  -6    2.43    0.32
  -5   6   6    2.74    0.39
  -5   6   6    3.41    0.53
   4  -6  -6   12.13    0.47
   4  -6  -6   12.62    0.56
   4  -6  -6   12.26    0.56
  -4   6   6   13.26    0.76
  -4   6   6   11.13    0.56
  -4   6   6   12.44    0.65
   3  -6  -6    4.49    0.28
  -3   6   6    5.06    0.44
  -3   6   6    4.88    0.36
  -3   6   6    5.31    0.40
   2  -6  -6   30.13    0.94
   2  -6  -6   31.79    0.87
   2  -6  -6   30.98    0.98
  -2   6   6   30.91    1.11
  -2   6   6   30.47    1.15
  -2   6   6   31.35    0.85
  -2   6   6   30.54    1.02
  -2   6   6   30.13    0.98
   1  -6  -6   27.73    0.86
   1  -6  -6   26.19    0.89
   1  -6  -6   27.31    0.79
  -1   6   6   27.16    0.91
  -1   6   6   25.99    0.88
  -1   6   6   27.42    0.97
  -1   6   6   27.44    0.79
   0  -6  -6    1.58    0.23
   0  -6  -6    1.49    0.18
   0   6   6    2.03    0.27
   0   6   6    1.56    0.19
   0   6   6    1.71    0.27
   0   6   6    1.64    0.23
   0   6   6    1.76    0.21
  -1  -6  -6    1.57    0.21
   1   6   6    1.52    0.22
   1   6   6    1.24    0.18
   1   6   6    1.65    0.26
  -2  -6  -6   12.96    0.52
   2   6   6   12.33    0.54
   2   6   6   13.08    0.52
   2   6   6   12.63    0.52
   2   6   6   12.13    0.56
  -3  -6  -6    6.58    0.39
   3   6   6    6.41    0.38
   3   6   6    6.25    0.43
   3   6   6    6.49    0.38
   3   6   6    6.49    0.38
   4   6   6    0.06    0.17
   4   6   6    0.16    0.13
   5  -7  -6    1.33    0.31
  -5   7   6    1.41    0.41
   4  -7  -6    8.26    0.40
   4  -7  -6    7.02    0.45
   4  -7  -6    8.03    0.49
  -4   7   6    7.95    0.64
  -4   7   6    7.71    0.48
  -4   7   6    7.67    0.55
   3  -7  -6    2.80    0.32
   3  -7  -6    2.47    0.24
   3  -7  -6    2.27    0.28
  -3   7   6    2.86    0.36
  -3   7   6    2.49    0.32
  -3   7   6    3.31    0.42
   2  -7  -6    9.07    0.41
   2  -7  -6    8.95    0.48
   2  -7  -6    8.44    0.46
  -2   7   6    8.67    0.51
  -2   7   6    8.84    0.53
  -2   7   6    8.71    0.48
   1  -7  -6    1.84    0.27
   1  -7  -6    1.48    0.20
  -1   7   6    1.09    0.16
  -1   7   6    1.41    0.27
  -1   7   6    1.58    0.22
  -1   7   6    1.54    0.26
  -1   7   6    1.21    0.25
   0  -7  -6    0.42    0.14
   0  -7  -6    0.56    0.19
   0   7   6    0.57    0.19
   0   7   6    0.47    0.14
   0   7   6    0.73    0.17
   0   7   6    0.50    0.23
   0   7   6    0.42    0.21
  -1  -7  -6    5.47    0.34
   1   7   6    5.64    0.35
   1   7   6    5.48    0.39
   1   7   6    5.96    0.42
  -2  -7  -6   13.74    0.57
   2   7   6   14.91    0.65
   2   7   6   13.85    0.58
   2   7   6   13.90    0.61
   2   7   6   14.29    0.59
  -3  -7  -6    3.16    0.32
   3   7   6    3.29    0.38
   3   7   6    3.17    0.33
   3   7   6    2.87    0.31
   3   7   6    3.07    0.33
   4  -8  -6   13.70    0.65
   4  -8  -6   13.09    0.65
   4  -8  -6   13.01    0.55
  -4   8   6   13.67    0.86
  -4   8   6   14.51    0.71
  -4   8   6   12.83    0.76
   3  -8  -6    0.55    0.22
   3  -8  -6    0.43    0.16
   3  -8  -6    0.50    0.21
  -3   8   6    0.36    0.21
  -3   8   6    0.92    0.31
   2  -8  -6    2.10    0.31
   2  -8  -6    2.02    0.30
   2  -8  -6    2.32    0.25
  -2   8   6    2.33    0.33
  -2   8   6    2.28    0.37
  -2   8   6    2.12    0.29
   1  -8  -6    6.54    0.44
   1  -8  -6    6.90    0.38
  -1   8   6    6.04    0.41
  -1   8   6    6.48    0.35
  -1   8   6    6.27    0.46
  -1   8   6    6.60    0.44
  -1   8   6    6.22    0.50
   0  -8  -6    4.24    0.37
   0  -8  -6    4.17    0.31
   0   8   6    4.48    0.37
   0   8   6    4.28    0.31
   0   8   6    4.43    0.35
   0   8   6    3.56    0.38
  -1  -8  -6   12.85    0.55
   1   8   6   12.28    0.62
   1   8   6   13.40    0.62
   1   8   6   12.60    0.56
  -2  -8  -6    1.29    0.22
   2   8   6    1.12    0.22
   2   8   6    1.01    0.27
   2   8   6    1.30    0.23
   2   8   6    1.21    0.27
  -3  -8  -6    4.84    0.38
   3   8   6    3.59    0.36
   3   8   6    4.00    0.39
   3  -9  -6    5.94    0.50
   3  -9  -6    5.61    0.48
   3  -9  -6    5.97    0.38
  -3   9   6    7.16    0.56
  -3   9   6    6.56    0.61
   2  -9  -6    0.66    0.18
   2  -9  -6    0.74    0.24
  -2   9   6    0.63    0.23
  -2   9   6    0.75    0.29
  -2   9   6    1.08    0.35
   1  -9  -6    6.27    0.39
   1  -9  -6    5.15    0.44
  -1   9   6    5.06    0.54
  -1   9   6    5.56    0.42
  -1   9   6    5.95    0.51
  -1   9   6    5.69    0.44
  -1   9   6    5.43    0.34
   0  -9  -6    2.12    0.32
   0  -9  -6    2.30    0.28
   0   9   6    1.62    0.31
   0   9   6    2.18    0.32
   0   9   6    2.12    0.26
  -1  -9  -6   13.15    0.58
   1   9   6   12.78    0.58
   1   9   6   12.71    0.58
   1   9   6   13.58    0.66
   1   9   6   12.59    0.67
   2   9   6   -0.35    0.21
   2   9   6    0.17    0.18
   2  11  -7    1.08    0.25
   1  11  -7    2.91    0.32
   1  11  -7    2.76    0.36
   1  11  -7    2.99    0.34
   0  11  -7    3.89    0.34
   0  11  -7    4.29    0.44
   0  11  -7    3.48    0.37
   0 -11   7    3.94    0.30
  -1  11  -7    6.97    0.47
  -1  11  -7    8.19    0.45
  -1  11  -7    7.31    0.56
   1 -11   7    8.52    0.43
  -2  11  -7    0.66    0.18
  -2  11  -7    0.52    0.33
   2 -11   7    1.11    0.22
   3  10  -7    0.62    0.21
   2  10  -7    4.30    0.37
   2  10  -7    4.22    0.36
   1  10  -7    6.28    0.40
   1  10  -7    6.39    0.43
   0  10  -7   -0.22    0.17
   0  10  -7    0.06    0.13
   0  10  -7    0.09    0.21
   0 -10   7   -0.03    0.10
  -1  10  -7   26.42    0.88
  -1  10  -7   26.66    0.99
  -1  10  -7   27.47    0.88
   1 -10   7   26.95    0.84
  -2  10  -7    3.73    0.45
  -2  10  -7    4.07    0.31
  -2  10  -7    2.50    0.42
   2 -10   7    3.09    0.30
  -3  10  -7    2.80    0.50
  -3  10  -7    4.04    0.49
  -3  10  -7    3.84    0.30
   3 -10   7    4.55    0.34
   3   9  -7    2.78    0.32
   3   9  -7    2.87    0.31
   2   9  -7    0.86    0.21
   2   9  -7    0.62    0.19
   1   9  -7   11.84    0.51
   1   9  -7   12.11    0.51
   1   9  -7   12.02    0.55
  -1  -9   7   11.62    0.43
   0   9  -7    3.18    0.27
   0   9  -7    2.74    0.32
   0   9  -7    3.67    0.32
   0  -9   7    2.94    0.22
  -1   9  -7    7.90    0.42
  -1   9  -7    6.67    0.50
  -1   9  -7    8.64    0.51
  -1   9  -7    7.75    0.39
   1  -9   7    8.23    0.37
  -2   9  -7   13.31    0.67
  -2   9  -7   12.50    0.53
  -2   9  -7   13.30    0.80
   2  -9   7   13.81    0.52
  -3   9  -7    9.14    0.44
  -3   9  -7    9.22    0.70
  -3   9  -7    9.29    0.61
   3  -9   7    9.26    0.45
  -4   9  -7    2.10    0.52
  -4   9  -7    2.23    0.42
   4  -9   7    2.13    0.27
   4   8  -7    0.30    0.18
   3   8  -7    1.97    0.26
   3   8  -7    2.22    0.27
   2   8  -7   -0.13    0.11
   2   8  -7    0.11    0.14
   1   8  -7   10.39    0.45
   1   8  -7   10.76    0.49
  -1  -8   7   10.57    0.39
   0   8  -7    8.67    0.39
   0   8  -7    8.70    0.39
   0   8  -7    8.38    0.45
   0   8  -7    7.96    0.50
   0  -8   7    8.34    0.34
  -1   8  -7    0.75    0.18
  -1   8  -7    1.14    0.17
  -1   8  -7    0.83    0.26
  -1   8  -7    0.95    0.23
   1  -8   7    0.96    0.14
  -2   8  -7   19.61    0.67
  -2   8  -7   21.01    0.96
  -2   8  -7   19.80    0.66
  -2   8  -7   19.75    0.80
   2  -8   7   19.82    0.65
  -3   8  -7   10.43    0.44
  -3   8  -7   10.16    0.59
  -3   8  -7    9.17    0.71
   3  -8   7   10.25    0.45
  -4   8  -7    0.91    0.43
  -4   8  -7    0.37    0.30
   4  -8   7    0.67    0.17
   5   7  -7    2.91    0.34
   4   7  -7    0.23    0.15
   4   7  -7    0.28    0.17
   3   7  -7   22.76    0.74
   3   7  -7   23.00    0.76
   3   7  -7   23.58    0.81
   2   7  -7    0.09    0.13
   2   7  -7    0.12    0.09
   2   7  -7    0.11    0.12
   2   7  -7    0.04    0.09
   1   7  -7    4.95    0.32
   1   7  -7    5.42    0.30
   1   7  -7    4.87    0.27
   1   7  -7    5.15    0.38
  -1  -7   7    4.95    0.23
   0   7  -7   25.78    1.02
   0   7  -7   25.62    0.76
   0   7  -7   25.83    0.83
   0   7  -7   25.90    0.98
   0   7  -7   25.89    0.74
   0  -7   7   24.67    0.73
   0  -7   7   24.59    0.69
  -1   7  -7   19.55    0.85
  -1   7  -7   19.49    0.63
  -1   7  -7   19.71    0.72
  -1   7  -7   19.97    0.86
  -1   7  -7   20.88    0.62
   1  -7   7   18.93    0.59
   1  -7   7   20.29    0.63
  -2   7  -7    6.03    0.31
  -2   7  -7    5.94    0.43
  -2   7  -7    6.35    0.53
   2  -7   7    5.91    0.30
   2  -7   7    6.06    0.30
  -3   7  -7    0.24    0.10
  -3   7  -7    0.00    0.30
  -3   7  -7   -0.01    0.22
   3  -7   7    0.15    0.11
   3  -7   7    0.05    0.10
  -4   7  -7   15.28    0.98
  -4   7  -7   16.35    0.58
  -4   7  -7   15.84    0.74
   4  -7   7   16.24    0.61
   4  -7   7   15.99    0.60
  -5   7  -7    2.80    0.61
   5  -7   7    3.70    0.34
   5  -7   7    2.32    0.30
   5   6  -7    2.29    0.26
   5   6  -7    1.46    0.25
   4   6  -7    0.18    0.13
   4   6  -7    0.12    0.11
   4   6  -7   -0.03    0.12
   3   6  -7   86.00    2.07
   3   6  -7   83.44    2.24
   3   6  -7   84.52    2.10
   3   6  -7   86.97    2.10
   2   6  -7   23.91    0.77
   2   6  -7   23.15    0.88
   2   6  -7   24.27    0.72
   2   6  -7   24.41    0.71
  -2  -6   7   23.70    1.02
   1   6  -7   23.04    0.89
   1   6  -7   22.87    0.66
   1   6  -7   21.55    0.72
   1   6  -7   22.20    0.67
   1   6  -7   21.95    0.87
  -1  -6   7   22.66    0.59
  -1  -6   7   23.43    0.97
   0   6  -7   33.40    0.88
   0   6  -7   33.69    1.18
   0   6  -7   32.82    0.91
   0   6  -7   33.10    0.98
   0   6  -7   34.42    0.86
   0   6  -7   34.28    1.21
   0  -6   7   31.01    0.86
   0  -6   7   33.59    1.28
   0  -6   7   33.00    0.84
  -1   6  -7    2.37    0.19
  -1   6  -7    3.28    0.37
  -1   6  -7    2.71    0.21
  -1   6  -7    3.08    0.29
  -1   6  -7    2.39    0.27
   1  -6   7    2.04    0.30
   1  -6   7    1.97    0.17
   1  -6   7    2.39    0.18
  -2   6  -7   33.92    1.02
  -2   6  -7   31.41    0.89
  -2   6  -7   31.26    1.24
  -2   6  -7   33.42    0.85
   2  -6   7   31.59    1.26
   2  -6   7   30.98    0.87
   2  -6   7   31.90    0.87
  -3   6  -7    1.78    0.19
  -3   6  -7    1.87    0.28
  -3   6  -7    1.95    0.44
   3  -6   7    1.75    0.18
   3  -6   7    1.94    0.21
  -4   6  -7   13.83    0.92
  -4   6  -7   14.52    0.53
  -4   6  -7   14.55    0.65
   4  -6   7   14.86    0.55
   4  -6   7   13.62    0.54
  -5   6  -7    1.46    0.52
   5  -6   7    2.30    0.27
   5  -6   7    2.04    0.26
   6   5  -7    0.77    0.19
   5   5  -7    5.51    0.38
   5   5  -7    6.14    0.36
   4   5  -7    0.59    0.16
   4   5  -7    0.23    0.11
   4   5  -7    0.46    0.15
   3   5  -7   24.98    0.90
   3   5  -7   24.18    0.79
   3   5  -7   22.62    0.73
   3   5  -7   24.31    0.69
   3   5  -7   24.60    0.70
  -3  -5   7   24.15    1.01
  -3  -5   7   23.44    0.89
   2   5  -7  127.19    2.93
   2   5  -7  127.69    2.94
   2   5  -7  124.87    3.14
   2   5  -7  130.49    2.95
   2   5  -7  126.27    3.80
  -2  -5   7  121.36    3.91
   1   5  -7   28.80    1.03
   1   5  -7   27.60    1.02
   1   5  -7   28.07    0.84
   1   5  -7   28.70    0.78
   1   5  -7   28.56    0.77
  -1  -5   7   28.56    0.69
  -1  -5   7   29.54    1.10
   0   5  -7   68.64    2.12
   0   5  -7   66.34    1.63
   0   5  -7   66.46    1.73
   0   5  -7   67.32    1.57
   0   5  -7   65.98    2.13
   0  -5   7   66.57    1.53
   0  -5   7   70.55    2.22
   0  -5   7   63.73    1.58
  -1   5  -7    9.49    0.36
  -1   5  -7    9.71    0.41
  -1   5  -7   10.80    0.54
  -1   5  -7    9.78    0.49
   1  -5   7    8.69    0.52
   1  -5   7    9.36    0.31
  -2   5  -7    4.55    0.45
  -2   5  -7    5.02    0.23
  -2   5  -7    5.18    0.37
  -2   5  -7    4.90    0.25
  -2   5  -7    4.81    0.33
   2  -5   7    5.03    0.23
   2  -5   7    4.95    0.25
  -3   5  -7    1.17    0.23
  -3   5  -7    1.44    0.17
  -3   5  -7    1.26    0.37
   3  -5   7    1.35    0.17
   3  -5   7    1.89    0.32
   3  -5   7    1.32    0.16
  -4   5  -7   43.04    1.27
  -4   5  -7   42.63    1.17
  -4   5  -7   41.93    1.68
   4  -5   7   41.41    1.16
   4  -5   7   43.51    1.19
  -5   5  -7   14.37    0.95
   5  -5   7   13.89    0.57
   5  -5   7   13.89    0.58
   6  -5   7    6.40    0.42
   6   4  -7    0.57    0.17
   6   4  -7    0.31    0.17
   5   4  -7    9.24    0.45
   5   4  -7    9.51    0.43
   5   4  -7    8.48    0.44
   4   4  -7    0.61    0.13
   4   4  -7    0.68    0.18
   4   4  -7    0.73    0.17
   4   4  -7    0.72    0.15
  -4  -4   7    0.90    0.19
   3   4  -7    0.69    0.17
   3   4  -7    0.66    0.15
   3   4  -7    0.54    0.13
  -3  -4   7    0.61    0.18
   2   4  -7   59.38    1.84
   2   4  -7   57.69    1.52
   2   4  -7   55.31    1.39
   2   4  -7   56.46    1.85
   2   4  -7   57.89    1.41
  -2  -4   7   57.29    1.90
   1   4  -7   36.63    0.93
   1   4  -7   36.61    1.01
   1   4  -7   35.42    1.24
   1   4  -7   38.15    1.23
  -1  -4   7   36.34    0.84
  -1  -4   7   36.59    1.29
   0   4  -7   31.71    1.11
   0   4  -7   32.67    1.11
   0   4  -7   31.55    0.89
   0   4  -7   32.02    0.79
   0   4  -7   33.01    0.85
   0  -4   7   32.88    1.16
   0  -4   7   32.14    0.78
  -1   4  -7   12.07    0.35
  -1   4  -7   12.29    0.57
  -1   4  -7   12.85    0.42
  -1   4  -7   12.91    0.55
  -1   4  -7   12.99    0.45
   1  -4   7   12.72    0.39
   1  -4   7   12.97    0.60
   1  -4   7   12.37    0.35
  -2   4  -7   46.04    1.20
  -2   4  -7   43.69    1.14
  -2   4  -7   45.76    1.52
  -2   4  -7   43.27    1.53
   2  -4   7   41.86    1.53
   2  -4   7   44.02    1.10
   2  -4   7   43.65    1.10
  -3   4  -7    4.42    0.49
  -3   4  -7    3.69    0.30
  -3   4  -7    3.84    0.23
   3  -4   7    4.02    0.37
   3  -4   7    3.60    0.22
   3  -4   7    3.71    0.23
  -4   4  -7   36.87    1.04
  -4   4  -7   38.19    1.52
   4  -4   7   36.72    1.05
   4  -4   7   36.63    1.03
  -5   4  -7   13.27    0.87
   5  -4   7   13.97    0.56
   5  -4   7   14.17    0.57
  -6   4  -7    1.68    0.53
   6  -4   7    2.60    0.31
   6  -4   7    2.41    0.29
   6   3  -7    0.46    0.18
   6   3  -7    0.53    0.17
   5   3  -7    6.90    0.37
   5   3  -7    7.04    0.39
   5   3  -7    6.73    0.39
  -5  -3   7    6.44    0.46
   4   3  -7   15.07    0.51
   4   3  -7   13.46    0.55
   4   3  -7   13.56    0.53
  -4  -3   7   14.52    0.66
   3   3  -7    5.51    0.32
   3   3  -7    5.91    0.23
   3   3  -7    6.14    0.30
   3   3  -7    5.88    0.37
  -3  -3   7    6.91    0.42
   2   3  -7   27.42    0.99
   2   3  -7   29.91    1.03
   2   3  -7   28.32    0.74
   2   3  -7   31.14    0.87
   2   3  -7   28.08    0.74
  -2  -3   7   30.03    1.05
   1   3  -7    0.26    0.09
   1   3  -7    0.23    0.12
   1   3  -7    0.14    0.08
   1   3  -7    0.18    0.06
   1   3  -7    0.17    0.07
  -1  -3   7    0.18    0.03
  -1  -3   7    0.10    0.11
   0   3  -7   64.97    1.88
   0   3  -7   58.24    1.41
   0   3  -7   55.79    1.82
   0   3  -7   57.24    1.49
   0  -3   7   58.10    1.32
   0  -3   7   58.50    1.88
  -1   3  -7    2.36    0.26
  -1   3  -7    1.63    0.14
  -1   3  -7    1.73    0.15
  -1   3  -7    1.73    0.18
   1  -3   7    1.75    0.09
  -2   3  -7   45.56    1.17
  -2   3  -7   42.37    1.14
  -2   3  -7   45.03    1.53
  -2   3  -7   45.38    1.50
   2  -3   7   43.48    1.52
   2  -3   7   45.49    1.11
   2  -3   7   45.77    1.11
  -3   3  -7   25.81    1.07
  -3   3  -7   25.92    0.75
  -3   3  -7   25.75    0.75
   3  -3   7   25.14    0.73
   3  -3   7   24.12    1.01
   3  -3   7   25.87    0.74
  -4   3  -7   22.98    1.07
  -4   3  -7   23.45    0.73
   4  -3   7   23.84    0.74
   4  -3   7   23.23    0.72
  -5   3  -7   10.78    0.77
   5  -3   7   11.25    0.49
   5  -3   7   11.61    0.50
  -6   3  -7    0.99    0.45
   6  -3   7    0.70    0.18
   6  -3   7    0.54    0.19
   6   2  -7    2.98    0.34
   6   2  -7    2.71    0.29
  -6  -2   7    3.42    0.44
   5   2  -7    2.09    0.25
   5   2  -7    1.99    0.25
   5   2  -7    1.52    0.20
  -5  -2   7    2.64    0.36
   4   2  -7   50.16    1.36
   4   2  -7   51.42    1.45
   4   2  -7   51.95    1.36
  -4  -2   7   51.94    1.75
  -4  -2   7   53.57    1.80
   3   2  -7    0.50    0.16
   3   2  -7    0.51    0.07
   3   2  -7    0.51    0.12
   3   2  -7    0.59    0.14
  -3  -2   7    0.50    0.14
  -3  -2   7    0.46    0.14
   2   2  -7   81.78    2.08
   2   2  -7   84.22    2.54
   2   2  -7   82.46    1.89
   2   2  -7   82.04    1.92
  -2  -2   7   79.38    2.53
   1   2  -7   15.23    0.62
   1   2  -7   15.95    0.39
   1   2  -7   15.70    0.44
   1   2  -7   15.28    0.50
  -1  -2   7   15.41    0.36
  -1  -2   7   15.91    0.61
  -1  -2   7   15.49    0.59
   0   2  -7   99.11    2.27
   0   2  -7   99.91    2.19
   0   2  -7   96.59    2.39
   0   2  -7   97.87    2.97
   0  -2   7   93.85    2.94
   0  -2   7   98.84    2.15
   0  -2   7  100.08    2.97
  -1   2  -7   14.63    0.44
  -1   2  -7   14.11    0.43
  -1   2  -7   13.96    0.58
   1  -2   7   14.11    0.38
   1  -2   7   13.88    0.41
   1  -2   7   14.24    0.58
  -2   2  -7   33.06    0.91
  -2   2  -7   35.03    1.17
  -2   2  -7   34.21    0.88
  -2   2  -7   34.96    1.20
   2  -2   7   32.63    1.19
   2  -2   7   33.94    0.87
   2  -2   7   33.80    0.87
  -3   2  -7  117.41    3.54
  -3   2  -7  110.36    2.69
   3  -2   7  114.48    3.54
   3  -2   7  115.37    2.72
   3  -2   7  110.23    2.61
  -4   2  -7   12.03    0.47
  -4   2  -7   12.33    0.75
   4  -2   7   12.59    0.48
   4  -2   7   13.13    0.49
  -5   2  -7    1.89    0.44
   5  -2   7    2.03    0.25
   5  -2   7    1.79    0.23
  -6   2  -7   -0.22    0.29
   6  -2   7   -0.02    0.14
   6  -2   7   -0.07    0.13
   6   1  -7   10.94    0.55
   6   1  -7   10.78    0.57
   6   1  -7   10.81    0.51
  -6  -1   7   11.25    0.71
  -6  -1   7    9.68    0.50
   5   1  -7    0.28    0.13
   5   1  -7    0.31    0.14
   5   1  -7    0.23    0.14
  -5  -1   7    0.49    0.22
   4   1  -7   62.08    1.61
   4   1  -7   63.12    1.61
   4   1  -7   61.64    1.71
  -4  -1   7   65.95    2.10
   3   1  -7    3.56    0.22
   3   1  -7    3.57    0.25
   3   1  -7    3.91    0.31
   3   1  -7    3.27    0.19
  -3  -1   7    3.41    0.27
  -3  -1   7    3.44    0.29
   2   1  -7  108.92    3.33
   2   1  -7  114.94    2.50
   2   1  -7  111.80    2.74
   2   1  -7  110.19    2.57
  -2  -1   7  109.41    3.31
  -2  -1   7  106.62    3.30
  -2  -1   7  110.76    3.34
   1   1  -7    4.42    0.18
   1   1  -7    4.59    0.23
   1   1  -7    4.54    0.18
   1   1  -7    4.46    0.28
  -1  -1   7    4.46    0.23
  -1  -1   7    4.43    0.13
  -1  -1   7    4.22    0.22
   0   1  -7   76.11    1.85
   0   1  -7   77.06    1.77
   0   1  -7   80.66    2.33
   0  -1   7   72.84    2.26
   0  -1   7   75.56    1.67
   0  -1   7   70.33    1.73
   0  -1   7   73.85    2.26
  -1   1  -7   56.72    1.78
  -1   1  -7   57.59    1.40
   1  -1   7   58.18    1.77
   1  -1   7   57.09    1.35
   1  -1   7   55.57    1.78
   1  -1   7   56.52    1.33
  -2   1  -7  101.41    3.43
  -2   1  -7  118.88    2.68
  -2   1  -7  115.37    2.70
   2  -1   7  112.18    3.46
   2  -1   7  114.08    2.67
   2  -1   7  120.97    2.58
  -3   1  -7   60.54    1.52
   3  -1   7   57.16    1.96
   3  -1   7   60.28    1.52
   3  -1   7   60.34    1.47
  -4   1  -7    0.06    0.24
  -4   1  -7    0.13    0.10
   4  -1   7   -0.08    0.09
   4  -1   7    0.05    0.10
  -5   1  -7    6.18    0.58
  -5   1  -7    6.97    0.36
   5  -1   7    6.79    0.39
   5  -1   7    7.26    0.39
   6  -1   7    0.37    0.18
   6  -1   7    0.61    0.18
   6   0  -7   16.87    0.66
   6   0  -7   15.63    0.66
   6   0  -7   16.55    0.67
  -6   0   7   15.60    0.67
  -6   0   7   16.22    0.89
   5   0  -7    2.22    0.26
   5   0  -7    1.74    0.24
   5   0  -7    1.77    0.22
  -5   0   7    2.45    0.36
   4   0  -7   28.89    0.84
   4   0  -7   28.77    0.91
   4   0  -7   29.10    0.87
  -4   0   7   28.74    1.12
   3   0  -7   13.04    0.43
   3   0  -7   12.78    0.49
   3   0  -7   12.29    0.58
   3   0  -7   12.72    0.46
  -3   0   7   12.23    0.54
  -3   0   7   13.33    0.60
   2   0  -7   51.91    1.30
   2   0  -7   53.72    1.41
   2   0  -7   51.74    1.30
   2   0  -7   53.66    1.72
   2   0  -7   54.28    1.24
  -2   0   7   54.00    1.66
  -2   0   7   54.30    1.72
  -2   0   7   53.73    1.66
   1   0  -7   28.10    0.71
   1   0  -7   28.17    0.70
   1   0  -7   23.09    0.69
   1   0  -7   27.81    0.78
   1   0  -7   28.21    0.95
  -1   0   7   28.63    0.65
  -1   0   7   28.60    0.87
  -1   0   7   28.17    0.87
   0   0  -7  128.70    3.10
   0   0  -7  130.29    2.96
   0   0  -7  131.27    3.83
   0   0  -7  132.08    2.84
   0   0  -7  129.54    2.88
   0   0  -7  130.54    2.98
   0   0   7  119.75    2.97
   0   0   7  126.98    3.77
   0   0   7  135.65    3.77
   0   0   7  125.41    2.83
  -1   0  -7   41.68    1.08
  -1   0  -7   41.26    1.36
   1   0   7   43.46    0.98
   1   0   7   42.12    1.05
   1   0   7   42.71    1.03
   1   0   7   43.88    1.34
   1   0   7   41.90    1.34
  -2   0  -7   41.36    1.07
  -2   0  -7   39.54    1.33
   2   0   7   40.48    1.35
   2   0   7   41.49    0.93
   2   0   7   40.94    1.06
   2   0   7   40.84    1.03
  -3   0  -7  140.47    4.23
  -3   0  -7  141.15    3.30
   3   0   7  138.30    3.19
   3   0   7  141.12    3.34
  -4   0  -7   10.24    0.42
  -4   0  -7   10.24    0.58
   4   0   7   10.06    0.44
   4   0   7    9.91    0.43
  -5   0  -7   11.22    0.47
   5   0   7   10.14    0.50
   5   0   7   10.88    0.49
   6   0   7    1.11    0.23
   6   0   7    1.20    0.22
   6  -1  -7    9.29    0.50
   6  -1  -7   10.00    0.50
   6  -1  -7    9.33    0.52
  -6   1   7    9.91    0.53
  -6   1   7    9.81    0.70
  -5   1   7    1.23    0.27
  -5   1   7    0.62    0.16
   4  -1  -7   29.37    0.86
   4  -1  -7   29.57    0.93
   4  -1  -7   29.10    0.89
  -4   1   7   29.22    1.14
   3  -1  -7    0.84    0.16
   3  -1  -7    0.92    0.13
   3  -1  -7    1.02    0.20
   3  -1  -7    0.70    0.14
  -3   1   7    1.08    0.20
   2  -1  -7   16.96    0.45
   2  -1  -7   16.93    0.57
   2  -1  -7   17.44    0.54
   2  -1  -7   16.44    0.67
  -2   1   7   16.69    0.60
  -2   1   7   20.03    0.71
  -2   1   7   16.78    0.60
   1  -1  -7   40.00    1.04
   1  -1  -7   43.75    1.14
   1  -1  -7   44.74    1.40
   1  -1  -7   41.02    1.07
  -1   1   7   44.95    1.28
  -1   1   7   44.34    1.28
   0  -1  -7   49.15    1.18
   0  -1  -7   46.86    1.49
   0  -1  -7   46.67    1.16
   0  -1  -7   47.95    1.12
   0   1   7   46.55    1.13
   0   1   7   46.93    1.17
   0   1   7   46.13    1.39
   0   1   7   47.20    1.39
   0   1   7   45.70    1.11
  -1  -1  -7  117.37    3.46
  -1  -1  -7  116.23    2.72
  -1  -1  -7  118.98    2.63
  -1  -1  -7  120.70    2.77
   1   1   7  113.49    2.62
   1   1   7  113.65    3.44
   1   1   7  116.18    3.44
   1   1   7  114.29    2.74
   1   1   7  117.36    2.62
  -2  -1  -7    2.97    0.20
   2   1   7    2.72    0.19
   2   1   7    2.57    0.19
   2   1   7    3.02    0.15
   2   1   7    2.85    0.22
  -3  -1  -7   14.00    0.51
   3   1   7   14.09    0.50
   3   1   7   14.75    0.52
  -4  -1  -7   15.24    0.56
   4   1   7   14.45    0.55
   4   1   7   15.35    0.58
  -5  -1  -7   23.49    0.78
   5   1   7   23.13    0.84
   5   1   7   23.25    0.79
   6   1   7    0.96    0.23
   6   1   7    1.23    0.26
   6  -2  -7   10.69    0.56
   6  -2  -7   10.60    0.53
   6  -2  -7    9.93    0.55
  -6   2   7   10.69    0.57
  -6   2   7   12.23    0.78
   5  -2  -7    0.15    0.15
   5  -2  -7    0.06    0.16
   5  -2  -7    0.16    0.14
  -5   2   7    0.21    0.15
  -5   2   7    0.40    0.23
   4  -2  -7   17.11    0.65
   4  -2  -7   17.05    0.62
   4  -2  -7   17.65    0.61
  -4   2   7   17.69    0.67
  -4   2   7   16.94    0.81
   3  -2  -7   23.00    0.70
   3  -2  -7   22.25    0.68
   3  -2  -7   23.70    0.75
  -3   2   7   21.38    0.74
  -3   2   7   22.18    0.90
   2  -2  -7    0.48    0.16
   2  -2  -7    0.39    0.13
   2  -2  -7    0.41    0.10
   2  -2  -7    0.48    0.07
   2  -2  -7    0.41    0.12
  -2   2   7    0.64    0.16
  -2   2   7    0.44    0.09
  -2   2   7    0.58    0.07
  -2   2   7    0.42    0.13
  -2   2   7    0.69    0.11
   1  -2  -7   53.32    1.25
   1  -2  -7   51.68    1.30
   1  -2  -7   49.39    1.26
   1  -2  -7   51.68    1.34
  -1   2   7   51.47    1.25
  -1   2   7   50.28    1.63
  -1   2   7   51.11    1.35
  -1   2   7   51.88    1.51
   0  -2  -7   28.15    0.75
   0  -2  -7   29.11    0.78
   0  -2  -7   27.55    0.76
   0  -2  -7   27.28    0.73
   0  -2  -7   30.63    0.80
   0   2   7   27.65    0.73
   0   2   7   29.42    0.79
   0   2   7   28.57    0.78
   0   2   7   27.98    0.85
   0   2   7   27.49    0.76
   0   2   7   28.53    0.76
  -1  -2  -7   69.83    1.66
  -1  -2  -7   68.07    1.67
   1   2   7   66.41    1.61
   1   2   7   66.62    2.05
   1   2   7   67.80    1.69
   1   2   7   68.08    1.61
   1   2   7   68.05    1.66
   1   2   7   68.28    2.05
  -2  -2  -7    2.10    0.21
   2   2   7    2.28    0.21
   2   2   7    1.78    0.18
   2   2   7    2.02    0.17
  -3  -2  -7    2.40    0.23
   3   2   7    2.42    0.23
   3   2   7    2.73    0.26
   3   2   7    2.14    0.22
  -4  -2  -7    2.69    0.26
   4   2   7    2.40    0.25
   4   2   7    3.12    0.30
   4   2   7    2.82    0.28
  -5  -2  -7   16.91    0.64
   5   2   7   16.41    0.64
   5   2   7   15.99    0.68
   6  -3  -7    8.15    0.47
   6  -3  -7    7.36    0.48
   6  -3  -7    6.54    0.49
  -6   3   7    7.79    0.66
  -6   3   7    7.92    0.51
   5  -3  -7    1.39    0.25
   5  -3  -7    1.80    0.26
   5  -3  -7    1.36    0.23
  -5   3   7    1.43    0.35
  -5   3   7    1.60    0.25
   4  -3  -7    9.14    0.41
   4  -3  -7    8.97    0.44
   4  -3  -7    8.45    0.45
  -4   3   7    8.50    0.46
  -4   3   7    8.27    0.55
   3  -3  -7   35.80    1.01
   3  -3  -7   37.19    1.03
   3  -3  -7   36.12    1.08
  -3   3   7   34.41    1.21
  -3   3   7   36.21    1.10
  -3   3   7   35.95    1.31
   2  -3  -7    0.17    0.13
   2  -3  -7    0.33    0.11
   2  -3  -7    0.42    0.14
  -2   3   7    0.30    0.13
  -2   3   7    0.34    0.07
  -2   3   7    0.21    0.13
  -2   3   7    0.32    0.09
  -2   3   7    0.32    0.10
   1  -3  -7   92.92    2.33
   1  -3  -7   94.90    2.18
   1  -3  -7   94.24    2.12
   1  -3  -7   93.31    2.20
   1  -3  -7   92.99    2.27
  -1   3   7   92.35    2.18
  -1   3   7   93.81    2.22
  -1   3   7   93.48    2.73
  -1   3   7   91.09    2.34
  -1   3   7   90.80    2.72
  -1   3   7   92.68    2.83
   0  -3  -7   15.95    0.50
   0  -3  -7   15.62    0.51
   0  -3  -7   16.59    0.51
   0  -3  -7   15.70    0.58
   0   3   7   16.20    0.52
   0   3   7   15.41    0.52
   0   3   7   17.06    0.55
   0   3   7   15.15    0.58
   0   3   7   16.19    0.52
   0   3   7   16.15    0.51
   0   3   7   15.83    0.52
  -1  -3  -7   89.23    2.12
  -1  -3  -7   91.35    2.19
   1   3   7   90.33    2.16
   1   3   7   91.34    2.72
   1   3   7   91.05    2.72
   1   3   7   91.88    2.12
   1   3   7   93.29    2.20
   1   3   7   91.22    2.22
   1   3   7   87.89    2.23
  -2  -3  -7    7.06    0.34
  -2  -3  -7    6.64    0.33
   2   3   7    7.21    0.34
   2   3   7    7.32    0.34
   2   3   7    7.21    0.36
   2   3   7    7.14    0.32
  -3  -3  -7   15.45    0.56
   3   3   7   14.75    0.58
   3   3   7   15.23    0.55
  -4  -3  -7    0.72    0.18
   4   3   7    0.57    0.16
   4   3   7    0.85    0.20
  -5  -3  -7    3.71    0.35
   5   3   7    3.34    0.36
   5   3   7    3.11    0.32
   6  -4  -7    0.92    0.22
   6  -4  -7    0.88    0.29
   6  -4  -7    1.88    0.31
  -6   4   7    1.19    0.27
   5  -4  -7   17.67    0.74
   5  -4  -7   18.05    0.69
   5  -4  -7   16.70    0.69
  -5   4   7   18.45    0.77
  -5   4   7   17.25    0.93
   4  -4  -7   28.31    0.91
   4  -4  -7   28.21    0.90
   4  -4  -7   26.75    0.94
  -4   4   7   28.88    0.99
  -4   4   7   28.50    1.18
   3  -4  -7   14.34    0.54
   3  -4  -7   14.24    0.58
   3  -4  -7   14.66    0.46
   3  -4  -7   14.91    0.56
  -3   4   7   13.97    0.69
  -3   4   7   14.20    0.60
  -3   4   7   13.71    0.59
   2  -4  -7    0.35    0.16
   2  -4  -7    0.38    0.10
   2  -4  -7    0.31    0.13
   2  -4  -7    0.31    0.16
  -2   4   7    0.24    0.16
  -2   4   7    0.26    0.10
  -2   4   7    0.17    0.14
  -2   4   7    0.40    0.08
   1  -4  -7  132.18    3.19
   1  -4  -7  134.45    3.26
   1  -4  -7  129.36    3.07
   1  -4  -7  136.04    2.98
  -1   4   7  128.75    3.10
  -1   4   7  127.44    3.27
  -1   4   7  128.76    3.94
  -1   4   7  129.84    3.87
  -1   4   7  129.88    3.05
  -1   4   7  140.62    3.88
   0  -4  -7   26.69    0.76
   0  -4  -7   28.43    0.90
   0  -4  -7   27.16    0.82
   0  -4  -7   26.86    0.75
   0  -4  -7   27.36    0.79
   0   4   7   26.89    0.86
   0   4   7   24.74    0.79
   0   4   7   26.42    0.80
   0   4   7   27.02    0.82
   0   4   7   26.20    0.77
   0   4   7   26.47    0.87
   0   4   7   26.76    0.90
  -1  -4  -7   49.21    1.30
  -1  -4  -7   52.92    1.35
   1   4   7   51.35    1.31
   1   4   7   53.01    1.40
   1   4   7   51.76    1.63
   1   4   7   50.83    1.34
   1   4   7   52.09    1.36
  -2  -4  -7    3.98    0.27
  -2  -4  -7    4.66    0.29
   2   4   7    4.59    0.29
   2   4   7    5.16    0.29
   2   4   7    4.40    0.28
   2   4   7    4.26    0.31
  -3  -4  -7   15.24    0.58
   3   4   7   15.29    0.57
   3   4   7   14.48    0.60
   3   4   7   14.64    0.58
  -4  -4  -7    6.87    0.40
   4   4   7    6.89    0.40
   4   4   7    7.66    0.41
   4   4   7    6.69    0.43
  -5  -4  -7    1.39    0.24
   5   4   7    1.35    0.24
   5   4   7    1.67    0.30
   5  -5  -7   19.75    0.77
   5  -5  -7   20.06    0.78
  -5   5   7   20.34    0.86
  -5   5   7   20.54    1.05
   4  -5  -7    0.13    0.10
   4  -5  -7    0.09    0.19
   4  -5  -7    0.18    0.17
   4  -5  -7    0.05    0.14
  -4   5   7    0.35    0.24
  -4   5   7    0.26    0.19
   3  -5  -7   30.62    0.93
   3  -5  -7   28.97    0.92
   3  -5  -7   30.07    0.98
   3  -5  -7   28.70    0.81
  -3   5   7   29.78    1.17
  -3   5   7   29.39    1.07
  -3   5   7   28.76    1.00
   2  -5  -7    6.15    0.37
   2  -5  -7    6.33    0.29
   2  -5  -7    6.26    0.36
  -2   5   7    6.25    0.34
  -2   5   7    5.57    0.40
  -2   5   7    6.20    0.26
  -2   5   7    5.65    0.38
  -2   5   7    5.94    0.38
   1  -5  -7   50.33    1.38
   1  -5  -7   50.63    1.25
   1  -5  -7   49.58    1.32
  -1   5   7   48.12    1.60
  -1   5   7   49.04    1.35
  -1   5   7   50.07    1.27
  -1   5   7   47.72    1.39
  -1   5   7   48.66    1.55
   0  -5  -7   18.90    0.60
   0  -5  -7   19.04    0.67
   0   5   7   18.72    0.67
   0   5   7   19.34    0.61
   0   5   7   18.01    0.66
   0   5   7   18.19    0.64
   0   5   7   17.38    0.65
  -1  -5  -7    6.26    0.33
  -1  -5  -7    6.75    0.33
   1   5   7    6.69    0.33
   1   5   7    6.70    0.34
   1   5   7    6.83    0.38
   1   5   7    5.98    0.33
   1   5   7    6.36    0.39
  -2  -5  -7   30.49    0.92
  -2  -5  -7   28.41    0.88
   2   5   7   29.73    0.92
   2   5   7   29.25    0.89
   2   5   7   29.58    0.89
   2   5   7   30.06    0.95
  -3  -5  -7    3.59    0.30
  -3  -5  -7    4.49    0.31
   3   5   7    3.78    0.29
   3   5   7    3.69    0.35
   3   5   7    3.80    0.30
   4   5   7    4.21    0.33
   4   5   7    3.71    0.38
   5  -6  -7   10.27    0.56
   5  -6  -7    9.49    0.56
  -5   6   7    9.83    0.63
  -5   6   7   11.02    0.78
   4  -6  -7    2.84    0.34
   4  -6  -7    2.69    0.25
   4  -6  -7    2.53    0.29
  -4   6   7    2.62    0.39
  -4   6   7    3.06    0.38
  -4   6   7    2.91    0.35
   3  -6  -7   23.28    0.82
   3  -6  -7   24.19    0.72
   3  -6  -7   24.25    0.83
  -3   6   7   23.08    0.93
  -3   6   7   23.09    0.89
  -3   6   7   23.27    1.01
  -3   6   7   23.79    0.86
   2  -6  -7    7.91    0.43
   2  -6  -7    8.38    0.37
   2  -6  -7    7.92    0.41
  -2   6   7    7.62    0.46
  -2   6   7    7.58    0.41
  -2   6   7    7.13    0.45
  -2   6   7    7.58    0.47
   1  -6  -7    4.02    0.27
   1  -6  -7    3.92    0.32
   1  -6  -7    3.95    0.34
  -1   6   7    3.90    0.25
  -1   6   7    4.03    0.27
  -1   6   7    4.64    0.34
  -1   6   7    3.99    0.36
  -1   6   7    4.58    0.35
   0  -6  -7    8.18    0.38
   0  -6  -7    8.14    0.43
   0   6   7    8.00    0.45
   0   6   7    7.72    0.38
   0   6   7    8.75    0.44
   0   6   7    8.49    0.40
   0   6   7    9.23    0.47
  -1  -6  -7   12.74    0.50
   1   6   7   12.71    0.52
   1   6   7   13.58    0.57
   1   6   7   11.60    0.49
   1   6   7   12.65    0.56
   1   6   7   12.66    0.56
  -2  -6  -7    9.75    0.45
   2   6   7    8.50    0.45
   2   6   7    9.16    0.45
   2   6   7    9.32    0.45
   2   6   7    8.99    0.48
  -3  -6  -7    0.94    0.20
   3   6   7    1.22    0.21
   3   6   7    0.76    0.23
   3   6   7    1.30    0.23
   4   6   7    4.70    0.41
   4   6   7    4.24    0.35
   4   6   7    4.17    0.35
   4  -7  -7    0.93    0.26
   4  -7  -7    0.94    0.22
   4  -7  -7    1.12    0.19
  -4   7   7    1.13    0.26
  -4   7   7    1.53    0.36
  -4   7   7    1.31    0.31
   3  -7  -7   11.15    0.47
   3  -7  -7   11.31    0.56
   3  -7  -7   11.77    0.57
  -3   7   7   12.10    0.70
  -3   7   7   11.74    0.63
  -3   7   7   10.59    0.57
  -3   7   7   11.39    0.59
   2  -7  -7    0.11    0.12
   2  -7  -7    0.16    0.18
   2  -7  -7    0.17    0.17
  -2   7   7    0.22    0.13
  -2   7   7    0.07    0.19
  -2   7   7    0.27    0.22
   1  -7  -7    6.41    0.35
   1  -7  -7    6.81    0.42
  -1   7   7    6.31    0.34
  -1   7   7    6.66    0.38
  -1   7   7    5.90    0.41
  -1   7   7    5.97    0.42
  -1   7   7    6.93    0.46
   0  -7  -7    2.94    0.28
   0  -7  -7    2.18    0.28
   0   7   7    2.11    0.32
   0   7   7    2.29    0.28
   0   7   7    2.54    0.26
   0   7   7    2.84    0.26
  -1  -7  -7   14.01    0.56
   1   7   7   14.92    0.63
   1   7   7   13.72    0.63
   1   7   7   15.26    0.58
   1   7   7   13.10    0.56
   1   7   7   13.51    0.62
  -2  -7  -7   13.73    0.58
   2   7   7   14.05    0.59
   2   7   7   12.74    0.61
   2   7   7   14.03    0.59
   2   7   7   13.57    0.64
  -3  -7  -7    1.44    0.24
   3   7   7    1.44    0.28
   3   7   7    1.08    0.22
   4  -8  -7    1.11    0.20
   3  -8  -7    4.17    0.32
   3  -8  -7    4.24    0.41
   3  -8  -7    3.64    0.40
  -3   8   7    3.80    0.35
  -3   8   7    4.16    0.44
  -3   8   7    3.89    0.47
   2  -8  -7    7.81    0.51
   2  -8  -7    8.89    0.43
   2  -8  -7    7.87    0.51
  -2   8   7    7.57    0.55
  -2   8   7    8.08    0.51
  -2   8   7    7.61    0.47
   1  -8  -7    6.01    0.37
   1  -8  -7    6.02    0.43
  -1   8   7    5.69    0.44
  -1   8   7    6.21    0.40
  -1   8   7    5.62    0.51
  -1   8   7    6.24    0.35
  -1   8   7    6.35    0.44
   0  -8  -7   10.75    0.50
   0  -8  -7   11.63    0.58
   0   8   7   11.20    0.57
   0   8   7   10.44    0.50
   0   8   7    9.99    0.58
   0   8   7   11.66    0.56
  -1  -8  -7    0.25    0.15
   1   8   7    0.27    0.22
   1   8   7    0.24    0.15
   1   8   7    0.06    0.18
   1   8   7    0.40    0.16
   1   8   7    0.34    0.16
  -2  -8  -7    9.34    0.50
   2   8   7    8.18    0.52
   2   8   7    9.07    0.49
   2   8   7    9.50    0.56
   2   8   7    9.65    0.51
   2  -9  -7   11.13    0.62
   2  -9  -7   10.02    0.50
  -2   9   7    9.11    0.55
  -2   9   7   10.53    0.69
  -2   9   7   11.07    0.63
  -2   9   7   10.05    0.64
   1  -9  -7    0.25    0.16
   1  -9  -7    0.33    0.19
  -1   9   7    0.29    0.16
  -1   9   7    0.58    0.16
  -1   9   7    0.36    0.27
  -1   9   7    0.20    0.31
  -1   9   7    0.13    0.18
   0  -9  -7    6.37    0.48
   0  -9  -7    6.53    0.42
   0   9   7    7.22    0.47
   0   9   7    6.23    0.40
   0   9   7    6.98    0.54
   0   9   7    6.49    0.47
  -1  -9  -7    0.29    0.17
   1   9   7    0.22    0.16
   1   9   7    0.20    0.16
   1   9   7    0.14    0.20
   1   9   7    0.09    0.23
   2  11  -8    1.89    0.33
   2  11  -8    2.04    0.31
   1  11  -8   -0.23    0.17
   1  11  -8    0.17    0.20
   0  11  -8    3.64    0.36
   0  11  -8    3.37    0.38
   0  11  -8    4.39    0.35
   0 -11   8    4.44    0.31
  -1  11  -8   -0.11    0.25
  -1  11  -8    0.18    0.16
  -1  11  -8   -0.01    0.20
   1 -11   8    0.02    0.12
  -2  11  -8    0.77    0.32
  -2  11  -8    1.80    0.26
   2 -11   8    1.91    0.25
   3  10  -8    0.22    0.17
   3  10  -8    0.38    0.20
   2  10  -8    7.42    0.46
   2  10  -8    7.51    0.43
   2  10  -8    7.96    0.45
   1  10  -8    1.37    0.25
   1  10  -8    1.20    0.22
   0  10  -8    4.61    0.37
   0  10  -8    4.49    0.33
   0  10  -8    5.01    0.42
   0 -10   8    4.62    0.30
  -1  10  -8   12.88    0.65
  -1  10  -8   13.06    0.55
  -1  10  -8   12.18    0.55
   1 -10   8   13.66    0.53
  -2  10  -8    3.38    0.32
  -2  10  -8    2.08    0.40
  -2  10  -8    2.66    0.40
   2 -10   8    2.79    0.28
  -3  10  -8    2.15    0.26
  -3  10  -8    1.47    0.36
  -3  10  -8    1.07    0.43
   3 -10   8    2.20    0.27
   3   9  -8   -0.06    0.15
   3   9  -8   -0.08    0.13
   2   9  -8    7.08    0.42
   2   9  -8    6.55    0.39
   1   9  -8    0.66    0.20
   1   9  -8    0.82    0.17
   1   9  -8    0.70    0.18
   0   9  -8    6.22    0.42
   0   9  -8    6.25    0.36
   0   9  -8    6.71    0.37
   0  -9   8    5.79    0.30
  -1   9  -8    1.41    0.21
  -1   9  -8    1.01    0.25
  -1   9  -8    1.31    0.22
  -1   9  -8    1.34    0.29
   1  -9   8    1.38    0.19
  -2   9  -8    1.69    0.23
  -2   9  -8    1.72    0.33
  -2   9  -8    1.37    0.36
   2  -9   8    1.93    0.23
  -3   9  -8    6.87    0.53
  -3   9  -8    6.97    0.38
  -3   9  -8    5.73    0.66
   3  -9   8    6.81    0.40
  -4   9  -8    0.36    0.45
  -4   9  -8   -0.02    0.28
   4  -9   8    0.84    0.20
   4   8  -8    0.21    0.17
   3   8  -8    1.52    0.24
   3   8  -8    1.10    0.22
   2   8  -8    4.62    0.33
   2   8  -8    4.30    0.31
   1   8  -8    4.95    0.34
   1   8  -8    5.18    0.31
   1   8  -8    5.18    0.32
  -1  -8   8    5.44    0.28
   0   8  -8   20.49    0.65
   0   8  -8   19.75    0.73
   0   8  -8   20.59    0.68
   0   8  -8   21.34    0.89
   0  -8   8   20.20    0.61
  -1   8  -8    0.88    0.15
  -1   8  -8    0.67    0.21
  -1   8  -8    0.63    0.24
  -1   8  -8    0.49    0.16
   1  -8   8    0.45    0.12
  -2   8  -8    4.71    0.42
  -2   8  -8    5.08    0.54
  -2   8  -8    4.36    0.29
   2  -8   8    4.33    0.29
  -3   8  -8   11.44    0.48
  -3   8  -8   11.74    0.77
  -3   8  -8   10.85    0.60
   3  -8   8   11.24    0.48
  -4   8  -8    1.16    0.33
  -4   8  -8    1.02    0.46
  -4   8  -8    1.91    0.24
   4  -8   8    1.61    0.24
   5   7  -8    0.16    0.17
   4   7  -8    5.65    0.39
   4   7  -8    5.78    0.38
   3   7  -8    2.38    0.27
   3   7  -8    1.57    0.22
   2   7  -8    6.07    0.33
   2   7  -8    5.53    0.35
   2   7  -8    6.19    0.31
   1   7  -8   10.37    0.42
   1   7  -8   10.85    0.56
   1   7  -8   10.79    0.47
   1   7  -8   10.77    0.43
  -1  -7   8   11.21    0.37
   0   7  -8   14.57    0.58
   0   7  -8   15.08    0.70
   0   7  -8   14.60    0.52
   0   7  -8   14.82    0.50
   0  -7   8   14.97    0.47
   0  -7   8   15.02    0.78
  -1   7  -8    9.48    0.47
  -1   7  -8    9.16    0.39
  -1   7  -8    9.09    0.55
   1  -7   8    9.35    0.36
  -2   7  -8   16.49    0.58
  -2   7  -8   16.40    0.67
  -2   7  -8   17.63    0.86
   2  -7   8   16.73    0.56
  -3   7  -8    3.77    0.37
  -3   7  -8    4.71    0.57
  -3   7  -8    4.00    0.27
   3  -7   8    4.04    0.28
  -4   7  -8   -0.04    0.38
  -4   7  -8   -0.11    0.21
  -4   7  -8   -0.08    0.10
   4  -7   8   -0.02    0.11
  -5   7  -8    6.32    0.76
   5  -7   8    6.06    0.40
   5   6  -8    0.02    0.15
   4   6  -8   14.39    0.62
   4   6  -8   14.98    0.59
   3   6  -8   11.50    0.51
   3   6  -8   11.56    0.55
   3   6  -8   10.66    0.46
   3   6  -8   11.24    0.42
   2   6  -8    0.59    0.14
   2   6  -8    0.45    0.14
   2   6  -8    0.59    0.17
  -2  -6   8    0.08    0.13
   1   6  -8   14.07    0.47
   1   6  -8   12.43    0.51
   1   6  -8   15.22    0.65
   1   6  -8   12.90    0.46
  -1  -6   8   13.87    0.40
   0   6  -8   16.50    0.71
   0   6  -8   16.00    0.58
   0   6  -8   15.53    0.52
   0  -6   8   15.83    0.47
  -1   6  -8   20.11    0.63
  -1   6  -8   20.50    0.70
  -1   6  -8   19.93    0.57
  -1   6  -8   19.83    0.85
   1  -6   8   20.47    0.59
  -2   6  -8    1.53    0.24
  -2   6  -8    1.66    0.19
  -2   6  -8    1.77    0.38
   2  -6   8    1.37    0.26
   2  -6   8    1.33    0.16
  -3   6  -8    8.31    0.45
  -3   6  -8    6.93    0.61
  -3   6  -8    7.19    0.35
   3  -6   8    7.98    0.35
   3  -6   8    7.49    0.36
  -4   6  -8    2.46    0.32
  -4   6  -8    2.77    0.53
  -4   6  -8    2.73    0.25
   4  -6   8    2.86    0.25
   4  -6   8    2.85    0.28
  -5   6  -8   10.12    0.86
   5  -6   8   10.88    0.51
   5   5  -8    0.00    0.12
   4   5  -8    3.31    0.28
   4   5  -8    3.55    0.24
   4   5  -8    3.38    0.30
   4   5  -8    3.15    0.32
   3   5  -8   56.50    1.55
   3   5  -8   55.22    1.82
   3   5  -8   53.84    1.38
   3   5  -8   55.24    1.43
  -3  -5   8   55.81    1.82
  -3  -5   8   56.27    1.94
   2   5  -8    7.17    0.30
   2   5  -8    7.29    0.32
   2   5  -8    7.81    0.43
   2   5  -8    6.80    0.35
  -2  -5   8    7.38    0.48
   1   5  -8    0.06    0.10
   1   5  -8    0.21    0.15
   1   5  -8    0.06    0.07
  -1  -5   8    0.20    0.05
  -1  -5   8    0.29    0.18
   0   5  -8    0.91    0.15
   0   5  -8    1.06    0.18
   0   5  -8    1.27    0.24
   0   5  -8    0.89    0.12
   0  -5   8    1.28    0.12
   0  -5   8    0.96    0.21
  -1   5  -8   38.38    1.08
  -1   5  -8   39.15    1.35
  -1   5  -8   40.26    1.36
  -1   5  -8   38.27    1.02
   1  -5   8   37.56    1.40
   1  -5   8   38.00    0.96
   1  -5   8   37.29    0.95
  -2   5  -8    0.88    0.14
  -2   5  -8    0.67    0.17
  -2   5  -8    1.29    0.31
   2  -5   8    1.07    0.12
   2  -5   8    1.04    0.14
   2  -5   8    1.34    0.27
  -3   5  -8   15.49    0.55
  -3   5  -8   17.59    0.84
  -3   5  -8   18.17    0.62
   3  -5   8   17.66    0.55
   3  -5   8   13.17    0.75
   3  -5   8   16.51    0.56
  -4   5  -8    4.12    0.28
  -4   5  -8    4.83    0.59
   4  -5   8    4.75    0.30
   4  -5   8    3.96    0.27
  -5   5  -8    8.64    0.79
   5  -5   8    8.67    0.44
   5  -5   8    8.80    0.45
   6   4  -8    2.08    0.28
   6   4  -8    2.14    0.26
   5   4  -8    0.35    0.15
   5   4  -8    0.29    0.13
   5   4  -8    0.56    0.18
   4   4  -8    6.27    0.34
   4   4  -8    5.92    0.30
   4   4  -8    5.35    0.40
   4   4  -8    5.78    0.36
  -4  -4   8    5.97    0.40
   3   4  -8   12.67    0.59
   3   4  -8   12.52    0.47
   3   4  -8   12.39    0.51
  -3  -4   8   12.62    0.64
  -3  -4   8   12.88    0.58
   2   4  -8    3.30    0.19
  -2  -4   8    4.81    0.34
   1   4  -8   44.51    1.09
   1   4  -8   42.92    1.42
   1   4  -8   42.87    1.46
   1   4  -8   41.78    1.17
  -1  -4   8   44.90    1.49
  -1  -4   8   41.97    0.98
   0   4  -8   69.14    2.13
   0   4  -8   66.96    1.56
   0   4  -8   67.43    2.15
   0   4  -8   67.82    1.74
   0   4  -8   66.47    1.64
   0  -4   8   68.89    1.54
   0  -4   8   67.73    2.19
  -1   4  -8   38.15    1.30
  -1   4  -8   39.90    1.33
  -1   4  -8   38.31    1.04
  -1   4  -8   37.70    1.00
   1  -4   8   37.23    0.94
   1  -4   8   38.34    1.35
   1  -4   8   37.55    0.92
  -2   4  -8    7.08    0.31
  -2   4  -8    6.96    0.32
  -2   4  -8    7.26    0.50
   2  -4   8    7.35    0.27
   2  -4   8    7.05    0.29
   2  -4   8    6.85    0.46
  -3   4  -8   25.27    0.75
  -3   4  -8   24.17    1.05
  -3   4  -8   24.02    0.74
   3  -4   8   23.99    0.71
   3  -4   8   24.73    1.02
   3  -4   8   22.80    0.71
  -4   4  -8    9.71    0.70
  -4   4  -8    9.23    0.41
   4  -4   8    9.46    0.42
   4  -4   8    9.48    0.41
  -5   4  -8    7.97    0.71
   5  -4   8    8.50    0.43
   5  -4   8    7.84    0.42
  -6   4  -8    1.73    0.51
   6  -4   8    2.40    0.30
   6   3  -8    2.25    0.30
   6   3  -8    1.82    0.25
   5   3  -8    5.21    0.32
   5   3  -8    5.90    0.38
   5   3  -8    5.58    0.37
  -5  -3   8    5.39    0.43
   4   3  -8   11.17    0.58
   4   3  -8   11.59    0.50
   4   3  -8   10.90    0.47
   4   3  -8   11.45    0.43
  -4  -3   8   11.38    0.59
   3   3  -8    7.55    0.27
   3   3  -8    7.67    0.34
   3   3  -8    7.66    0.44
   3   3  -8    7.78    0.38
  -3  -3   8    7.44    0.45
  -3  -3   8    7.65    0.43
   1   3  -8   79.02    1.85
   1   3  -8   78.58    2.45
   1   3  -8   77.37    1.81
  -1  -3   8   77.93    2.45
  -1  -3   8   78.64    1.70
   0   3  -8    6.16    0.27
   0   3  -8    6.39    0.38
   0   3  -8    6.13    0.25
   0  -3   8    6.56    0.37
   0  -3   8    6.13    0.21
  -1   3  -8   59.63    1.49
  -1   3  -8   60.78    1.93
  -1   3  -8   62.43    1.54
   1  -3   8   57.40    1.94
   1  -3   8   61.10    1.41
   1  -3   8   61.23    1.41
  -2   3  -8    5.88    0.44
  -2   3  -8    6.28    0.27
  -2   3  -8    5.92    0.27
   2  -3   8    5.54    0.39
   2  -3   8    5.76    0.27
   2  -3   8    6.15    0.24
  -3   3  -8   31.57    0.90
  -3   3  -8   30.90    1.23
   3  -3   8   30.96    1.21
   3  -3   8   31.99    0.88
   3  -3   8   31.95    0.87
  -4   3  -8    2.10    0.41
  -4   3  -8    2.34    0.24
   4  -3   8    2.21    0.22
   4  -3   8    2.53    0.25
  -5   3  -8    6.61    0.68
   5  -3   8    5.40    0.35
   5  -3   8    5.13    0.34
  -6   3  -8    3.37    0.53
   6  -3   8    3.50    0.34
   6  -3   8    3.44    0.35
   6   2  -8    0.63    0.17
   6   2  -8    0.72    0.21
  -6  -2   8    1.44    0.32
   5   2  -8   18.30    0.65
   5   2  -8   18.23    0.70
   5   2  -8   19.10    0.69
  -5  -2   8   18.60    0.87
   4   2  -8    5.01    0.40
  -4  -2   8    5.59    0.41
   3   2  -8   13.34    0.47
   3   2  -8   13.55    0.62
   3   2  -8   13.01    0.52
  -3  -2   8   13.59    0.60
  -3  -2   8   13.68    0.61
   2   2  -8   19.10    0.50
   2   2  -8   19.05    0.55
   2   2  -8   18.82    0.74
   2   2  -8   16.99    0.60
  -2  -2   8   18.77    0.72
   1   2  -8   20.66    0.55
   1   2  -8   19.17    0.77
   1   2  -8   20.04    0.55
  -1  -2   8   20.31    0.47
  -1  -2   8   21.18    0.74
  -1  -2   8   20.31    0.72
   0   2  -8   22.80    0.81
   0   2  -8   21.55    0.60
   0   2  -8   21.59    0.62
   0  -2   8   21.65    0.78
   0  -2   8   20.14    0.75
   0  -2   8   20.44    0.53
  -1   2  -8   82.56    1.97
  -1   2  -8   84.42    2.55
  -1   2  -8   82.66    2.02
   1  -2   8   82.94    1.91
   1  -2   8   80.67    1.87
   1  -2   8   81.82    2.55
  -2   2  -8    0.49    0.21
  -2   2  -8    0.20    0.09
   2  -2   8    0.21    0.13
   2  -2   8    0.15    0.08
   2  -2   8    0.12    0.06
  -3   2  -8   41.02    1.14
  -3   2  -8   43.20    1.51
   3  -2   8   42.06    1.50
   3  -2   8   43.14    1.12
   3  -2   8   41.28    1.10
  -4   2  -8    4.42    0.46
  -4   2  -8    4.51    0.29
   4  -2   8    4.30    0.28
   4  -2   8    4.52    0.29
  -5   2  -8    1.35    0.35
  -5   2  -8    1.46    0.21
   5  -2   8    1.65    0.23
   5  -2   8    1.50    0.22
  -6   2  -8    6.38    0.61
   6  -2   8    7.70    0.45
   6  -2   8    7.47    0.46
   6   1  -8   -0.01    0.13
   6   1  -8    0.30    0.15
   6   1  -8    0.15    0.16
  -6  -1   8    0.30    0.24
   5   1  -8   16.62    0.66
   5   1  -8   17.49    0.62
   5   1  -8   15.77    0.64
  -5  -1   8   17.47    0.83
   4   1  -8    1.72    0.24
   4   1  -8    1.50    0.17
   4   1  -8    2.08    0.23
   4   1  -8    1.59    0.26
  -4  -1   8    1.83    0.27
   3   1  -8    3.81    0.32
   3   1  -8    3.64    0.27
   3   1  -8    4.00    0.21
   3   1  -8    3.97    0.25
  -3  -1   8    3.91    0.32
  -3  -1   8    4.07    0.29
   2   1  -8   43.54    1.01
   2   1  -8   40.25    1.40
   2   1  -8   42.39    1.16
   2   1  -8   41.72    1.06
  -2  -1   8   39.81    1.34
  -2  -1   8   43.05    1.35
   1   1  -8  145.13    3.15
   1   1  -8  139.46    4.17
   1   1  -8  142.37    3.18
   1   1  -8  140.79    3.39
  -1  -1   8  134.34    4.11
  -1  -1   8  139.72    3.01
  -1  -1   8  134.79    4.11
   0   1  -8   82.78    1.94
   0   1  -8   84.07    2.53
   0   1  -8   84.83    1.85
   0  -1   8   81.07    1.89
   0  -1   8   80.54    2.46
   0  -1   8   80.54    2.47
   0  -1   8   80.76    1.83
  -1   1  -8   21.10    0.80
  -1   1  -8   22.09    0.63
   1  -1   8   21.98    0.59
   1  -1   8   21.34    0.78
   1  -1   8   22.93    0.78
   1  -1   8   22.25    0.58
  -2   1  -8   21.84    0.85
  -2   1  -8   23.07    0.68
   2  -1   8   22.95    0.86
   2  -1   8   22.97    0.63
   2  -1   8   22.13    0.64
  -3   1  -8    6.85    0.33
  -3   1  -8    6.50    0.46
   3  -1   8    6.73    0.32
   3  -1   8    7.04    0.31
  -4   1  -8    2.95    0.38
  -4   1  -8    2.77    0.23
   4  -1   8    3.16    0.25
   4  -1   8    3.08    0.25
  -5   1  -8    1.30    0.33
  -5   1  -8    1.48    0.21
   5  -1   8    1.75    0.24
   5  -1   8    1.81    0.25
   6  -1   8    9.16    0.52
   6  -1   8    9.73    0.51
   6   0  -8    0.41    0.19
   6   0  -8    0.43    0.18
   6   0  -8    0.32    0.16
  -6   0   8    0.99    0.30
  -6   0   8    0.28    0.14
   5   0  -8   12.66    0.57
   5   0  -8   12.20    0.55
   5   0  -8   12.97    0.52
  -5   0   8   13.44    0.73
   4   0  -8    0.09    0.13
   4   0  -8    0.07    0.09
   4   0  -8    0.06    0.13
  -4   0   8    0.18    0.16
   3   0  -8   26.14    0.99
   3   0  -8   26.34    0.76
   3   0  -8   23.94    0.80
   3   0  -8   26.67    0.73
  -3   0   8   25.69    0.99
  -3   0   8   24.84    0.92
   2   0  -8   13.74    0.59
   2   0  -8   13.71    0.38
  -2   0   8   13.79    0.59
  -2   0   8   12.69    0.50
  -2   0   8   12.63    0.50
   1   0  -8    1.03    0.17
   1   0  -8    1.21    0.11
   1   0  -8    0.92    0.11
  -1   0   8    1.13    0.11
  -1   0   8    1.01    0.09
  -1   0   8    1.11    0.08
   0   0  -8  326.10    9.37
   0   0  -8  328.68    7.10
   0   0  -8  327.63    7.40
   0   0  -8  326.08    7.23
   0   0  -8  327.96    7.60
   0   0   8  315.07    6.95
   0   0   8  312.41    9.47
   0   0   8  311.50    7.39
   0   0   8  330.88    9.43
  -1   0  -8   79.10    2.40
  -1   0  -8   76.55    1.88
   1   0   8   77.66    2.36
   1   0   8   77.90    1.80
   1   0   8   77.71    1.86
   1   0   8   77.90    1.76
   1   0   8   78.42    2.36
  -2   0  -8   28.34    0.79
  -2   0  -8   28.94    0.98
   2   0   8   26.29    0.97
   2   0   8   26.43    0.76
   2   0   8   26.30    0.75
  -3   0  -8    4.80    0.38
  -3   0  -8    4.36    0.27
   3   0   8    4.56    0.27
   3   0   8    4.48    0.27
  -4   0  -8    1.10    0.28
  -4   0  -8    1.35    0.19
   4   0   8    1.45    0.20
   4   0   8    1.22    0.18
  -5   0  -8    0.47    0.16
   5   0   8    0.29    0.15
   5   0   8    0.60    0.16
   6   0   8    4.01    0.40
   6   0   8    4.97    0.39
   6  -1  -8    0.40    0.17
   6  -1  -8    0.07    0.15
   6  -1  -8   -0.05    0.16
  -6   1   8    0.03    0.14
  -6   1   8    0.54    0.28
   5  -1  -8    4.94    0.37
   5  -1  -8    5.19    0.33
   5  -1  -8    4.97    0.36
  -5   1   8    4.94    0.47
  -5   1   8    4.44    0.34
   4  -1  -8    1.46    0.21
   4  -1  -8    1.51    0.22
   4  -1  -8    1.27    0.17
  -4   1   8    1.52    0.28
   3  -1  -8   22.43    0.88
   3  -1  -8   22.62    0.67
   3  -1  -8   22.46    0.70
   3  -1  -8   21.03    0.73
  -3   1   8   22.90    0.90
  -3   1   8   22.04    0.81
   2  -1  -8   20.10    0.51
   2  -1  -8   19.14    0.58
   2  -1  -8   17.63    0.62
   2  -1  -8   19.61    0.76
  -2   1   8   18.59    0.65
  -2   1   8   18.69    0.65
  -2   1   8   20.00    0.77
   1  -1  -8   28.14    0.73
   1  -1  -8   28.16    0.75
   1  -1  -8   28.10    0.75
  -1   1   8   27.57    0.69
  -1   1   8   28.54    0.85
  -1   1   8   27.67    0.85
   0  -1  -8   43.45    1.12
   0  -1  -8   46.02    1.08
   0  -1  -8   45.33    1.08
   0  -1  -8   44.67    1.44
   0  -1  -8   46.17    1.13
   0   1   8   42.59    1.33
   0   1   8   43.49    1.09
   0   1   8   46.25    1.34
   0   1   8   44.69    1.07
   0   1   8   43.51    1.12
  -1  -1  -8    0.09    0.07
  -1  -1  -8    0.07    0.11
   1   1   8    0.16    0.07
   1   1   8    0.16    0.07
   1   1   8    0.60    0.11
   1   1   8    0.04    0.08
   1   1   8    0.13    0.07
  -2  -1  -8   80.30    1.98
  -2  -1  -8   77.21    2.46
   2   1   8   81.64    1.99
   2   1   8   83.30    1.92
  -3  -1  -8    0.64    0.19
  -3  -1  -8    0.44    0.14
   3   1   8    0.72    0.15
   3   1   8    0.63    0.14
  -4  -1  -8    2.72    0.27
   4   1   8    2.14    0.24
   4   1   8    2.93    0.28
  -5  -1  -8    0.72    0.19
   5   1   8    0.97    0.20
   5   1   8    0.84    0.19
   5   1   8    0.68    0.18
   6  -2  -8    0.00    0.18
   6  -2  -8   -0.10    0.16
   6  -2  -8    0.18    0.16
  -6   2   8    0.25    0.16
  -6   2   8    0.68    0.31
   5  -2  -8    0.33    0.18
   5  -2  -8    0.13    0.16
   5  -2  -8    0.11    0.14
  -5   2   8    0.57    0.18
  -5   2   8    0.39    0.24
   4  -2  -8    0.83    0.16
   4  -2  -8    1.09    0.19
   4  -2  -8    1.22    0.22
  -4   2   8    1.00    0.20
  -4   2   8    1.33    0.27
   3  -2  -8   55.94    1.44
   3  -2  -8   57.72    1.45
   3  -2  -8   57.03    1.53
  -3   2   8   52.20    1.85
  -3   2   8   52.97    1.75
  -3   2   8   55.17    1.54
   2  -2  -8   32.54    1.16
   2  -2  -8   33.26    0.90
   2  -2  -8   34.20    0.82
   2  -2  -8   31.80    0.96
   2  -2  -8   31.55    0.90
  -2   2   8   33.60    1.17
  -2   2   8   32.10    1.04
  -2   2   8   32.61    0.82
   1  -2  -8   54.89    1.32
   1  -2  -8   50.14    1.34
   1  -2  -8   54.40    1.30
  -1   2   8   51.79    1.30
  -1   2   8   54.10    1.71
   0  -2  -8    6.82    0.28
   0  -2  -8    6.17    0.26
   0  -2  -8    6.26    0.27
   0   2   8    6.14    0.28
   0   2   8    6.24    0.22
   0   2   8    6.33    0.27
   0   2   8    5.77    0.28
   0   2   8    5.92    0.26
   0   2   8    6.18    0.22
  -1  -2  -8    1.91    0.17
  -1  -2  -8    2.12    0.19
   1   2   8    1.82    0.15
   1   2   8    1.99    0.19
   1   2   8    1.79    0.15
   1   2   8    2.07    0.17
   1   2   8    2.02    0.19
   1   2   8    1.87    0.14
  -2  -2  -8   59.57    1.52
  -2  -2  -8   57.43    1.83
   2   2   8   59.48    1.87
   2   2   8   59.47    1.47
   2   2   8   59.40    1.52
   2   2   8   58.78    1.53
   2   2   8   57.88    1.40
  -3  -2  -8   13.98    0.53
   3   2   8   13.92    0.54
   3   2   8   14.62    0.53
  -4  -2  -8   29.53    0.92
   4   2   8   29.85    0.92
   4   2   8   27.96    0.90
   4   2   8   29.19    0.95
  -5  -2  -8    2.66    0.30
   5   2   8    2.47    0.28
   5   2   8    2.75    0.31
   6  -3  -8    0.30    0.21
   6  -3  -8    0.16    0.16
   6  -3  -8    0.18    0.21
  -6   3   8    0.77    0.33
  -6   3   8    0.44    0.20
   5  -3  -8    5.34    0.38
   5  -3  -8    5.96    0.37
   5  -3  -8    5.24    0.40
  -5   3   8    5.60    0.42
  -5   3   8    6.07    0.54
   4  -3  -8    6.40    0.35
   4  -3  -8    5.63    0.37
   4  -3  -8    5.91    0.39
  -4   3   8    5.47    0.47
  -4   3   8    5.97    0.40
   3  -3  -8   11.74    0.48
   3  -3  -8   11.00    0.50
   3  -3  -8   11.47    0.46
  -3   3   8   11.08    0.51
  -3   3   8   11.27    0.50
  -3   3   8   10.90    0.59
   2  -3  -8   63.45    1.72
   2  -3  -8   65.08    2.07
   2  -3  -8   65.13    1.63
   2  -3  -8   63.90    1.64
  -2   3   8   66.16    1.96
  -2   3   8   64.06    1.54
  -2   3   8   64.64    2.09
  -2   3   8   62.79    1.73
  -2   3   8   65.68    1.97
   1  -3  -8   61.19    1.51
   1  -3  -8   60.75    1.49
   1  -3  -8   60.86    1.59
   1  -3  -8   60.49    1.45
   1  -3  -8   61.65    1.57
  -1   3   8   59.87    1.79
  -1   3   8   61.47    1.49
  -1   3   8   60.33    1.61
  -1   3   8   60.91    1.93
  -1   3   8   61.42    1.54
   0  -3  -8   36.68    1.19
   0  -3  -8   36.01    0.94
   0  -3  -8   37.38    0.98
   0  -3  -8   37.09    0.97
   0  -3  -8   36.62    1.00
   0   3   8   36.26    0.98
   0   3   8   37.04    1.01
   0   3   8   36.57    1.20
   0   3   8   37.74    1.02
   0   3   8   36.54    1.10
   0   3   8   36.14    0.94
   0   3   8   35.37    0.99
   0   3   8   35.67    1.10
  -1  -3  -8    0.47    0.12
  -1  -3  -8    0.67    0.13
   1   3   8    0.74    0.13
   1   3   8    0.62    0.11
   1   3   8    0.58    0.16
   1   3   8    0.70    0.11
   1   3   8    0.49    0.13
   1   3   8    0.44    0.12
  -2  -3  -8   12.36    0.47
  -2  -3  -8   11.93    0.47
   2   3   8   12.03    0.48
   2   3   8   12.24    0.49
   2   3   8   11.60    0.43
   2   3   8   12.30    0.46
  -3  -3  -8    1.00    0.17
   3   3   8    1.33    0.20
   3   3   8    1.45    0.20
   3   3   8    1.53    0.22
  -4  -3  -8   29.80    0.96
   4   3   8   30.65    0.95
   4   3   8   30.43    1.00
  -5  -3  -8    2.56    0.30
   5   3   8    2.76    0.33
   5   3   8    2.27    0.28
   5  -4  -8    5.43    0.44
   5  -4  -8    6.15    0.40
   5  -4  -8    6.56    0.44
  -5   4   8    6.38    0.58
  -5   4   8    6.21    0.46
   4  -4  -8   15.07    0.63
   4  -4  -8   15.58    0.61
   4  -4  -8   15.44    0.66
  -4   4   8   15.27    0.67
  -4   4   8   15.06    0.79
   3  -4  -8    3.92    0.33
   3  -4  -8    2.74    0.19
   3  -4  -8    2.61    0.26
   3  -4  -8    2.21    0.26
  -3   4   8    2.52    0.23
  -3   4   8    1.85    0.24
  -3   4   8    2.72    0.34
   2  -4  -8   78.57    1.98
   2  -4  -8   80.15    1.82
   2  -4  -8   76.76    1.92
   2  -4  -8   77.64    2.04
  -2   4   8   78.05    1.84
  -2   4   8   76.70    2.06
  -2   4   8   74.51    2.34
  -2   4   8   76.03    2.46
   1  -4  -8    0.14    0.09
   1  -4  -8    0.37    0.14
  -1   4   8    0.17    0.07
  -1   4   8    0.25    0.15
  -1   4   8    0.31    0.07
  -1   4   8    0.30    0.14
  -1   4   8    0.25    0.11
   0  -4  -8    7.76    0.33
   0  -4  -8    7.51    0.36
   0  -4  -8    7.23    0.32
   0  -4  -8    7.10    0.37
   0   4   8    7.41    0.37
   0   4   8    7.46    0.30
   0   4   8    6.99    0.35
   0   4   8    7.16    0.33
   0   4   8    7.32    0.30
   0   4   8    7.03    0.38
   0   4   8    7.22    0.35
  -1  -4  -8    0.68    0.13
  -1  -4  -8    0.73    0.15
   1   4   8    0.80    0.14
   1   4   8    0.67    0.14
   1   4   8    0.76    0.12
   1   4   8    0.61    0.17
   1   4   8    0.67    0.15
  -2  -4  -8    2.87    0.25
   2   4   8    2.64    0.27
   2   4   8    2.93    0.25
   2   4   8    3.03    0.24
   2   4   8    2.57    0.24
  -3  -4  -8    2.81    0.29
   3   4   8    1.99    0.24
   3   4   8    2.54    0.29
  -4  -4  -8   17.70    0.68
   4   4   8   18.34    0.69
   4   4   8   17.72    0.68
   4   4   8   16.79    0.71
  -5  -4  -8    2.11    0.30
   5  -5  -8    2.68    0.31
   5  -5  -8    2.51    0.33
  -5   5   8    3.00    0.38
  -5   5   8    2.19    0.41
   4  -5  -8   17.64    0.69
   4  -5  -8   17.51    0.75
   4  -5  -8   18.49    0.72
  -4   5   8   18.22    0.77
  -4   5   8   18.82    0.92
   3  -5  -8    3.61    0.35
   3  -5  -8    4.56    0.35
   3  -5  -8    4.01    0.31
   3  -5  -8    4.13    0.25
  -3   5   8    4.42    0.37
  -3   5   8    4.15    0.30
  -3   5   8    4.72    0.41
  -3   5   8    4.26    0.34
   2  -5  -8    5.21    0.35
   2  -5  -8    4.89    0.27
   2  -5  -8    4.14    0.35
   2  -5  -8    5.04    0.34
  -2   5   8    5.41    0.37
  -2   5   8    4.89    0.28
  -2   5   8    5.46    0.38
  -2   5   8    4.82    0.36
   1  -5  -8   20.81    0.70
   1  -5  -8   21.35    0.74
   1  -5  -8   22.42    0.66
  -1   5   8   20.16    0.71
  -1   5   8   21.88    0.74
  -1   5   8   19.83    0.72
  -1   5   8   20.43    0.73
  -1   5   8   20.67    0.64
  -1   5   8   20.54    0.80
   0  -5  -8    4.47    0.32
   0  -5  -8    4.64    0.28
   0   5   8    4.53    0.32
   0   5   8    4.90    0.26
   0   5   8    4.37    0.33
   0   5   8    4.86    0.28
   0   5   8    4.93    0.32
  -1  -5  -8    1.57    0.21
   1   5   8    1.27    0.17
   1   5   8    1.29    0.21
   1   5   8    1.22    0.22
   1   5   8    1.37    0.20
   1   5   8    1.60    0.20
  -2  -5  -8    9.77    0.45
  -2  -5  -8    9.75    0.45
   2   5   8    9.81    0.49
   2   5   8    9.35    0.44
   2   5   8    8.97    0.44
   2   5   8    9.83    0.46
  -3  -5  -8    1.99    0.25
   3   5   8    1.83    0.28
   3   5   8    2.08    0.27
   4   5   8    5.00    0.37
   4   5   8    5.08    0.41
   5  -6  -8    2.61    0.36
   5  -6  -8    2.32    0.31
  -5   6   8    3.41    0.52
   4  -6  -8    7.37    0.48
   4  -6  -8    8.22    0.48
  -4   6   8    8.28    0.55
  -4   6   8    9.15    0.53
  -4   6   8    8.56    0.63
   3  -6  -8    1.27    0.22
   3  -6  -8    1.99    0.21
   3  -6  -8    1.71    0.27
  -3   6   8    2.26    0.34
  -3   6   8    2.07    0.31
  -3   6   8    2.63    0.32
  -3   6   8    1.79    0.24
   2  -6  -8   17.95    0.68
   2  -6  -8   18.45    0.70
   2  -6  -8   18.22    0.61
  -2   6   8   17.65    0.73
  -2   6   8   17.45    0.71
  -2   6   8   17.54    0.70
  -2   6   8   18.11    0.80
   1  -6  -8    0.76    0.16
   1  -6  -8    0.90    0.22
   1  -6  -8    0.47    0.18
  -1   6   8    0.55    0.12
  -1   6   8    0.65    0.20
  -1   6   8    0.83    0.14
  -1   6   8    0.69    0.22
  -1   6   8    1.14    0.22
   0  -6  -8    1.77    0.25
   0  -6  -8    1.61    0.21
   0   6   8    1.41    0.25
   0   6   8    1.66    0.25
   0   6   8    1.59    0.18
   0   6   8    1.79    0.22
   0   6   8    1.62    0.25
  -1  -6  -8    8.41    0.42
   1   6   8    8.81    0.46
   1   6   8    8.92    0.43
   1   6   8    8.80    0.43
   1   6   8    7.27    0.44
   1   6   8    7.84    0.40
  -2  -6  -8   15.35    0.61
   2   6   8   17.40    0.69
   2   6   8   17.12    0.64
   2   6   8   16.27    0.64
   2   6   8   15.46    0.63
  -3  -6  -8    3.56    0.35
   3   6   8    4.03    0.33
   3   6   8    3.91    0.38
   4   6   8    1.26    0.25
   4  -7  -8    8.73    0.52
   4  -7  -8    8.74    0.53
  -4   7   8    9.44    0.70
  -4   7   8    9.72    0.57
  -4   7   8    8.18    0.59
  -4   7   8    7.91    0.52
   3  -7  -8    0.15    0.17
   3  -7  -8    0.30    0.14
   3  -7  -8    0.49    0.21
  -3   7   8    0.64    0.25
  -3   7   8    0.40    0.15
  -3   7   8    0.22    0.19
   2  -7  -8   12.41    0.59
   2  -7  -8   13.01    0.51
   2  -7  -8   13.07    0.61
  -2   7   8   11.93    0.61
  -2   7   8   11.22    0.55
  -2   7   8   11.81    0.62
   1  -7  -8    3.97    0.38
   1  -7  -8    3.76    0.30
  -1   7   8    3.40    0.26
  -1   7   8    3.32    0.26
  -1   7   8    3.54    0.36
  -1   7   8    3.95    0.39
  -1   7   8    3.74    0.39
   0  -7  -8   13.37    0.61
   0  -7  -8   13.44    0.55
   0   7   8   13.90    0.64
   0   7   8   13.26    0.60
   0   7   8   13.61    0.55
   0   7   8   13.64    0.59
  -1  -7  -8    3.85    0.35
   1   7   8    3.34    0.36
   1   7   8    3.54    0.29
   1   7   8    4.57    0.37
   1   7   8    3.94    0.31
   1   7   8    4.50    0.32
  -2  -7  -8    7.85    0.45
   2   7   8    7.71    0.48
   2   7   8    7.97    0.46
   2   7   8    9.36    0.47
   2   7   8    8.45    0.51
  -3  -7  -8   10.37    0.53
   3   7   8   10.49    0.59
   3   7   8   11.01    0.54
   3  -8  -8    2.64    0.35
   3  -8  -8    3.18    0.31
   3  -8  -8    2.92    0.37
  -3   8   8    3.36    0.46
  -3   8   8    3.18    0.42
  -3   8   8    2.81    0.31
   2  -8  -8    5.26    0.45
   2  -8  -8    5.15    0.35
   2  -8  -8    5.47    0.48
  -2   8   8    5.01    0.43
  -2   8   8    6.04    0.50
  -2   8   8    4.78    0.36
  -2   8   8    5.16    0.49
   1  -8  -8    5.10    0.41
   1  -8  -8    4.67    0.34
  -1   8   8    4.64    0.40
  -1   8   8    5.75    0.50
  -1   8   8    4.47    0.33
  -1   8   8    4.22    0.43
  -1   8   8    5.22    0.33
   0  -8  -8    8.48    0.52
   0  -8  -8    8.55    0.46
   0   8   8    9.42    0.49
   0   8   8    7.85    0.51
   0   8   8    8.66    0.52
   0   8   8    9.04    0.46
  -1  -8  -8    4.26    0.35
   1   8   8    5.08    0.36
   1   8   8    4.68    0.44
   1   8   8    4.48    0.45
   1   8   8    4.87    0.37
   1   8   8    4.74    0.36
  -2  -8  -8    1.85    0.27
   2   8   8    2.22    0.34
   2   8   8    1.83    0.32
   2   8   8    2.24    0.31
   2   8   8    2.32    0.32
   2  -9  -8    0.67    0.19
  -2   9   8    1.24    0.35
  -2   9   8    0.50    0.18
   1  -9  -8    0.49    0.18
   1  -9  -8    0.44    0.22
  -1   9   8    0.56    0.16
  -1   9   8    0.33    0.15
  -1   9   8    0.54    0.22
  -1   9   8    0.68    0.30
   0  -9  -8    4.53    0.42
   0   9   8    4.26    0.47
   0   9   8    4.50    0.35
   0   9   8    4.35    0.37
   1  11  -9    0.40    0.23
   1  11  -9    0.68    0.22
   0  11  -9    1.10    0.22
   0  11  -9    1.00    0.23
   0  11  -9    1.12    0.29
  -1  11  -9    8.90    0.59
  -1  11  -9    9.09    0.49
   1 -11   9    9.50    0.46
  -2  11  -9    0.19    0.16
  -2  11  -9   -0.09    0.30
   2 -11   9    0.38    0.15
   3  10  -9    0.69    0.21
   3  10  -9    0.46    0.23
   2  10  -9   -0.02    0.16
   2  10  -9   -0.03    0.16
   1  10  -9    3.81    0.33
   1  10  -9    3.76    0.31
   1  10  -9    4.08    0.39
   0  10  -9    0.07    0.16
   0  10  -9    0.40    0.22
   0  10  -9    0.31    0.16
   0 -10   9    0.48    0.14
  -1  10  -9    4.50    0.34
  -1  10  -9    4.51    0.44
   1 -10   9    5.06    0.32
  -2  10  -9   -0.01    0.24
  -2  10  -9    0.25    0.14
  -2  10  -9   -0.14    0.25
   2 -10   9    0.25    0.14
  -3  10  -9    1.59    0.35
  -3  10  -9    2.47    0.28
   3 -10   9    1.90    0.25
   3   9  -9    1.51    0.25
   3   9  -9    1.96    0.27
   2   9  -9    2.12    0.27
   2   9  -9    2.69    0.32
   1   9  -9    8.78    0.49
   1   9  -9    9.07    0.44
   1   9  -9    9.39    0.44
   0   9  -9    0.90    0.23
   0   9  -9    0.66    0.16
   0   9  -9    0.76    0.18
   0   9  -9    0.94    0.26
   0  -9   9    0.90    0.15
  -1   9  -9    1.79    0.33
  -1   9  -9    2.03    0.25
  -1   9  -9    1.67    0.31
   1  -9   9    1.50    0.19
  -2   9  -9    0.93    0.31
  -2   9  -9    0.97    0.19
  -2   9  -9    1.37    0.28
   2  -9   9    1.25    0.20
  -3   9  -9    7.62    0.71
  -3   9  -9    9.32    0.58
  -3   9  -9   10.53    0.47
   3  -9   9   10.13    0.47
  -4   9  -9   -0.01    0.27
  -4   9  -9   -0.36    0.37
   4  -9   9    0.20    0.15
   4   8  -9    6.85    0.43
   4   8  -9    6.36    0.44
   3   8  -9    6.98    0.36
   3   8  -9    6.74    0.40
   3   8  -9    6.40    0.41
   2   8  -9    1.45    0.20
   2   8  -9    1.47    0.19
   2   8  -9    1.44    0.23
   1   8  -9   27.08    0.83
   1   8  -9   27.42    0.81
   1   8  -9   26.03    0.89
   0   8  -9    5.06    0.29
   0   8  -9    5.04    0.31
   0   8  -9    4.95    0.36
   0   8  -9    4.70    0.43
   0  -8   9    4.70    0.25
  -1   8  -9   15.14    0.75
  -1   8  -9   15.19    0.57
  -1   8  -9   15.59    0.64
  -1   8  -9   15.27    0.53
   1  -8   9   14.87    0.52
  -2   8  -9    0.04    0.27
  -2   8  -9    0.37    0.15
  -2   8  -9   -0.03    0.20
   2  -8   9    0.12    0.11
  -3   8  -9    2.98    0.49
  -3   8  -9    3.65    0.28
  -3   8  -9    3.28    0.38
   3  -8   9    3.68    0.29
  -4   8  -9    5.76    0.48
  -4   8  -9    6.15    0.68
  -4   8  -9    6.02    0.37
   4  -8   9    6.82    0.40
   4   7  -9    2.34    0.29
   4   7  -9    3.23    0.33
   3   7  -9   18.08    0.70
   3   7  -9   18.51    0.66
   2   7  -9    0.05    0.13
   2   7  -9    0.08    0.13
   2   7  -9    0.17    0.14
   1   7  -9   29.89    1.15
   1   7  -9   29.86    0.95
   1   7  -9   30.33    0.85
   1   7  -9   29.87    0.87
   0   7  -9   31.57    0.96
   0   7  -9   29.24    0.87
   0   7  -9   30.47    0.83
   0   7  -9   31.25    1.17
   0  -7   9   29.74    0.80
   0  -7   9   28.64    1.22
  -1   7  -9   16.98    0.65
  -1   7  -9   16.85    0.53
  -1   7  -9   17.33    0.79
  -1   7  -9   16.35    0.58
   1  -7   9   16.80    0.54
   1  -7   9   17.57    0.86
  -2   7  -9    0.25    0.18
  -2   7  -9    0.01    0.10
  -2   7  -9   -0.22    0.25
   2  -7   9    0.24    0.11
  -3   7  -9    4.10    0.38
  -3   7  -9    5.75    0.61
  -3   7  -9    4.44    0.30
   3  -7   9    4.78    0.31
  -4   7  -9   14.59    0.57
  -4   7  -9   13.67    0.89
  -4   7  -9   13.81    0.64
   4  -7   9   14.92    0.58
  -5   7  -9    1.87    0.50
   5  -7   9    1.40    0.23
   5   6  -9    0.91    0.22
   4   6  -9    0.34    0.16
   4   6  -9    0.16    0.13
   3   6  -9   10.83    0.45
   3   6  -9   10.14    0.54
   3   6  -9    9.47    0.47
   2   6  -9    1.24    0.23
   2   6  -9    1.04    0.18
   2   6  -9    1.15    0.17
  -2  -6   9    1.11    0.26
   1   6  -9    5.50    0.32
   1   6  -9    6.02    0.42
   1   6  -9    5.87    0.29
  -1  -6   9    5.55    0.46
   0   6  -9   13.17    0.42
   0   6  -9   13.08    0.65
   0   6  -9   12.39    0.50
   0   6  -9   13.20    0.47
   0  -6   9   12.22    0.40
   0  -6   9   13.36    0.69
  -1   6  -9   14.94    0.52
  -1   6  -9   15.39    0.57
  -1   6  -9   15.32    0.72
   1  -6   9   15.09    0.77
   1  -6   9   14.38    0.47
  -2   6  -9   32.49    1.26
  -2   6  -9   31.76    0.96
  -2   6  -9   29.98    0.90
   2  -6   9   30.14    0.86
   2  -6   9   30.98    1.26
  -3   6  -9   13.05    0.55
  -3   6  -9   13.05    0.50
  -3   6  -9   12.45    0.75
   3  -6   9   12.55    0.49
  -4   6  -9    6.60    0.37
  -4   6  -9    6.77    0.65
   4  -6   9    6.74    0.38
  -5   6  -9    0.28    0.41
   5  -6   9    0.24    0.16
   5   5  -9    2.67    0.31
   5   5  -9    2.51    0.31
   4   5  -9    0.13    0.18
   4   5  -9    0.19    0.14
   4   5  -9    0.32    0.16
  -4  -5   9    0.37    0.16
   3   5  -9    6.24    0.42
   3   5  -9    6.66    0.34
   3   5  -9    7.04    0.39
   3   5  -9    6.90    0.30
  -3  -5   9    6.97    0.42
  -3  -5   9    7.37    0.50
   2   5  -9   17.13    0.53
   2   5  -9   16.17    0.54
   2   5  -9   16.73    0.72
   2   5  -9   16.97    0.61
  -2  -5   9   15.71    0.77
   1   5  -9   12.04    0.42
   1   5  -9   11.33    0.46
   1   5  -9   13.31    0.61
  -1  -5   9   12.06    0.34
  -1  -5   9   12.62    0.63
   0   5  -9    3.37    0.25
   0   5  -9    3.54    0.21
   0   5  -9    3.10    0.33
   0  -5   9    3.04    0.16
   0  -5   9    3.14    0.34
  -1   5  -9    8.51    0.50
   1  -5   9    7.51    0.50
  -2   5  -9   48.05    1.28
  -2   5  -9   49.55    1.73
  -2   5  -9   50.83    1.34
   2  -5   9   46.52    1.73
   2  -5   9   48.72    1.23
  -3   5  -9    0.89    0.19
  -3   5  -9    0.75    0.31
  -3   5  -9    1.08    0.17
   3  -5   9    1.00    0.16
  -4   5  -9   20.60    0.70
   4  -5   9   20.39    0.70
  -5   5  -9    0.48    0.40
   5  -5   9    0.54    0.18
   5   4  -9    5.12    0.35
   5   4  -9    4.92    0.37
  -5  -4   9    5.11    0.43
   4   4  -9    6.93    0.46
   4   4  -9    6.44    0.36
   4   4  -9    7.10    0.41
   4   4  -9    6.90    0.33
  -4  -4   9    6.92    0.45
   3   4  -9   33.13    0.87
   3   4  -9   33.80    1.03
   3   4  -9   33.19    0.94
   3   4  -9   33.67    1.22
  -3  -4   9   33.34    1.21
  -3  -4   9   33.33    1.26
   2   4  -9   21.72    0.63
   2   4  -9   20.86    0.60
   2   4  -9   20.91    0.84
   2   4  -9   20.90    0.70
  -2  -4   9   20.40    0.85
   1   4  -9   11.81    0.45
   1   4  -9   12.16    0.58
   1   4  -9   12.18    0.40
  -1  -4   9   12.03    0.32
  -1  -4   9   12.73    0.59
   0   4  -9   12.96    0.60
   0   4  -9   11.84    0.42
   0  -4   9   12.37    0.36
   0  -4   9   12.66    0.60
  -1   4  -9    0.07    0.07
  -1   4  -9    0.11    0.17
  -1   4  -9    0.19    0.10
   1  -4   9    0.51    0.16
   1  -4   9    0.20    0.07
  -2   4  -9   76.50    1.93
  -2   4  -9   77.05    2.48
  -2   4  -9   74.65    1.88
   2  -4   9   75.68    2.50
   2  -4   9   76.54    1.81
   2  -4   9   76.75    1.82
  -3   4  -9    1.54    0.35
  -3   4  -9    1.15    0.16
  -3   4  -9    1.25    0.18
   3  -4   9    1.41    0.15
   3  -4   9    1.37    0.18
  -4   4  -9   17.57    0.63
  -4   4  -9   18.16    0.93
   4  -4   9   17.82    0.63
   4  -4   9   17.40    0.61
  -5   4  -9    3.74    0.58
   5  -4   9    4.09    0.31
   5  -4   9    3.18    0.30
   6   3  -9    0.74    0.20
  -6  -3   9    1.47    0.30
   5   3  -9    8.74    0.41
   5   3  -9    9.04    0.46
   5   3  -9    8.88    0.48
  -5  -3   9    8.45    0.55
   4   3  -9   26.87    0.91
   4   3  -9   27.93    0.86
   4   3  -9   28.15    0.80
   4   3  -9   26.80    1.08
  -4  -3   9   27.29    1.09
   3   3  -9    9.16    0.44
   3   3  -9   10.13    0.33
   3   3  -9    9.95    0.53
   3   3  -9    9.65    0.40
  -3  -3   9    9.93    0.52
   2   3  -9   30.89    0.83
   2   3  -9   32.65    1.17
   2   3  -9   32.78    0.96
   2   3  -9   32.61    0.86
  -2  -3   9   32.58    1.15
   1   3  -9   70.63    1.81
   1   3  -9   69.74    2.24
   1   3  -9   71.57    1.68
  -1  -3   9   68.32    2.22
  -1  -3   9   70.41    1.54
   0   3  -9   61.05    1.47
   0   3  -9   59.74    1.94
   0   3  -9   58.69    1.54
   0  -3   9   59.20    1.37
   0  -3   9   60.86    1.94
  -1   3  -9    4.96    0.25
  -1   3  -9    4.78    0.36
  -1   3  -9    4.79    0.24
   1  -3   9    5.39    0.23
   1  -3   9    5.04    0.35
   1  -3   9    5.10    0.17
  -2   3  -9   59.38    1.53
  -2   3  -9   62.32    2.00
  -2   3  -9   61.49    1.54
   2  -3   9   61.62    1.47
   2  -3   9   58.60    2.00
   2  -3   9   59.44    1.46
  -3   3  -9    2.77    0.39
  -3   3  -9    3.36    0.24
   3  -3   9    3.27    0.20
   3  -3   9    3.12    0.23
  -4   3  -9   31.28    1.28
  -4   3  -9   29.95    0.93
   4  -3   9   30.60    0.92
   4  -3   9   31.71    0.93
  -5   3  -9    4.54    0.56
  -5   3  -9    4.05    0.32
   5  -3   9    4.48    0.33
   5  -3   9    4.43    0.32
   6   2  -9    0.23    0.18
   6   2  -9    0.11    0.13
   6   2  -9    0.05    0.13
  -6  -2   9    0.40    0.23
   5   2  -9    6.43    0.41
   5   2  -9    7.17    0.36
   5   2  -9    7.00    0.41
  -5  -2   9    6.82    0.50
   4   2  -9   38.96    1.08
   4   2  -9   37.82    1.04
   4   2  -9   37.38    1.39
   4   2  -9   37.69    1.16
  -4  -2   9   38.35    1.40
   3   2  -9    6.47    0.36
   3   2  -9    6.56    0.32
   3   2  -9    6.35    0.42
  -3  -2   9    6.79    0.40
  -3  -2   9    6.60    0.42
   2   2  -9   31.89    0.94
   2   2  -9   31.68    1.15
   2   2  -9   33.35    0.81
   2   2  -9   31.60    0.85
  -2  -2   9   30.78    1.10
   1   2  -9   24.77    0.93
   1   2  -9   24.67    0.74
   1   2  -9   24.94    0.67
  -1  -2   9   24.33    0.86
  -1  -2   9   24.59    0.88
  -1  -2   9   24.94    0.58
   0   2  -9   53.87    1.74
   0   2  -9   52.69    1.37
   0   2  -9   51.60    1.31
   0  -2   9   52.80    1.22
   0  -2   9   51.79    1.68
   0  -2   9   55.20    1.70
  -1   2  -9    0.54    0.11
  -1   2  -9    0.74    0.18
   1  -2   9    0.69    0.10
   1  -2   9    0.90    0.17
   1  -2   9    0.65    0.07
  -2   2  -9  113.86    2.72
  -2   2  -9  115.72    3.51
   2  -2   9  110.51    2.60
   2  -2   9  117.11    2.68
   2  -2   9  113.67    3.52
  -3   2  -9   52.25    1.76
  -3   2  -9   50.09    1.33
   3  -2   9   50.51    1.30
   3  -2   9   48.61    1.73
   3  -2   9   48.44    1.28
  -4   2  -9   19.75    0.93
  -4   2  -9   19.89    0.68
   4  -2   9   19.64    0.67
   4  -2   9   18.90    0.66
  -5   2  -9    6.71    0.60
  -5   2  -9    8.47    0.42
   5  -2   9    8.03    0.43
   5  -2   9    7.87    0.43
   6   1  -9    1.03    0.22
   6   1  -9    0.75    0.22
   6   1  -9    1.07    0.21
  -6  -1   9    1.08    0.30
   5   1  -9    7.51    0.45
   5   1  -9    8.10    0.40
   5   1  -9    8.89    0.46
  -5  -1   9    8.49    0.57
   4   1  -9   14.96    0.51
   4   1  -9   13.78    0.58
   4   1  -9   13.73    0.69
   4   1  -9   14.70    0.55
  -4  -1   9   14.43    0.71
   3   1  -9   11.28    0.58
   3   1  -9   11.04    0.43
   3   1  -9   11.78    0.49
  -3  -1   9   11.84    0.58
   2   1  -9   32.11    0.79
   2   1  -9   30.57    1.12
   2   1  -9   30.75    0.92
  -2  -1   9   30.41    1.05
   1   1  -9   18.85    0.59
   1   1  -9   19.09    0.53
  -1  -1   9   18.33    0.46
  -1  -1   9   18.07    0.65
  -1  -1   9   17.76    0.64
   0   1  -9   77.01    1.92
   0   1  -9   78.96    1.75
   0   1  -9   77.98    2.40
   0   1  -9   76.19    1.84
   0  -1   9   76.28    2.33
   0  -1   9   76.24    2.32
   0  -1   9   74.97    1.78
   0  -1   9   76.15    1.73
  -1   1  -9    0.49    0.11
  -1   1  -9    0.88    0.19
   1  -1   9    0.93    0.09
   1  -1   9    0.82    0.14
   1  -1   9    0.69    0.14
   1  -1   9    0.53    0.09
  -2   1  -9   26.82    0.79
  -2   1  -9   27.54    0.99
   2  -1   9   26.07    0.98
   2  -1   9   26.44    0.73
   2  -1   9   26.36    0.74
  -3   1  -9   64.61    1.68
   3  -1   9   65.97    2.17
   3  -1   9   67.73    1.67
   3  -1   9   64.10    1.62
  -4   1  -9    2.61    0.26
  -4   1  -9    2.30    0.36
   4  -1   9    2.85    0.25
   4  -1   9    2.87    0.28
  -5   1  -9   11.10    0.50
   5  -1   9   11.44    0.52
   5  -1   9   11.59    0.53
   6   0  -9    5.08    0.40
   6   0  -9    4.49    0.37
   6   0  -9    4.17    0.34
  -6   0   9    5.15    0.53
  -6   0   9    5.02    0.38
   5   0  -9    7.85    0.44
   5   0  -9    7.90    0.46
   5   0  -9    8.15    0.41
  -5   0   9    8.56    0.58
   4   0  -9    2.73    0.27
   4   0  -9    1.96    0.20
   4   0  -9    2.02    0.24
   4   0  -9    1.72    0.29
  -4   0   9    2.58    0.33
   3   0  -9    2.35    0.23
   3   0  -9    1.89    0.22
   3   0  -9    2.38    0.18
   3   0  -9    2.30    0.30
  -3   0   9    2.31    0.26
   2   0  -9   93.15    2.82
   2   0  -9   91.78    2.15
   2   0  -9   88.29    2.30
   2   0  -9   89.82    2.14
   2   0  -9   94.71    2.10
  -2   0   9   87.06    2.72
  -2   0   9   89.48    2.72
  -2   0   9   91.02    2.83
  -2   0   9   89.03    1.98
   1   0  -9   45.93    1.12
   1   0  -9   45.61    1.22
   1   0  -9   44.25    1.12
   1   0  -9   46.19    1.12
  -1   0   9   45.47    1.38
  -1   0   9   44.19    1.39
  -1   0   9   44.92    1.05
   0   0  -9   23.72    0.67
   0   0  -9   24.56    0.61
   0   0   9   23.86    0.78
   0   0   9   24.48    0.78
   0   0   9   22.35    0.62
   0   0   9   23.60    0.63
  -1   0  -9    1.75    0.23
  -1   0  -9    1.30    0.15
   1   0   9    1.16    0.15
   1   0   9    1.11    0.12
   1   0   9    1.23    0.15
   1   0   9    1.35    0.14
   1   0   9    1.27    0.11
  -2   0  -9    7.20    0.34
   2   0   9    7.10    0.32
   2   0   9    7.42    0.39
   2   0   9    8.05    0.32
  -3   0  -9   23.01    0.74
  -3   0  -9   22.53    0.90
   3   0   9   22.79    0.71
   3   0   9   23.02    0.72
  -4   0  -9    1.44    0.20
  -4   0  -9    1.39    0.28
   4   0   9    1.69    0.22
   4   0   9    1.70    0.21
  -5   0  -9   14.41    0.61
   5   0   9   15.24    0.64
   5   0   9   15.20    0.62
   6  -1  -9    5.00    0.37
   6  -1  -9    5.94    0.43
   6  -1  -9    4.88    0.40
  -6   1   9    5.22    0.55
  -6   1   9    4.96    0.40
   5  -1  -9    2.40    0.30
   5  -1  -9    2.23    0.30
   5  -1  -9    2.32    0.26
  -5   1   9    2.66    0.41
  -5   1   9    2.10    0.28
   4  -1  -9   13.55    0.54
   4  -1  -9   12.61    0.49
   4  -1  -9   13.16    0.56
  -4   1   9   12.27    0.68
   3  -1  -9    7.30    0.32
   3  -1  -9    6.39    0.37
   3  -1  -9    6.53    0.34
   3  -1  -9    7.14    0.45
  -3   1   9    6.05    0.34
  -3   1   9    7.00    0.45
   2  -1  -9   40.75    1.06
   2  -1  -9   39.94    1.07
   2  -1  -9   40.68    1.15
   2  -1  -9   41.21    1.41
   2  -1  -9   41.76    1.00
  -2   1   9   41.17    1.41
  -2   1   9   39.92    1.28
  -2   1   9   39.87    1.28
   1  -1  -9   34.60    0.97
   1  -1  -9   35.06    0.89
   1  -1  -9   33.19    1.18
   1  -1  -9   34.71    0.89
  -1   1   9   33.83    1.04
  -1   1   9   34.13    0.84
  -1   1   9   34.25    1.03
   0  -1  -9   70.23    1.68
   0  -1  -9   68.90    2.14
   0  -1  -9   69.45    1.61
   0  -1  -9   69.35    1.67
   0  -1  -9   65.05    1.71
   0  -1  -9   69.63    1.60
   0   1   9   69.45    2.02
   0   1   9   66.74    1.67
   0   1   9   67.39    2.02
   0   1   9   67.62    1.59
   0   1   9   67.68    1.62
  -1  -1  -9   57.54    1.46
  -1  -1  -9   56.81    1.83
   1   1   9   59.50    1.78
   1   1   9   59.31    1.40
   1   1   9   55.10    1.37
   1   1   9   55.98    1.77
   1   1   9   59.32    1.45
  -2  -1  -9   35.89    1.21
  -2  -1  -9   35.00    0.99
   2   1   9   34.90    0.96
   2   1   9   35.69    0.98
  -3  -1  -9    1.88    0.22
   3   1   9    1.97    0.22
   3   1   9    1.98    0.22
  -4  -1  -9    0.53    0.15
   4   1   9    0.37    0.15
   4   1   9    0.36    0.14
  -5  -1  -9   18.86    0.71
   5   1   9   18.10    0.70
   5   1   9   18.50    0.73
   6  -2  -9    7.76    0.52
   6  -2  -9    9.55    0.50
   6  -2  -9    9.04    0.53
  -6   2   9   10.35    0.75
  -6   2   9    9.22    0.54
   5  -2  -9    2.26    0.30
   5  -2  -9    2.24    0.26
   5  -2  -9    2.62    0.31
  -5   2   9    2.20    0.30
  -5   2   9    2.71    0.42
   4  -2  -9   19.16    0.65
   4  -2  -9   18.80    0.68
   4  -2  -9   18.99    0.72
  -4   2   9   18.24    0.72
  -4   2   9   18.35    0.87
   3  -2  -9   21.16    0.70
   3  -2  -9   20.65    0.66
   3  -2  -9   20.86    0.73
   3  -2  -9   20.75    0.87
  -3   2   9   19.75    0.76
  -3   2   9   21.23    0.89
  -3   2   9   21.17    0.75
   2  -2  -9   74.42    2.29
   2  -2  -9   70.08    1.75
   2  -2  -9   71.55    1.78
   2  -2  -9   69.28    1.87
   2  -2  -9   73.20    1.68
  -2   2   9   71.01    1.69
  -2   2   9   70.80    2.29
  -2   2   9   71.02    2.14
  -2   2   9   70.61    2.15
   1  -2  -9   49.56    1.27
   1  -2  -9   49.79    1.23
   1  -2  -9   48.74    1.31
   1  -2  -9   47.78    1.21
  -1   2   9   47.16    1.21
  -1   2   9   47.43    1.59
   0  -2  -9   32.88    0.86
   0  -2  -9   33.55    0.90
   0  -2  -9   33.38    0.86
   0  -2  -9   31.81    0.88
   0   2   9   31.23    0.97
   0   2   9   32.21    0.87
   0   2   9   31.92    0.98
   0   2   9   33.27    0.90
   0   2   9   33.19    0.91
   0   2   9   31.72    0.85
  -1  -2  -9   73.63    1.79
  -1  -2  -9   75.83    1.86
   1   2   9   75.95    1.79
   1   2   9   70.64    1.78
   1   2   9   74.87    1.87
   1   2   9   76.43    2.27
   1   2   9   75.15    2.27
   1   2   9   77.44    1.88
  -2  -2  -9    2.58    0.23
   2   2   9    2.47    0.21
   2   2   9    2.60    0.23
  -3  -2  -9   27.19    0.86
   3   2   9   27.43    0.84
   3   2   9   27.60    1.05
   3   2   9   28.17    0.88
   3   2   9   26.99    0.87
  -4  -2  -9   -0.04    0.13
   4   2   9    0.07    0.14
   4   2   9    0.02    0.12
  -5  -2  -9    8.28    0.46
   5   2   9    8.73    0.50
   5   2   9    8.93    0.48
   6  -3  -9    6.48    0.43
   6  -3  -9    6.37    0.49
  -6   3   9    6.69    0.50
   5  -3  -9    3.67    0.37
   5  -3  -9    4.32    0.38
   5  -3  -9    4.17    0.33
  -5   3   9    4.75    0.41
  -5   3   9    4.70    0.49
   4  -3  -9   34.61    1.09
   4  -3  -9   32.70    1.00
   4  -3  -9   32.12    1.01
  -4   3   9   32.35    1.32
  -4   3   9   33.18    1.11
   3  -3  -9   12.67    0.55
   3  -3  -9   13.55    0.51
   3  -3  -9   13.78    0.54
  -3   3   9   13.04    0.67
  -3   3   9   13.50    0.58
   2  -3  -9   13.20    0.53
   2  -3  -9   14.38    0.44
   2  -3  -9   13.21    0.49
   2  -3  -9   13.39    0.62
   2  -3  -9   13.56    0.42
   2  -3  -9   12.86    0.49
  -2   3   9   12.81    0.48
  -2   3   9   13.13    0.62
  -2   3   9   13.08    0.54
  -2   3   9   13.37    0.49
  -2   3   9   12.67    0.41
   1  -3  -9   47.26    1.22
   1  -3  -9   47.54    1.17
   1  -3  -9   47.03    1.29
   1  -3  -9   47.46    1.55
   1  -3  -9   48.16    1.28
   1  -3  -9   47.45    1.20
  -1   3   9   48.10    1.21
  -1   3   9   45.37    1.30
  -1   3   9   45.70    1.55
  -1   3   9   46.61    1.25
   0  -3  -9   32.73    0.87
   0  -3  -9   33.14    0.91
   0  -3  -9   32.45    0.90
   0  -3  -9   32.25    0.93
   0  -3  -9   32.38    0.88
   0   3   9   31.02    1.09
   0   3   9   31.90    0.90
   0   3   9   31.75    0.87
   0   3   9   32.35    0.98
   0   3   9   33.05    0.91
   0   3   9   31.88    0.98
   0   3   9   31.53    0.92
   0   3   9   31.38    0.92
  -1  -3  -9   37.35    1.04
  -1  -3  -9   38.43    1.01
   1   3   9   36.69    1.04
   1   3   9   37.49    1.00
   1   3   9   37.96    1.06
   1   3   9   35.81    1.01
   1   3   9   36.02    1.19
  -2  -3  -9   22.55    0.72
  -2  -3  -9   21.92    0.73
   2   3   9   21.80    0.70
   2   3   9   22.76    0.75
   2   3   9   22.58    0.74
  -3  -3  -9   29.77    0.94
   3   3   9   29.22    0.95
   3   3   9   31.18    0.96
   3   3   9   30.79    0.93
  -4  -3  -9    0.46    0.17
   4   3   9    0.50    0.17
   4   3   9    0.35    0.17
  -5  -3  -9    4.52    0.37
   5   3   9    4.97    0.42
   5   3   9    4.63    0.38
   5  -4  -9   11.17    0.54
   5  -4  -9    9.55    0.57
   5  -4  -9   11.16    0.57
  -5   4   9   10.49    0.60
  -5   4   9   11.70    0.76
   4  -4  -9   10.33    0.54
   4  -4  -9   10.66    0.52
   4  -4  -9   10.39    0.49
  -4   4   9    9.82    0.55
  -4   4   9   10.21    0.65
   3  -4  -9    7.92    0.40
   3  -4  -9    6.78    0.42
   3  -4  -9    7.79    0.41
   3  -4  -9    7.63    0.32
  -3   4   9    6.96    0.43
  -3   4   9    7.14    0.37
  -3   4   9    7.11    0.49
   2  -4  -9    0.93    0.14
   2  -4  -9    1.08    0.22
   2  -4  -9    1.04    0.19
   2  -4  -9    0.91    0.18
  -2   4   9    0.99    0.20
  -2   4   9    1.01    0.21
  -2   4   9    1.27    0.21
  -2   4   9    1.00    0.13
   1  -4  -9   20.03    0.60
   1  -4  -9   18.87    0.59
   1  -4  -9   20.11    0.68
   1  -4  -9   20.64    0.76
   1  -4  -9   19.68    0.67
   1  -4  -9   20.78    0.65
  -1   4   9   18.11    0.65
  -1   4   9   18.08    0.59
  -1   4   9   19.14    0.61
  -1   4   9   18.62    0.68
  -1   4   9   19.42    0.67
  -1   4   9   17.98    0.61
  -1   4   9   18.20    0.75
   0  -4  -9   12.68    0.47
   0  -4  -9   12.57    0.49
   0  -4  -9   12.35    0.47
   0  -4  -9   12.31    0.50
   0   4   9   12.39    0.46
   0   4   9   13.42    0.49
   0   4   9   13.00    0.46
   0   4   9   12.90    0.51
   0   4   9   12.99    0.52
   0   4   9   13.23    0.45
   0   4   9   12.99    0.49
  -1  -4  -9   20.34    0.68
  -1  -4  -9   20.90    0.67
   1   4   9   19.72    0.67
   1   4   9   21.07    0.74
   1   4   9   21.09    0.67
   1   4   9   20.72    0.70
   1   4   9   20.55    0.69
  -2  -4  -9    7.49    0.38
  -2  -4  -9    6.65    0.36
   2   4   9    6.51    0.36
   2   4   9    6.33    0.38
   2   4   9    7.13    0.38
   2   4   9    6.54    0.36
  -3  -4  -9    9.94    0.48
   3   4   9   10.66    0.49
   3   4   9   11.33    0.49
   3   4   9   10.75    0.52
  -4  -4  -9    3.33    0.34
   4   4   9    3.69    0.36
   4   4   9    3.67    0.37
   5  -5  -9    3.90    0.40
   5  -5  -9    3.06    0.42
   5  -5  -9    3.63    0.36
  -5   5   9    3.63    0.52
  -5   5   9    4.29    0.47
   4  -5  -9    0.33    0.19
   4  -5  -9    0.38    0.17
   4  -5  -9    0.11    0.21
  -4   5   9    0.87    0.23
  -4   5   9    0.60    0.17
  -4   5   9    0.48    0.22
   3  -5  -9   12.72    0.47
   3  -5  -9   12.61    0.55
   3  -5  -9   13.35    0.57
   3  -5  -9   11.72    0.59
  -3   5   9   11.98    0.55
  -3   5   9   14.09    0.61
  -3   5   9   11.94    0.60
  -3   5   9   12.59    0.69
   2  -5  -9    5.71    0.36
   2  -5  -9    5.38    0.40
   2  -5  -9    5.95    0.37
   2  -5  -9    5.84    0.31
  -2   5   9    5.64    0.39
  -2   5   9    6.55    0.40
  -2   5   9    5.19    0.29
  -2   5   9    5.84    0.41
   1  -5  -9    2.67    0.26
   1  -5  -9    2.75    0.24
   1  -5  -9    2.53    0.27
  -1   5   9    2.31    0.28
  -1   5   9    2.69    0.27
  -1   5   9    1.89    0.24
  -1   5   9    2.08    0.20
  -1   5   9    2.30    0.16
   0  -5  -9   -0.12    0.09
   0  -5  -9    0.03    0.12
   0  -5  -9    0.17    0.12
   0   5   9    0.06    0.16
   0   5   9    0.22    0.15
   0   5   9   -0.07    0.09
   0   5   9    0.06    0.07
   0   5   9   -0.04    0.12
   0   5   9    0.10    0.10
  -1  -5  -9   46.25    1.26
  -1  -5  -9   46.95    1.30
   1   5   9   44.60    1.29
   1   5   9   46.35    1.52
   1   5   9   48.42    1.35
   1   5   9   48.08    1.32
   1   5   9   47.24    1.27
  -2  -5  -9    0.18    0.13
   2   5   9    0.15    0.15
   2   5   9    0.15    0.11
   2   5   9    0.26    0.15
   2   5   9    0.19    0.12
  -3  -5  -9   10.34    0.51
   3   5   9   10.02    0.49
   3   5   9   10.48    0.54
  -4  -5  -9    7.15    0.45
   4   5   9    7.55    0.49
   4   5   9    8.37    0.47
   4  -6  -9    1.30    0.25
   4  -6  -9    1.31    0.27
  -4   6   9    1.72    0.34
  -4   6   9    1.34    0.24
  -4   6   9    1.10    0.28
  -4   6   9    1.05    0.25
   3  -6  -9    3.84    0.27
   3  -6  -9    4.08    0.35
   3  -6  -9    3.01    0.32
  -3   6   9    3.82    0.41
  -3   6   9    4.16    0.40
  -3   6   9    3.77    0.29
  -3   6   9    4.02    0.41
   2  -6  -9   -0.03    0.11
   2  -6  -9    0.21    0.17
   2  -6  -9    0.00    0.15
  -2   6   9    0.15    0.19
  -2   6   9    0.00    0.08
  -2   6   9    0.10    0.18
   1  -6  -9   33.22    1.02
   1  -6  -9   31.52    0.97
   1  -6  -9   30.91    0.91
  -1   6   9   28.75    1.02
  -1   6   9   31.67    1.01
  -1   6   9   30.77    1.01
  -1   6   9   29.69    1.02
  -1   6   9   30.36    0.91
   0  -6  -9   12.00    0.55
   0  -6  -9   12.05    0.50
   0   6   9   11.13    0.49
   0   6   9   11.97    0.50
   0   6   9   11.69    0.54
   0   6   9   11.01    0.55
  -1  -6  -9   25.90    0.83
   1   6   9   25.34    0.92
   1   6   9   23.60    0.84
   1   6   9   25.85    0.83
   1   6   9   24.74    0.84
   1   6   9   25.34    0.87
  -2  -6  -9    1.19    0.21
   2   6   9    0.92    0.19
   2   6   9    1.22    0.21
   2   6   9    1.33    0.22
   2   6   9    1.47    0.27
  -3  -6  -9    4.25    0.39
   3   6   9    3.83    0.39
   3   6   9    4.44    0.39
   4  -7  -9    0.22    0.19
  -4   7   9    0.36    0.28
  -4   7   9    0.08    0.14
  -4   7   9    0.40    0.29
   3  -7  -9    9.00    0.42
   3  -7  -9    7.71    0.49
   3  -7  -9    8.32    0.50
  -3   7   9    7.88    0.45
  -3   7   9    8.75    0.57
  -3   7   9    8.48    0.54
   2  -7  -9    1.72    0.29
   2  -7  -9    2.08    0.25
   2  -7  -9    1.89    0.30
  -2   7   9    2.30    0.34
  -2   7   9    2.03    0.23
  -2   7   9    2.04    0.33
   1  -7  -9   13.34    0.63
   1  -7  -9   14.88    0.57
  -1   7   9   15.22    0.66
  -1   7   9   13.75    0.64
  -1   7   9   14.81    0.57
  -1   7   9   13.78    0.58
  -1   7   9   14.12    0.66
   0  -7  -9    9.45    0.46
   0  -7  -9    8.21    0.49
   0   7   9    8.69    0.43
   0   7   9    7.80    0.47
   0   7   9    8.52    0.44
   0   7   9    8.32    0.51
  -1  -7  -9    7.98    0.45
   1   7   9    8.72    0.47
   1   7   9    8.21    0.50
   1   7   9    8.71    0.50
   1   7   9    9.18    0.47
   1   7   9    8.46    0.45
  -2  -7  -9    7.99    0.46
   2   7   9    7.77    0.50
   2   7   9    8.07    0.48
   2   7   9    8.00    0.46
   2   7   9    7.91    0.47
   3  -8  -9    5.37    0.35
  -3   8   9    4.51    0.36
  -3   8   9    6.50    0.55
   2  -8  -9    1.63    0.33
   2  -8  -9    2.09    0.27
   2  -8  -9    1.59    0.31
  -2   8   9    1.79    0.24
  -2   8   9    1.77    0.32
  -2   8   9    2.29    0.36
  -2   8   9    2.45    0.39
   1  -8  -9    7.76    0.42
   1  -8  -9    6.32    0.45
  -1   8   9    6.30    0.38
  -1   8   9    7.28    0.52
  -1   8   9    7.18    0.48
  -1   8   9    6.43    0.38
   0  -8  -9    7.15    0.43
   0  -8  -9    6.82    0.47
   0   8   9    7.15    0.48
   0   8   9    6.51    0.41
   0   8   9    6.52    0.40
   0   8   9    7.59    0.53
  -1  -8  -9    5.96    0.42
   1   8   9    5.24    0.44
   1   8   9    5.92    0.39
   1   8   9    4.53    0.45
   1   8   9    5.80    0.40
   1   8   9    5.11    0.39
   1  11 -10    0.21    0.18
   1  11 -10    0.14    0.21
   0  11 -10    5.11    0.48
   0  11 -10    4.87    0.43
  -1  11 -10    0.27    0.25
  -1  11 -10    0.22    0.17
   1 -11  10    0.09    0.13
  -2  11 -10    3.61    0.35
   2 -11  10    3.89    0.33
   2  10 -10    2.29    0.29
   2  10 -10    3.00    0.35
   1  10 -10    1.84    0.26
   1  10 -10    1.62    0.23
   1  10 -10    2.41    0.33
   0  10 -10    0.54    0.19
   0  10 -10    0.35    0.21
  -1  10 -10    1.73    0.26
  -1  10 -10    1.58    0.30
  -1  10 -10    1.53    0.36
   1 -10  10    1.57    0.21
  -2  10 -10    9.06    0.59
  -2  10 -10    7.57    0.63
  -2  10 -10    9.41    0.48
   2 -10  10    9.47    0.45
  -3  10 -10    0.16    0.34
  -3  10 -10    0.63    0.18
  -3  10 -10    0.88    0.32
   3 -10  10    0.94    0.19
   3   9 -10    0.59    0.20
   3   9 -10    0.92    0.19
   3   9 -10    0.49    0.19
   2   9 -10    1.29    0.25
   2   9 -10    1.44    0.23
   1   9 -10    0.28    0.18
   1   9 -10    0.37    0.16
   0   9 -10   12.78    0.51
   0   9 -10   12.55    0.72
   0   9 -10   12.69    0.60
   0   9 -10   12.72    0.53
  -1   9 -10    0.49    0.16
  -1   9 -10    0.62    0.28
  -1   9 -10    0.47    0.21
   1  -9  10    0.39    0.12
  -2   9 -10    1.57    0.22
  -2   9 -10    1.25    0.34
  -2   9 -10    1.31    0.29
   2  -9  10    1.78    0.22
  -3   9 -10    2.54    0.28
  -3   9 -10    2.14    0.35
  -3   9 -10    1.30    0.40
   3  -9  10    2.21    0.26
  -4   9 -10    4.91    0.49
  -4   9 -10    5.93    0.38
   4   8 -10   13.41    0.65
   4   8 -10   14.31    0.62
   3   8 -10   -0.07    0.13
   3   8 -10    0.01    0.14
   2   8 -10    3.60    0.30
   2   8 -10    3.64    0.32
   1   8 -10    6.02    0.45
   1   8 -10    5.49    0.32
   1   8 -10    4.76    0.36
   0   8 -10    7.19    0.53
   0   8 -10    7.70    0.43
   0   8 -10    7.95    0.36
   0   8 -10    7.05    0.37
   0  -8  10    7.33    0.32
  -1   8 -10    0.60    0.20
  -1   8 -10    0.95    0.29
  -1   8 -10    0.58    0.15
   1  -8  10    0.62    0.13
  -2   8 -10    6.51    0.45
  -2   8 -10    7.16    0.38
  -2   8 -10    7.33    0.57
   2  -8  10    6.62    0.34
  -3   8 -10   11.12    0.57
  -3   8 -10   11.65    0.51
  -3   8 -10   10.06    0.76
   3  -8  10   12.10    0.50
  -4   8 -10    1.24    0.29
  -4   8 -10    0.36    0.40
  -4   8 -10    1.77    0.24
   4  -8  10    1.57    0.24
   4   7 -10   13.26    0.58
   4   7 -10   12.35    0.60
   3   7 -10    4.58    0.36
   3   7 -10    4.57    0.32
   2   7 -10   13.98    0.70
   2   7 -10   16.28    0.57
   2   7 -10   14.83    0.61
  -2  -7  10   15.57    0.83
   1   7 -10    5.13    0.29
   1   7 -10    5.26    0.30
   1   7 -10    5.72    0.45
   1   7 -10    5.86    0.35
  -1  -7  10    6.03    0.50
   0   7 -10    1.04    0.28
   0   7 -10    0.65    0.13
   0   7 -10    0.79    0.19
   0  -7  10    0.58    0.24
   0  -7  10    0.49    0.11
  -1   7 -10    1.62    0.24
  -1   7 -10    1.32    0.18
  -1   7 -10    1.81    0.32
   1  -7  10    0.96    0.27
   1  -7  10    1.11    0.15
  -2   7 -10   11.17    0.48
  -2   7 -10   12.47    0.72
  -2   7 -10   12.64    0.55
   2  -7  10   12.19    0.47
  -3   7 -10   23.86    0.78
  -3   7 -10   23.49    0.83
  -3   7 -10   21.65    1.11
   3  -7  10   23.52    0.75
  -4   7 -10    0.32    0.14
  -4   7 -10    0.15    0.37
   4  -7  10    0.11    0.13
   5   6 -10    0.07    0.18
   5   6 -10    0.20    0.16
   4   6 -10    0.29    0.15
   4   6 -10    0.36    0.16
   3   6 -10    9.28    0.48
   3   6 -10   10.35    0.57
   3   6 -10   10.47    0.45
   2   6 -10   25.34    1.03
   2   6 -10   25.69    0.86
   2   6 -10   27.06    0.78
   2   6 -10   27.14    0.79
   1   6 -10    3.82    0.29
   1   6 -10    3.32    0.23
   1   6 -10    4.74    0.39
  -1  -6  10    3.72    0.40
   0   6 -10   10.45    0.46
   0   6 -10   10.74    0.59
   0  -6  10    9.82    0.61
   0  -6  10   10.17    0.35
  -1   6 -10    3.91    0.31
  -1   6 -10    3.95    0.25
  -1   6 -10    3.92    0.37
   1  -6  10    3.85    0.22
   1  -6  10    3.72    0.41
  -2   6 -10    4.67    0.49
  -2   6 -10    4.30    0.33
  -2   6 -10    3.93    0.27
   2  -6  10    4.24    0.26
   2  -6  10    4.27    0.43
  -3   6 -10   31.82    1.41
  -3   6 -10   36.31    1.04
  -3   6 -10   36.57    1.07
   3  -6  10   34.80    1.00
  -4   6 -10    0.28    0.14
  -4   6 -10   -0.14    0.35
   4  -6  10    0.42    0.16
  -5   6 -10    7.32    0.75
   5  -6  10    8.86    0.48
   5   5 -10    0.12    0.15
   5   5 -10    0.11    0.15
   4   5 -10    3.06    0.36
   4   5 -10    2.63    0.28
   4   5 -10    2.73    0.31
  -4  -5  10    3.13    0.32
   3   5 -10    5.28    0.26
   3   5 -10    4.93    0.35
   3   5 -10    5.29    0.31
   3   5 -10    5.41    0.41
  -3  -5  10    5.46    0.39
   2   5 -10   12.64    0.52
   2   5 -10   12.56    0.46
   2   5 -10   13.29    0.45
   2   5 -10   12.62    0.64
   1   5 -10    4.84    0.39
   1   5 -10    3.90    0.28
   1   5 -10    3.77    0.23
  -1  -5  10    4.51    0.40
   0   5 -10   28.17    0.86
   0   5 -10   28.98    1.10
   0  -5  10   28.89    1.13
   0  -5  10   28.50    0.73
  -1   5 -10   39.03    1.12
  -1   5 -10   39.45    1.08
  -1   5 -10   39.08    1.42
   1  -5  10   40.11    1.46
   1  -5  10   40.34    1.01
  -2   5 -10    0.77    0.17
  -2   5 -10    0.48    0.28
  -2   5 -10    0.61    0.14
   2  -5  10    0.37    0.11
  -3   5 -10   10.77    0.45
  -3   5 -10    9.91    0.69
  -3   5 -10   10.23    0.44
   3  -5  10   10.15    0.43
  -4   5 -10   -0.06    0.28
  -4   5 -10    0.07    0.12
   4  -5  10    0.06    0.12
  -5   5 -10    8.67    0.76
   5  -5  10   10.00    0.49
   5   4 -10    1.72    0.27
   5   4 -10    1.50    0.25
  -5  -4  10    1.46    0.28
   4   4 -10   12.93    0.58
   4   4 -10   13.03    0.53
   4   4 -10   12.70    0.67
  -4  -4  10   13.43    0.67
   3   4 -10    5.12    0.24
   3   4 -10    4.84    0.29
   3   4 -10    5.04    0.39
   3   4 -10    4.58    0.33
  -3  -4  10    4.92    0.38
  -3  -4  10    5.09    0.40
   2   4 -10    0.23    0.09
   2   4 -10    0.16    0.08
   2   4 -10    0.26    0.17
   2   4 -10    0.33    0.12
  -2  -4  10    0.30    0.16
   1   4 -10   19.87    0.66
   1   4 -10   20.34    0.85
   1   4 -10   20.42    0.60
   1   4 -10   20.42    0.57
  -1  -4  10   19.86    0.83
   0   4 -10   63.00    1.59
   0   4 -10   65.59    2.11
   0   4 -10   63.85    1.68
   0  -4  10   64.26    1.48
   0  -4  10   65.94    2.12
  -1   4 -10   14.21    0.53
  -1   4 -10   14.65    0.70
   1  -4  10   17.30    0.49
   1  -4  10   17.38    0.74
  -2   4 -10    4.57    0.43
  -2   4 -10    4.29    0.27
   2  -4  10    4.58    0.26
   2  -4  10    4.86    0.41
  -3   4 -10   16.60    0.61
  -3   4 -10   18.48    0.90
   3  -4  10   17.43    0.59
  -4   4 -10    0.09    0.12
  -4   4 -10    0.02    0.31
   4  -4  10    0.51    0.16
  -5   4 -10    6.85    0.67
   5  -4  10    7.36    0.42
   6   3 -10    2.00    0.29
  -6  -3  10    2.34    0.37
   5   3 -10   10.20    0.50
   5   3 -10   11.66    0.57
  -5  -3  10   11.14    0.67
   4   3 -10   10.29    0.50
   4   3 -10    9.64    0.45
   4   3 -10    9.35    0.58
  -4  -3  10    9.77    0.58
   3   3 -10    2.95    0.24
   3   3 -10    2.67    0.27
   3   3 -10    3.18    0.33
  -3  -3  10    2.99    0.31
   2   3 -10   18.43    0.53
   2   3 -10   17.35    0.63
   2   3 -10   18.50    0.56
   2   3 -10   18.06    0.78
   1   3 -10   23.87    0.67
   1   3 -10   24.41    0.75
   1   3 -10   23.86    0.93
  -1  -3  10   23.63    0.56
  -1  -3  10   22.97    0.89
   0   3 -10    0.46    0.10
   0   3 -10    0.58    0.17
   0  -3  10    0.38    0.15
   0  -3  10    0.39    0.07
  -1   3 -10  105.31    3.29
  -1   3 -10  108.26    2.55
   1  -3  10  108.85    2.42
   1  -3  10  105.03    3.30
  -2   3 -10    2.51    0.21
  -2   3 -10    3.52    0.38
   2  -3  10    2.83    0.20
   2  -3  10    2.62    0.32
  -3   3 -10    2.52    0.39
  -3   3 -10    2.77    0.24
   3  -3  10    2.65    0.22
   3  -3  10    3.00    0.34
   3  -3  10    3.18    0.20
  -4   3 -10    0.65    0.16
  -4   3 -10    0.64    0.29
   4  -3  10    0.66    0.14
   4  -3  10    0.58    0.16
  -5   3 -10    3.84    0.31
   5  -3  10    3.94    0.35
   6   2 -10    2.34    0.32
   6   2 -10    2.92    0.34
  -6  -2  10    3.10    0.45
   5   2 -10    8.26    0.40
   5   2 -10    7.59    0.45
   5   2 -10    7.78    0.44
  -5  -2  10    8.55    0.58
   4   2 -10    5.60    0.28
   4   2 -10    5.07    0.36
   4   2 -10    5.14    0.33
   4   2 -10    5.39    0.44
  -4  -2  10    5.57    0.44
   3   2 -10    0.74    0.21
   3   2 -10    1.17    0.18
   3   2 -10    1.08    0.18
  -3  -2  10    1.38    0.25
   2   2 -10    3.72    0.18
   2   2 -10    3.75    0.26
   2   2 -10    3.86    0.22
   2   2 -10    3.51    0.31
  -2  -2  10    3.58    0.27
   1   2 -10  112.73    3.54
   1   2 -10  117.11    2.68
   1   2 -10  114.21    2.87
  -1  -2  10  117.02    3.49
  -1  -2  10  115.54    2.51
   0   2 -10   19.92    0.59
   0   2 -10   19.51    0.80
   0  -2  10   20.13    0.75
   0  -2  10   19.54    0.73
   0  -2  10   18.96    0.52
  -1   2 -10   86.12    2.67
  -1   2 -10   84.11    2.06
   1  -2  10   84.23    1.97
   1  -2  10   85.42    2.65
   1  -2  10   84.88    1.96
  -2   2 -10   16.07    0.58
  -2   2 -10   20.61    0.81
   2  -2  10   18.08    0.53
   2  -2  10   17.51    0.56
  -3   2 -10    1.46    0.30
  -3   2 -10    1.49    0.20
  -4   2 -10    4.38    0.30
   4  -2  10    4.81    0.31
   4  -2  10    4.09    0.28
  -5   2 -10    0.20    0.14
  -5   2 -10   -0.36    0.34
   5  -2  10    0.55    0.16
   5  -2  10    0.38    0.16
   6   1 -10    3.08    0.35
   6   1 -10    2.69    0.32
   6   1 -10    2.37    0.28
  -6  -1  10    3.82    0.51
   5   1 -10    5.26    0.32
   5   1 -10    5.86    0.40
   5   1 -10    5.87    0.39
  -5  -1  10    6.27    0.51
   4   1 -10    2.53    0.29
   4   1 -10    2.56    0.26
   4   1 -10    2.77    0.37
   4   1 -10    2.54    0.21
  -4  -1  10    2.29    0.33
   3   1 -10    2.93    0.33
   3   1 -10    3.12    0.24
   3   1 -10    2.88    0.27
  -3  -1  10    3.05    0.36
   2   1 -10    5.88    0.39
   2   1 -10    6.79    0.25
  -2  -1  10    6.47    0.34
   1   1 -10   90.26    2.12
   1   1 -10   91.25    2.28
   1   1 -10   91.29    2.09
   1   1 -10   91.48    2.82
  -1  -1  10   90.24    2.72
  -1  -1  10   86.75    2.71
  -1  -1  10   89.03    1.99
   0   1 -10   52.89    1.68
   0   1 -10   51.31    1.28
   0  -1  10   50.62    1.60
   0  -1  10   49.80    1.59
   0  -1  10   49.57    1.20
   0  -1  10   48.99    1.19
  -1   1 -10   38.91    1.34
  -1   1 -10   38.62    1.05
   1  -1  10   37.95    0.97
   1  -1  10   39.26    1.30
   1  -1  10   39.67    0.99
  -2   1 -10   20.29    0.65
  -2   1 -10   19.88    0.81
   2  -1  10   19.80    0.58
   2  -1  10   19.36    0.60
   2  -1  10   19.27    0.79
  -3   1 -10    2.67    0.25
  -3   1 -10    3.18    0.37
   3  -1  10    2.60    0.24
   3  -1  10    2.46    0.20
  -4   1 -10    5.44    0.34
  -4   1 -10    6.51    0.51
   4  -1  10    5.35    0.34
   4  -1  10    5.54    0.33
  -5   1 -10    1.77    0.25
   5  -1  10    1.98    0.27
   5  -1  10    2.55    0.28
   6   0 -10    0.88    0.23
   6   0 -10    1.20    0.22
   6   0 -10    0.74    0.22
  -6   0  10    1.94    0.40
  -6   0  10    1.27    0.24
   5   0 -10    5.24    0.37
   5   0 -10    4.74    0.31
   5   0 -10    4.38    0.37
  -5   0  10    4.53    0.46
   4   0 -10    0.40    0.16
   4   0 -10    0.15    0.10
   4   0 -10   -0.02    0.18
   4   0 -10    0.12    0.14
  -4   0  10    0.16    0.18
   3   0 -10   18.05    0.60
   3   0 -10   17.32    0.65
   3   0 -10   18.28    0.56
   3   0 -10   16.98    0.78
  -3   0  10   17.33    0.79
   2   0 -10    6.40    0.24
   2   0 -10    6.36    0.34
   2   0 -10    6.76    0.42
   2   0 -10    5.80    0.30
  -2   0  10    6.35    0.31
  -2   0  10    6.19    0.40
   1   0 -10   34.18    0.98
   1   0 -10   35.31    0.91
   1   0 -10   33.78    1.22
   1   0 -10   36.52    0.91
  -1   0  10   34.57    1.10
  -1   0  10   33.06    1.09
  -1   0  10   35.27    0.84
   0   0 -10   59.64    1.89
   0   0 -10   58.85    1.46
   0   0 -10   59.62    1.43
   0   0  10   59.10    1.43
   0   0  10   57.99    1.78
   0   0  10   57.49    1.37
   0   0  10   55.78    1.78
  -1   0 -10   42.31    1.41
  -1   0 -10   40.97    1.11
   1   0  10   41.14    1.34
   1   0  10   40.88    1.06
   1   0  10   41.75    1.05
  -2   0 -10    6.39    0.40
  -3   0 -10   11.97    0.48
  -3   0 -10   11.05    0.58
   3   0  10   11.47    0.45
   3   0  10   11.52    0.46
  -4   0 -10   22.34    0.77
   4   0  10   22.57    0.76
   4   0  10   23.12    0.77
  -5   0 -10    3.97    0.33
   5   0  10    4.35    0.35
   5   0  10    3.93    0.33
   6  -1 -10    1.64    0.28
   6  -1 -10    1.45    0.27
   6  -1 -10    1.33    0.23
  -6   1  10    1.23    0.24
  -6   1  10    1.46    0.36
   5  -1 -10    3.01    0.33
   5  -1 -10    3.51    0.29
   5  -1 -10    3.37    0.36
  -5   1  10    3.07    0.42
  -5   1  10    3.36    0.37
   4  -1 -10    3.65    0.29
   4  -1 -10    2.92    0.23
   4  -1 -10    2.91    0.31
  -4   1  10    2.81    0.37
   3  -1 -10   48.46    1.29
   3  -1 -10   49.99    1.27
   3  -1 -10   47.54    1.67
   3  -1 -10   45.34    1.36
  -3   1  10   47.54    1.68
  -3   1  10   47.25    1.55
   2  -1 -10    2.75    0.30
   2  -1 -10    2.66    0.16
   2  -1 -10    2.08    0.21
   2  -1 -10    1.69    0.21
  -2   1  10    2.33    0.17
  -2   1  10    2.32    0.16
  -2   1  10    2.32    0.13
  -2   1  10    2.65    0.27
   1  -1 -10   73.50    1.67
   1  -1 -10   72.54    1.87
   1  -1 -10   75.02    1.79
   1  -1 -10   72.00    1.74
   1  -1 -10   71.07    2.30
   1  -1 -10   73.25    1.75
  -1   1  10   71.47    2.14
  -1   1  10   72.37    1.67
  -1   1  10   72.38    2.14
   0   1  10    7.17    0.28
   0   1  10    7.17    0.29
   0   1  10    6.93    0.29
   0   1  10    6.96    0.28
   0   1  10    6.73    0.28
  -1  -1 -10   11.97    0.55
   1   1  10   11.95    0.42
   1   1  10   12.29    0.48
   1   1  10   11.98    0.42
   1   1  10   12.20    0.50
  -2  -1 -10   20.40    0.68
   2   1  10   20.86    0.66
   2   1  10   20.69    0.65
  -3  -1 -10    8.28    0.41
   3   1  10    8.63    0.40
   3   1  10    8.16    0.39
  -4  -1 -10   10.81    0.51
   4   1  10   11.15    0.51
   4   1  10   10.93    0.50
   4   1  10   10.91    0.50
  -5  -1 -10    0.08    0.15
   5   1  10    0.33    0.16
   5   1  10    0.03    0.14
   6  -2 -10   -0.15    0.17
   6  -2 -10    0.08    0.14
  -6   2  10    0.25    0.17
   5  -2 -10   14.30    0.59
   5  -2 -10   13.35    0.64
   5  -2 -10   14.80    0.64
  -5   2  10   14.45    0.68
  -5   2  10   14.98    0.84
   4  -2 -10    0.05    0.16
   4  -2 -10    0.06    0.11
   4  -2 -10    0.10    0.14
  -4   2  10   -0.09    0.14
  -4   2  10    0.35    0.20
   3  -2 -10   34.12    0.96
   3  -2 -10   32.57    1.04
   3  -2 -10   34.26    1.26
   3  -2 -10   32.97    0.97
  -3   2  10   33.82    1.07
  -3   2  10   31.31    1.12
  -3   2  10   33.28    1.27
   2  -2 -10   67.94    1.68
   2  -2 -10   66.04    1.80
   2  -2 -10   69.23    2.19
   2  -2 -10   68.34    1.61
   2  -2 -10   67.21    1.70
  -2   2  10   65.80    2.02
  -2   2  10   66.99    1.61
  -2   2  10   66.11    2.02
  -2   2  10   67.14    2.20
   1  -2 -10    8.34    0.45
   1  -2 -10    7.98    0.35
   1  -2 -10    8.54    0.36
   1  -2 -10    8.30    0.33
   1  -2 -10    8.70    0.38
  -1   2  10    8.12    0.44
  -1   2  10    8.39    0.31
  -1   2  10    8.27    0.33
   0  -2 -10   11.48    0.40
   0  -2 -10   11.41    0.43
   0  -2 -10   11.47    0.40
   0   2  10   10.94    0.37
   0   2  10   11.41    0.42
   0   2  10   11.71    0.43
   0   2  10   11.33    0.38
   0   2  10   11.23    0.42
   0   2  10   11.20    0.40
  -1  -2 -10    4.49    0.26
   1   2  10    4.48    0.24
   1   2  10    4.12    0.26
   1   2  10    4.27    0.25
   1   2  10    4.30    0.27
  -2  -2 -10    9.96    0.44
   2   2  10   10.24    0.42
   2   2  10   10.37    0.48
   2   2  10   10.51    0.44
  -3  -2 -10    1.60    0.22
   3   2  10    2.10    0.24
   3   2  10    1.68    0.21
   3   2  10    1.56    0.22
  -4  -2 -10    8.65    0.46
   4   2  10    8.59    0.46
   4   2  10    8.98    0.47
  -5  -2 -10    0.75    0.22
   5   2  10    1.03    0.23
   5   2  10    0.76    0.21
   5  -3 -10   11.36    0.53
   5  -3 -10   11.18    0.59
   5  -3 -10   10.90    0.56
  -5   3  10   10.58    0.72
  -5   3  10   10.06    0.58
   4  -3 -10    0.30    0.18
   4  -3 -10    0.18    0.13
   4  -3 -10    0.14    0.16
  -4   3  10    0.23    0.13
  -4   3  10    0.15    0.20
  -4   3  10    0.45    0.19
   3  -3 -10   12.73    0.53
   3  -3 -10   13.29    0.57
   3  -3 -10   13.16    0.52
  -3   3  10   13.21    0.68
  -3   3  10   12.73    0.58
  -3   3  10   12.81    0.53
   2  -3 -10   48.26    1.31
   2  -3 -10   50.67    1.20
   2  -3 -10   47.11    1.64
   2  -3 -10   48.69    1.29
   2  -3 -10   47.73    1.37
  -2   3  10   49.08    1.67
  -2   3  10   49.83    1.49
  -2   3  10   45.96    1.47
  -2   3  10   47.35    1.39
  -1   3  10    1.49    0.20
  -1   3  10    1.33    0.20
  -1   3  10    1.38    0.19
   0  -3 -10    1.86    0.21
   0  -3 -10    1.68    0.18
   0  -3 -10    2.09    0.21
   0  -3 -10    1.73    0.19
   0   3  10    1.93    0.21
   0   3  10    1.79    0.18
   0   3  10    1.91    0.20
   0   3  10    2.22    0.22
   0   3  10    1.59    0.18
   0   3  10    1.60    0.20
  -1  -3 -10    0.42    0.13
  -1  -3 -10    0.64    0.14
   1   3  10    0.61    0.16
   1   3  10    0.49    0.15
   1   3  10    0.57    0.11
   1   3  10    0.46    0.13
   1   3  10    0.66    0.14
   2   3  10   20.87    0.74
   2   3  10   21.94    0.74
   2   3  10   22.62    0.84
   2   3  10   22.09    0.71
  -3  -3 -10    1.82    0.25
   3   3  10    2.13    0.25
   3   3  10    2.28    0.27
  -4  -3 -10   10.74    0.52
   4   3  10   10.67    0.51
   4   3  10    9.88    0.52
   4   3  10   10.40    0.53
   5  -4 -10    2.30    0.32
   5  -4 -10    1.95    0.28
   5  -4 -10    2.01    0.33
  -5   4  10    1.95    0.32
  -5   4  10    3.26    0.50
   4  -4 -10    5.75    0.44
   4  -4 -10    6.23    0.39
   4  -4 -10    6.64    0.43
  -4   4  10    5.77    0.52
  -4   4  10    6.57    0.45
  -4   4  10    5.82    0.39
   3  -4 -10   29.71    0.93
   3  -4 -10   30.01    0.93
   3  -4 -10   28.73    0.98
  -3   4  10   28.49    1.18
  -3   4  10   28.80    1.01
   2  -4 -10    0.24    0.13
   2  -4 -10   -0.08    0.15
   2  -4 -10    0.10    0.13
   2  -4 -10    0.14    0.10
  -2   4  10    0.28    0.16
  -2   4  10    0.12    0.07
  -2   4  10    0.28    0.15
  -2   4  10    0.29    0.17
   1  -4 -10    0.29    0.14
   1  -4 -10    0.58    0.13
   1  -4 -10    0.60    0.18
   1  -4 -10    0.56    0.15
   1  -4 -10    0.41    0.16
  -1   4  10    0.52    0.17
  -1   4  10    0.47    0.15
  -1   4  10    0.47    0.15
  -1   4  10    0.60    0.13
  -1   4  10    0.55    0.16
   0  -4 -10   23.73    0.77
   0  -4 -10   22.51    0.71
   0  -4 -10   23.56    0.74
   0  -4 -10   23.94    0.74
   0   4  10   24.29    0.73
   0   4  10   23.06    0.75
   0   4  10   22.77    0.75
   0   4  10   23.51    0.77
   0   4  10   23.51    0.75
   0   4  10   23.51    0.75
  -1  -4 -10    2.80    0.27
  -1  -4 -10    2.68    0.25
   1   4  10    2.78    0.27
   1   4  10    2.63    0.26
   1   4  10    2.85    0.23
   1   4  10    2.56    0.19
   1   4  10    2.74    0.27
  -2  -4 -10   16.72    0.62
  -2  -4 -10   15.89    0.62
   2   4  10   17.22    0.65
   2   4  10   16.05    0.64
   2   4  10   16.86    0.61
   2   4  10   15.96    0.67
  -3  -4 -10    0.26    0.16
   3   4  10    0.34    0.15
   3   4  10    0.39    0.17
  -4  -4 -10   11.34    0.56
   4   4  10   11.99    0.59
   4   4  10   11.21    0.57
   4   4  10   11.42    0.55
   5  -5 -10    2.99    0.35
  -5   5  10    3.01    0.47
   4  -5 -10   10.28    0.53
   4  -5 -10    9.71    0.58
   4  -5 -10   10.34    0.54
  -4   5  10   10.90    0.61
  -4   5  10   10.27    0.69
   3  -5 -10   11.38    0.53
   3  -5 -10   11.56    0.48
   3  -5 -10   11.12    0.54
   3  -5 -10   10.55    0.57
  -3   5  10   12.73    0.59
  -3   5  10   11.21    0.66
  -3   5  10   11.12    0.59
  -3   5  10   10.80    0.49
   2  -5 -10    4.78    0.35
   2  -5 -10    4.89    0.36
   2  -5 -10    4.75    0.28
   2  -5 -10    4.33    0.38
  -2   5  10    4.46    0.36
  -2   5  10    4.31    0.36
  -2   5  10    4.66    0.37
  -2   5  10    4.34    0.24
   1  -5 -10    2.72    0.28
   1  -5 -10    2.85    0.29
  -1   5  10    1.83    0.14
  -1   5  10    1.82    0.20
  -1   5  10    1.82    0.24
  -1   5  10    1.48    0.23
   0  -5 -10   30.40    0.93
   0  -5 -10   31.87    0.99
   0  -5 -10   31.85    0.92
   0   5  10   31.54    1.00
   0   5  10   29.93    0.97
   0   5  10   31.37    0.92
   0   5  10   30.89    0.97
   0   5  10   30.05    0.94
  -1  -5 -10    0.13    0.12
   1   5  10   -0.01    0.13
   1   5  10    0.15    0.17
   1   5  10    0.01    0.12
   1   5  10    0.15    0.09
   1   5  10    0.27    0.13
  -2  -5 -10   16.31    0.65
  -2  -5 -10   17.08    0.65
   2   5  10   17.23    0.71
   2   5  10   18.21    0.70
   2   5  10   16.63    0.64
   2   5  10   16.10    0.66
  -3  -5 -10    3.82    0.36
   3   5  10    4.19    0.36
   3   5  10    4.00    0.33
   3   5  10    4.19    0.37
   4  -6 -10    7.29    0.48
   4  -6 -10    7.35    0.49
  -4   6  10    7.76    0.52
  -4   6  10    7.18    0.54
  -4   6  10    6.57    0.43
  -4   6  10    7.94    0.61
   3  -6 -10    0.27    0.18
   3  -6 -10    0.31    0.13
   3  -6 -10    0.31    0.21
  -3   6  10    0.72    0.23
  -3   6  10    0.34    0.12
  -3   6  10    0.29    0.19
  -3   6  10    0.95    0.26
   2  -6 -10   21.54    0.81
   2  -6 -10   20.43    0.75
   2  -6 -10   21.82    0.70
  -2   6  10   19.09    0.74
  -2   6  10   21.64    0.81
  -2   6  10   21.21    0.83
   1  -6 -10    1.07    0.23
   1  -6 -10    1.27    0.20
   1  -6 -10    1.30    0.24
  -1   6  10    0.95    0.25
  -1   6  10    1.13    0.14
  -1   6  10    0.98    0.17
  -1   6  10    1.45    0.25
  -1   6  10    1.73    0.27
   0  -6 -10    8.38    0.47
   0  -6 -10    8.14    0.41
   0   6  10    8.15    0.37
   0   6  10    7.91    0.42
   0   6  10    9.03    0.48
   0   6  10    7.78    0.48
   0   6  10    8.44    0.42
  -1  -6 -10    2.06    0.27
   1   6  10    1.84    0.25
   1   6  10    2.00    0.21
   1   6  10    1.91    0.29
   1   6  10    2.45    0.30
   1   6  10    1.96    0.25
  -2  -6 -10   12.83    0.59
   2   6  10   14.38    0.65
   2   6  10   14.03    0.63
   2   6  10   15.38    0.66
   2   6  10   14.41    0.60
   3   6  10    2.04    0.32
   3   6  10    1.81    0.28
   3  -7 -10    2.15    0.34
   3  -7 -10    2.04    0.25
   3  -7 -10    1.64    0.30
  -3   7  10    2.33    0.35
  -3   7  10    2.47    0.37
  -3   7  10    1.92    0.25
   2  -7 -10    7.64    0.50
   2  -7 -10    7.10    0.48
   2  -7 -10    7.29    0.41
  -2   7  10    7.89    0.53
  -2   7  10    7.14    0.51
  -2   7  10    6.44    0.36
  -2   7  10    7.76    0.49
   1  -7 -10    0.20    0.17
   1  -7 -10    0.23    0.14
  -1   7  10    0.21    0.10
  -1   7  10    0.21    0.20
  -1   7  10    0.16    0.13
  -1   7  10    0.03    0.16
   0  -7 -10    7.92    0.43
   0  -7 -10    7.45    0.46
   0   7  10    7.24    0.47
   0   7  10    8.39    0.44
   0   7  10    7.77    0.43
   0   7  10    7.83    0.52
   0   7  10    7.97    0.40
  -1  -7 -10    1.20    0.23
   1   7  10    1.18    0.21
   1   7  10    1.03    0.27
   1   7  10    1.22    0.19
   1   7  10    0.79    0.20
   1   7  10    0.69    0.22
  -2  -7 -10    3.08    0.33
   2   7  10    3.10    0.35
   2   7  10    3.51    0.32
   2   7  10    2.72    0.31
   2   7  10    3.33    0.39
   2  -8 -10    4.28    0.45
   2  -8 -10    4.01    0.34
  -2   8  10    4.15    0.43
  -2   8  10    4.32    0.48
  -2   8  10    4.24    0.46
  -2   8  10    3.23    0.27
   1  -8 -10    0.21    0.16
   1  -8 -10    0.08    0.17
  -1   8  10   -0.02    0.18
  -1   8  10    0.07    0.10
  -1   8  10    0.56    0.26
   0  -8 -10    4.87    0.38
   0  -8 -10    4.73    0.45
   0   8  10    5.46    0.38
   0   8  10    5.33    0.38
   0   8  10    5.43    0.44
   0   8  10    5.26    0.48
   0   8  10    5.19    0.34
   1  11 -11   -0.20    0.15
   1  11 -11    0.28    0.16
   0  11 -11   -0.26    0.19
  -1  11 -11    1.75    0.27
   2  10 -11    1.30    0.27
   2  10 -11    1.22    0.25
   1  10 -11    3.36    0.36
   1  10 -11    4.28    0.33
   0  10 -11    5.31    0.37
   0  10 -11    5.28    0.43
  -1  10 -11    1.20    0.21
  -1  10 -11    1.54    0.37
  -1  10 -11    1.25    0.29
   1 -10  11    1.72    0.22
  -2  10 -11   -0.21    0.23
  -2  10 -11    0.31    0.17
  -2  10 -11   -0.02    0.25
   2 -10  11    0.02    0.13
  -3  10 -11    2.64    0.31
  -3  10 -11    2.17    0.38
   3 -10  11    2.78    0.30
   3   9 -11    0.69    0.21
   3   9 -11    0.66    0.21
   2   9 -11    1.45    0.23
   2   9 -11    1.29    0.25
   1   9 -11   15.27    0.58
   1   9 -11   15.04    0.66
   0   9 -11    0.35    0.20
   0   9 -11    0.28    0.25
  -1   9 -11    3.74    0.47
  -1   9 -11    3.64    0.30
  -1   9 -11    3.46    0.37
   1  -9  11    3.73    0.26
  -2   9 -11    0.85    0.20
  -2   9 -11    0.64    0.25
  -2   9 -11    0.77    0.31
   2  -9  11    1.37    0.21
  -3   9 -11    3.14    0.51
  -3   9 -11    4.48    0.34
  -3   9 -11    3.96    0.43
   3  -9  11    4.47    0.34
   4   8 -11    0.10    0.18
   4   8 -11    0.12    0.16
   3   8 -11    0.28    0.17
   3   8 -11    0.31    0.14
   2   8 -11    0.06    0.13
   2   8 -11   -0.08    0.14
   1   8 -11   16.13    0.67
   1   8 -11   18.05    0.60
   1   8 -11   16.87    0.81
   0   8 -11    0.84    0.28
   0   8 -11    0.48    0.19
  -1   8 -11   10.20    0.63
  -1   8 -11    9.79    0.45
  -1   8 -11    9.07    0.49
   1  -8  11    9.57    0.40
  -2   8 -11    1.19    0.33
  -2   8 -11    1.38    0.26
  -2   8 -11    1.63    0.23
   2  -8  11    1.71    0.21
  -3   8 -11    2.52    0.34
  -3   8 -11    1.70    0.41
  -3   8 -11    2.36    0.27
   3  -8  11    3.27    0.31
  -4   8 -11    5.99    0.38
   4  -8  11    6.49    0.41
   4   7 -11    1.25    0.23
   4   7 -11    2.19    0.30
   3   7 -11    2.35    0.26
   3   7 -11    2.88    0.33
   2   7 -11    3.67    0.28
   2   7 -11    3.30    0.37
   2   7 -11    3.59    0.32
   1   7 -11    5.00    0.28
   1   7 -11    5.53    0.46
   1   7 -11    4.63    0.29
   1   7 -11    4.97    0.33
   0   7 -11    7.69    0.56
   0   7 -11    7.72    0.33
   0   7 -11    7.62    0.42
   0  -7  11    7.72    0.31
  -1   7 -11   19.80    0.68
  -1   7 -11   20.79    0.92
  -1   7 -11   20.43    0.73
   1  -7  11   20.26    0.62
  -2   7 -11    1.51    0.36
  -2   7 -11    1.41    0.21
  -2   7 -11    1.49    0.25
   2  -7  11    1.26    0.18
  -3   7 -11    3.56    0.52
  -3   7 -11    3.74    0.30
  -3   7 -11    3.66    0.35
   3  -7  11    3.97    0.30
  -4   7 -11    4.83    0.35
   4  -7  11    5.43    0.36
   5   6 -11    3.01    0.35
   5   6 -11    3.04    0.35
   4   6 -11    0.19    0.17
   4   6 -11    0.07    0.14
   3   6 -11   10.85    0.60
   3   6 -11   10.04    0.45
   3   6 -11   10.62    0.53
   2   6 -11   -0.08    0.10
   2   6 -11    0.10    0.13
   2   6 -11   -0.05    0.15
   1   6 -11   10.68    0.42
   1   6 -11   10.39    0.60
   1   6 -11   10.16    0.47
   1   6 -11   10.36    0.40
  -1  -6  11   11.83    0.65
   0   6 -11    2.92    0.28
   0   6 -11    3.22    0.41
   0  -6  11    2.56    0.17
  -1   6 -11   16.30    0.80
  -1   6 -11   17.51    0.60
  -1   6 -11   16.84    0.62
   1  -6  11   17.68    0.54
  -2   6 -11   12.11    0.50
  -2   6 -11   13.69    0.74
  -2   6 -11   13.07    0.53
   2  -6  11   12.93    0.48
  -3   6 -11    4.67    0.31
  -3   6 -11    4.36    0.33
  -3   6 -11    3.89    0.50
   3  -6  11    5.01    0.31
  -4   6 -11    4.25    0.59
  -4   6 -11    4.86    0.34
   4  -6  11    5.54    0.36
  -5   6 -11   -0.15    0.47
   5   5 -11    7.02    0.44
   5   5 -11    6.94    0.47
   4   5 -11    0.06    0.17
   4   5 -11    0.34    0.16
   4   5 -11    0.16    0.14
  -4  -5  11    0.28    0.15
   3   5 -11   14.23    0.60
   3   5 -11   14.03    0.53
   3   5 -11   13.74    0.70
   2   5 -11    2.02    0.24
   2   5 -11    2.59    0.21
   2   5 -11    2.52    0.20
   2   5 -11    2.53    0.33
   1   5 -11   37.36    0.98
   1   5 -11   37.14    1.12
   1   5 -11   39.28    1.04
   1   5 -11   38.89    1.41
  -1  -5  11   38.60    1.43
   0   5 -11    0.98    0.17
   0   5 -11    1.08    0.26
   0  -5  11    0.75    0.11
   0  -5  11    0.75    0.22
  -1   5 -11   11.01    0.44
  -1   5 -11   11.85    0.47
  -1   5 -11   11.32    0.62
   1  -5  11   10.84    0.39
  -2   5 -11   33.21    1.32
  -2   5 -11   35.33    1.02
  -2   5 -11   34.89    1.01
   2  -5  11   35.72    1.36
   2  -5  11   34.25    0.94
  -3   5 -11    5.83    0.55
  -3   5 -11    6.29    0.35
   3  -5  11    5.98    0.33
  -4   5 -11    6.05    0.64
  -4   5 -11    7.19    0.40
   4  -5  11    7.91    0.41
  -5   5 -11   -0.32    0.38
   5  -5  11    0.05    0.13
   5   4 -11    4.61    0.38
   5   4 -11    2.77    0.38
   5   4 -11    4.16    0.36
  -5  -4  11    5.02    0.45
   4   4 -11    0.51    0.17
   4   4 -11    0.45    0.17
   4   4 -11    0.40    0.20
  -4  -4  11    0.50    0.19
   3   4 -11   35.36    1.12
   3   4 -11   35.80    1.34
   3   4 -11   36.37    1.01
  -3  -4  11   35.11    1.33
   2   4 -11    0.47    0.19
   2   4 -11    0.23    0.08
   1   4 -11    3.30    0.25
   1   4 -11    3.62    0.21
   1   4 -11    3.35    0.35
  -1  -4  11    3.78    0.34
   0   4 -11   11.87    0.43
   0   4 -11   12.13    0.62
   0   4 -11   11.25    0.45
   0  -4  11   11.58    0.36
  -1   4 -11   25.47    1.01
  -1   4 -11   25.04    0.76
  -1   4 -11   25.89    0.77
   1  -4  11   24.97    1.01
   1  -4  11   25.49    0.70
  -2   4 -11   68.38    1.80
  -2   4 -11   73.88    1.84
  -2   4 -11   71.91    2.36
   2  -4  11   70.67    1.72
   2  -4  11   71.01    2.37
  -3   4 -11    6.74    0.35
  -3   4 -11    6.67    0.55
   3  -4  11    6.45    0.35
  -4   4 -11   12.08    0.52
  -4   4 -11    9.60    0.73
   4  -4  11   12.84    0.52
  -5   4 -11    3.78    0.33
   5  -4  11    4.02    0.33
   5   3 -11    3.32    0.37
   5   3 -11    3.29    0.33
  -5  -3  11    3.53    0.40
   4   3 -11    0.87    0.19
   4   3 -11    1.00    0.26
   4   3 -11    0.94    0.21
  -4  -3  11    0.92    0.25
   3   3 -11   22.11    0.77
   3   3 -11   21.32    0.91
   3   3 -11   21.24    0.68
  -3  -3  11   19.50    0.86
  -3  -3  11   21.53    0.91
   2   3 -11   19.31    0.56
   2   3 -11   19.45    0.67
   2   3 -11   19.43    0.59
   2   3 -11   17.49    0.81
  -2  -3  11   18.01    0.76
   1   3 -11    7.57    0.46
   1   3 -11    7.70    0.31
   1   3 -11    7.35    0.36
   0   3 -11   18.71    0.79
   0   3 -11   17.88    0.57
   0   3 -11   18.07    0.59
   0  -3  11   17.09    0.74
   0  -3  11   17.78    0.49
  -1   3 -11    0.07    0.20
   1  -3  11    0.30    0.16
  -2   3 -11   53.60    1.80
  -2   3 -11   49.23    1.37
   2  -3  11   51.03    1.31
   2  -3  11   53.42    1.79
  -3   3 -11    0.19    0.22
   3  -3  11    0.52    0.13
  -4   3 -11   22.21    0.75
  -4   3 -11   18.16    0.97
   4  -3  11   22.44    0.74
  -5   3 -11    4.31    0.33
   5  -3  11    4.01    0.33
   6   2 -11    0.10    0.15
  -6  -2  11    0.51    0.25
   5   2 -11    5.00    0.35
   5   2 -11    3.92    0.36
  -5  -2  11    4.75    0.46
   4   2 -11    2.28    0.26
   4   2 -11    2.32    0.29
   4   2 -11    2.12    0.35
  -4  -2  11    2.55    0.37
   3   2 -11   10.15    0.58
   3   2 -11   10.22    0.48
   3   2 -11   10.52    0.42
  -3  -2  11    9.87    0.57
  -3  -2  11   10.30    0.53
   2   2 -11   24.61    1.00
   2   2 -11   25.30    0.72
   2   2 -11   25.09    0.81
  -2  -2  11   26.03    0.93
   1   2 -11    4.61    0.23
   1   2 -11    4.85    0.28
   1   2 -11    4.78    0.37
   0   2 -11   57.67    1.46
   0   2 -11   57.46    1.92
   0  -2  11   58.05    1.35
   0  -2  11   58.89    1.86
  -1   2 -11    0.01    0.09
  -1   2 -11   -0.03    0.14
   1  -2  11    0.24    0.08
   1  -2  11    0.11    0.13
  -2   2 -11    2.08    0.22
   2  -2  11    2.02    0.19
  -3   2 -11   -0.21    0.21
  -3   2 -11    0.16    0.11
   3  -2  11    0.22    0.11
  -4   2 -11   21.41    0.98
  -4   2 -11   21.43    0.75
   4  -2  11   22.11    0.75
  -5   2 -11    3.33    0.49
  -5   2 -11    4.02    0.33
   5  -2  11    4.33    0.35
   6   1 -11    0.26    0.17
  -6  -1  11    0.24    0.23
   5   1 -11    9.24    0.52
   5   1 -11    9.64    0.49
  -5  -1  11    9.15    0.65
   4   1 -11    8.78    0.43
   4   1 -11    8.91    0.37
   4   1 -11    7.50    0.54
   4   1 -11    7.58    0.44
  -4  -1  11    8.42    0.55
   3   1 -11    0.30    0.18
   3   1 -11    0.00    0.13
   3   1 -11    0.15    0.12
  -3  -1  11    0.27    0.17
  -3  -1  11   -0.04    0.10
   2   1 -11   28.41    0.79
   2   1 -11   28.64    0.75
   2   1 -11   27.95    1.08
   2   1 -11   27.69    0.88
  -2  -1  11   26.29    0.96
   1   1 -11    0.16    0.16
   1   1 -11    0.07    0.10
   1   1 -11   -0.01    0.07
  -1  -1  11   -0.02    0.04
  -1  -1  11    0.08    0.10
  -1  -1  11    0.00    0.06
   0   1 -11   82.13    2.00
   0   1 -11   82.29    2.08
   0   1 -11   82.99    1.89
   0   1 -11   82.66    2.61
   0  -1  11   81.61    1.88
   0  -1  11   84.47    2.53
   0  -1  11   80.68    2.51
  -1   1 -11    0.19    0.10
  -1   1 -11    0.28    0.19
   1  -1  11    0.27    0.12
   1  -1  11    0.06    0.07
   1  -1  11    0.24    0.07
  -2   1 -11   19.20    0.77
  -2   1 -11   17.39    0.60
   2  -1  11   16.47    0.55
   2  -1  11   16.27    0.71
   2  -1  11   15.25    0.51
  -3   1 -11    1.25    0.19
  -3   1 -11    1.46    0.29
   3  -1  11    1.16    0.16
   3  -1  11    1.43    0.19
  -4   1 -11    7.68    0.56
  -4   1 -11    8.73    0.44
   4  -1  11    8.19    0.40
   4  -1  11    8.84    0.44
  -5   1 -11    2.54    0.30
   5  -1  11    2.26    0.28
   5  -1  11    2.22    0.29
   6   0 -11    0.08    0.17
  -6   0  11    0.10    0.15
   5   0 -11    4.14    0.34
   5   0 -11    4.52    0.39
   5   0 -11    4.61    0.32
  -5   0  11    5.17    0.48
   4   0 -11   21.43    0.68
   4   0 -11   21.41    0.96
   4   0 -11   20.65    0.72
   4   0 -11   19.78    0.77
  -4   0  11   21.22    0.97
   3   0 -11    5.24    0.27
   3   0 -11    5.21    0.32
   3   0 -11    5.43    0.35
   3   0 -11    5.44    0.43
  -3   0  11    5.54    0.42
   2   0 -11   76.24    2.11
   2   0 -11   80.64    1.95
   2   0 -11   82.32    2.60
   2   0 -11   82.93    1.92
   2   0 -11   82.89    1.97
  -2   0  11   80.05    2.47
  -2   0  11   81.10    2.61
   1   0 -11    0.82    0.13
   1   0 -11    0.99    0.16
   1   0 -11    0.77    0.12
   1   0 -11    0.72    0.19
  -1   0  11    0.82    0.11
  -1   0  11    0.93    0.10
  -1   0  11    0.76    0.11
  -1   0  11    0.79    0.13
   0   0 -11   27.34    0.98
   0   0 -11   25.63    0.75
   0   0  11   25.04    0.69
   0   0  11   25.07    0.85
   0   0  11   25.14    0.68
   0   0  11   25.18    0.85
  -1   0 -11   10.75    0.54
  -1   0 -11   10.33    0.42
   1   0  11   10.91    0.39
   1   0  11   11.39    0.48
   1   0  11   11.14    0.38
  -2   0 -11   74.68    1.89
  -2   0 -11   75.68    2.39
   2   0  11   74.46    2.37
   2   0  11   73.25    1.85
   2   0  11   74.94    1.82
  -3   0 -11   11.44    0.49
  -3   0 -11   10.99    0.58
   3   0  11   11.40    0.45
   3   0  11   10.79    0.46
  -4   0 -11    2.55    0.28
   4   0  11    2.60    0.27
   4   0  11    2.32    0.26
  -5   0 -11    6.52    0.42
   5   0  11    6.51    0.42
   5   0  11    7.11    0.42
   5   0  11    6.67    0.43
   6  -1 -11    4.36    0.35
   5  -1 -11    2.55    0.26
   5  -1 -11    2.33    0.29
   5  -1 -11    1.89    0.28
  -5   1  11    2.10    0.37
  -5   1  11    1.60    0.26
   4  -1 -11   22.83    0.85
   4  -1 -11   23.68    0.75
   4  -1 -11   23.26    0.80
  -4   1  11   23.37    1.05
   3  -1 -11    0.71    0.14
   3  -1 -11    1.37    0.27
   3  -1 -11    0.76    0.19
   3  -1 -11    0.63    0.17
  -3   1  11    1.11    0.25
  -3   1  11    0.75    0.15
   2  -1 -11   77.59    2.45
   2  -1 -11   77.31    1.86
   2  -1 -11   73.10    1.99
   2  -1 -11   74.99    1.80
  -2   1  11   75.19    2.46
  -2   1  11   74.47    2.28
   1  -1 -11    0.24    0.15
   1  -1 -11   -0.02    0.10
   1  -1 -11    0.09    0.09
   1  -1 -11    0.20    0.09
  -1   1  11    0.44    0.09
  -1   1  11    0.16    0.07
  -1   1  11    0.25    0.06
  -1   1  11    0.26    0.10
   0  -1 -11   21.53    0.67
   0  -1 -11   22.07    0.62
   0  -1 -11   23.39    0.87
   0  -1 -11   22.18    0.64
   0   1  11   21.69    0.71
   0   1  11   21.52    0.72
   0   1  11   21.65    0.62
   0   1  11   21.87    0.65
   0   1  11   22.01    0.63
  -1  -1 -11   12.06    0.47
   1   1  11   11.78    0.48
   1   1  11   12.05    0.43
   1   1  11   12.19    0.44
  -2  -1 -11   17.83    0.64
  -2  -1 -11   18.92    0.77
   2   1  11   18.57    0.61
   2   1  11   18.23    0.61
  -3  -1 -11   41.52    1.22
   3   1  11   43.21    1.19
   3   1  11   42.04    1.50
   3   1  11   43.12    1.21
  -4  -1 -11    1.57    0.24
   4   1  11    1.35    0.22
   4   1  11    1.55    0.23
  -5  -1 -11    7.00    0.44
   5   1  11    7.62    0.46
   5  -2 -11    0.17    0.15
   5  -2 -11    0.23    0.20
   5  -2 -11   -0.03    0.16
  -5   2  11   -0.05    0.21
  -5   2  11    0.02    0.17
   4  -2 -11    4.42    0.37
   4  -2 -11    4.60    0.36
   4  -2 -11    4.75    0.32
  -4   2  11    5.18    0.47
  -4   2  11    5.17    0.38
   3  -2 -11   15.50    0.59
   3  -2 -11   16.24    0.57
   3  -2 -11   15.50    0.76
   3  -2 -11   16.12    0.64
  -3   2  11   15.84    0.77
  -3   2  11   15.24    0.61
  -3   2  11   15.05    0.64
   2  -2 -11   48.02    1.25
   2  -2 -11   46.57    1.24
   2  -2 -11   45.63    1.32
   2  -2 -11   46.48    1.61
  -2   2  11   45.52    1.62
  -2   2  11   46.15    1.42
  -2   2  11   45.28    1.42
   1  -2 -11    5.97    0.32
   1  -2 -11    5.98    0.33
   1  -2 -11    5.93    0.31
   1  -2 -11    6.17    0.41
   1  -2 -11    6.05    0.28
  -1   2  11    6.07    0.31
  -1   2  11    6.13    0.29
  -1   2  11    5.70    0.26
  -1   2  11    6.03    0.38
   0  -2 -11   17.13    0.54
   0  -2 -11   16.62    0.55
   0   2  11   16.34    0.55
   0   2  11   15.55    0.53
   0   2  11   16.26    0.55
   0   2  11   15.60    0.52
  -1  -2 -11   12.14    0.46
  -1  -2 -11   11.89    0.48
   1   2  11   12.23    0.45
   1   2  11   11.98    0.47
   1   2  11   12.52    0.47
   2   2  11    0.59    0.15
   2   2  11    0.90    0.17
   2   2  11    0.71    0.15
  -3  -2 -11   35.67    1.09
   3   2  11   35.45    1.08
   3   2  11   36.26    1.06
   3   2  11   36.13    1.10
  -4  -2 -11    3.37    0.35
   4   2  11    3.44    0.33
   4   2  11    3.81    0.35
   5  -3 -11    1.73    0.25
   5  -3 -11    1.79    0.28
   5  -3 -11    1.85    0.31
  -5   3  11    1.91    0.32
  -5   3  11    1.81    0.37
   4  -3 -11    9.56    0.49
   4  -3 -11    8.88    0.51
   4  -3 -11   10.09    0.47
  -4   3  11    8.78    0.52
  -4   3  11    8.98    0.49
  -4   3  11    9.41    0.62
   3  -3 -11    3.02    0.26
   3  -3 -11    3.15    0.33
   3  -3 -11    2.41    0.26
  -3   3  11    2.70    0.32
  -3   3  11    2.83    0.22
  -3   3  11    2.73    0.37
   2  -3 -11    0.82    0.19
   2  -3 -11    0.35    0.11
   2  -3 -11    0.51    0.20
   2  -3 -11    0.44    0.14
   2  -3 -11    0.28    0.15
  -2   3  11    0.31    0.09
  -2   3  11    0.42    0.08
  -2   3  11    0.26    0.15
  -2   3  11    0.53    0.16
   1  -3 -11    2.14    0.23
   1  -3 -11    1.63    0.22
   1  -3 -11    1.62    0.25
   1  -3 -11    2.14    0.23
   1  -3 -11    1.65    0.18
  -1   3  11    1.93    0.25
  -1   3  11    1.53    0.21
  -1   3  11    2.18    0.21
  -1   3  11    1.70    0.17
  -1   3  11    2.09    0.23
  -1   3  11    1.95    0.23
   0  -3 -11   46.67    1.21
   0  -3 -11   46.52    1.21
   0  -3 -11   47.55    1.28
   0  -3 -11   46.40    1.26
   0  -3 -11   47.28    1.28
   0   3  11   47.51    1.28
   0   3  11   46.35    1.21
   0   3  11   46.91    1.25
   0   3  11   46.59    1.56
   0   3  11   46.78    1.27
   0   3  11   45.87    1.29
  -1  -3 -11   13.73    0.54
  -1  -3 -11   14.55    0.53
   1   3  11   14.80    0.54
   1   3  11   13.29    0.52
   1   3  11   14.09    0.52
   1   3  11   13.71    0.55
  -2  -3 -11    0.88    0.19
   2   3  11    0.88    0.18
   2   3  11    0.97    0.17
   2   3  11    0.87    0.17
   2   3  11    1.06    0.19
  -3  -3 -11   21.10    0.79
   3   3  11   22.39    0.77
   3   3  11   22.10    0.80
   3   3  11   22.93    0.80
  -4  -3 -11    1.31    0.25
   4   3  11    1.08    0.23
   4   3  11    1.47    0.25
   4   3  11    1.21    0.24
   5  -4 -11    0.85    0.26
   5  -4 -11    0.70    0.20
   5  -4 -11    0.63    0.22
  -5   4  11    0.81    0.25
  -5   4  11    1.41    0.33
   4  -4 -11    8.45    0.45
   4  -4 -11    7.84    0.51
   4  -4 -11    9.01    0.49
  -4   4  11    8.04    0.46
  -4   4  11    7.83    0.60
  -4   4  11    8.36    0.52
   3  -4 -11    2.15    0.30
   3  -4 -11    2.39    0.29
   3  -4 -11    1.95    0.25
  -3   4  11    2.27    0.35
  -3   4  11    1.71    0.19
  -3   4  11    2.15    0.30
   2  -4 -11    1.62    0.19
   2  -4 -11    1.63    0.23
   2  -4 -11    2.19    0.26
   2  -4 -11    2.43    0.30
  -2   4  11    1.89    0.25
  -2   4  11    2.75    0.34
  -2   4  11    1.76    0.13
  -2   4  11    2.37    0.30
   1  -4 -11   21.20    0.74
   1  -4 -11   21.73    0.86
   1  -4 -11   21.51    0.67
   1  -4 -11   20.96    0.74
   1  -4 -11   22.41    0.71
  -1   4  11   22.05    0.77
  -1   4  11   21.79    0.74
  -1   4  11   21.40    0.87
  -1   4  11   21.12    0.69
  -1   4  11   22.33    0.68
  -1   4  11   21.50    0.74
   0  -4 -11   12.75    0.52
   0  -4 -11   12.58    0.49
   0   4  11   12.07    0.48
   0   4  11   12.29    0.52
   0   4  11   11.48    0.49
   0   4  11   12.83    0.52
  -1  -4 -11   38.23    1.13
  -1  -4 -11   37.68    1.09
   1   4  11   39.70    1.15
   1   4  11   38.69    1.25
   1   4  11   39.43    1.15
   1   4  11   38.13    1.09
  -2  -4 -11    0.38    0.15
  -2  -4 -11    0.38    0.14
   2   4  11    0.36    0.12
   2   4  11    0.35    0.13
   2   4  11    0.25    0.14
   2   4  11    0.27    0.16
  -3  -4 -11    7.84    0.46
   3   4  11    7.83    0.46
   3   4  11    7.77    0.44
   3   4  11    7.98    0.47
  -4  -4 -11    0.35    0.19
   4   4  11    0.73    0.21
   4  -5 -11    5.35    0.48
   4  -5 -11    5.65    0.41
   4  -5 -11    7.18    0.47
  -4   5  11    5.35    0.37
  -4   5  11    6.11    0.49
  -4   5  11    6.36    0.54
   3  -5 -11    9.63    0.50
   3  -5 -11    9.59    0.56
   3  -5 -11    9.66    0.51
  -3   5  11    9.78    0.61
  -3   5  11   10.07    0.56
  -3   5  11    9.77    0.54
   2  -5 -11    3.27    0.34
   2  -5 -11    3.44    0.26
   2  -5 -11    3.50    0.33
   2  -5 -11    3.10    0.34
  -2   5  11    3.18    0.18
  -2   5  11    3.24    0.34
  -2   5  11    3.26    0.35
  -2   5  11    3.22    0.35
   1  -5 -11   26.46    0.89
   1  -5 -11   26.53    0.82
   1  -5 -11   27.03    0.86
  -1   5  11   25.59    0.90
  -1   5  11   28.01    0.91
  -1   5  11   26.18    0.83
  -1   5  11   26.40    0.90
   0  -5 -11    0.54    0.16
   0  -5 -11    0.56    0.17
   0  -5 -11    0.65    0.17
   0   5  11    0.41    0.16
   0   5  11    0.60    0.20
   0   5  11    0.82    0.18
   0   5  11    0.99    0.12
   0   5  11    0.69    0.16
  -1  -5 -11   31.08    0.99
  -1  -5 -11   29.96    0.95
   1   5  11   31.24    0.96
   1   5  11   32.51    1.02
   1   5  11   32.00    1.01
   1   5  11   31.61    1.06
  -2  -5 -11    0.50    0.18
   2   5  11    0.52    0.19
   2   5  11    0.27    0.14
   2   5  11    0.35    0.18
   2   5  11    0.58    0.15
  -3  -5 -11    5.06    0.40
   3   5  11    4.91    0.39
   3   5  11    5.17    0.37
   3   5  11    5.04    0.40
   4  -6 -11    1.57    0.28
  -4   6  11    1.95    0.36
   3  -6 -11    5.42    0.42
   3  -6 -11    4.49    0.40
  -3   6  11    6.05    0.47
  -3   6  11    5.52    0.44
  -3   6  11    4.91    0.30
   2  -6 -11    1.12    0.24
   2  -6 -11    1.25    0.20
   2  -6 -11    1.11    0.24
  -2   6  11    1.23    0.27
  -2   6  11    1.22    0.15
  -2   6  11    1.78    0.29
  -2   6  11    1.24    0.24
   1  -6 -11   26.53    0.89
   1  -6 -11   27.38    0.85
   1  -6 -11   25.95    0.92
  -1   6  11   25.17    0.93
  -1   6  11   27.06    0.94
  -1   6  11   27.15    0.94
  -1   6  11   26.06    0.85
   0  -6 -11    0.42    0.16
   0  -6 -11    0.27    0.17
   0   6  11    0.14    0.15
   0   6  11    0.09    0.19
   0   6  11    0.21    0.14
   0   6  11    0.24    0.14
   0   6  11    0.22    0.09
  -1  -6 -11   17.29    0.67
   1   6  11   18.48    0.68
   1   6  11   17.23    0.71
   1   6  11   16.76    0.69
   1   6  11   17.44    0.68
  -2  -6 -11    0.45    0.17
   2   6  11    0.46    0.17
   2   6  11    0.88    0.23
   2   6  11    0.68    0.17
   2   6  11    0.57    0.21
   3  -7 -11    4.14    0.45
   3  -7 -11    4.15    0.45
  -3   7  11    4.16    0.47
  -3   7  11    3.60    0.28
   2  -7 -11    3.36    0.37
   2  -7 -11    3.81    0.32
   2  -7 -11    4.58    0.44
  -2   7  11    4.27    0.44
  -2   7  11    3.65    0.40
  -2   7  11    3.41    0.39
  -2   7  11    3.46    0.23
   1  -7 -11   14.09    0.59
   1  -7 -11   13.92    0.65
  -1   7  11   16.17    0.71
  -1   7  11   15.45    0.68
  -1   7  11   14.74    0.61
  -1   7  11   12.64    0.53
   0  -7 -11    6.14    0.40
   0  -7 -11    5.86    0.43
   0   7  11    6.39    0.40
   0   7  11    6.22    0.47
   0   7  11    5.98    0.39
   0   7  11    6.28    0.44
   0   7  11    5.72    0.32
  -1  -7 -11    6.70    0.44
   1   7  11    6.54    0.44
   1   7  11    6.59    0.38
   1   7  11    7.71    0.45
   1   7  11    6.81    0.46
   2  10 -12    2.52    0.34
   2  10 -12    2.42    0.30
   1  10 -12    0.12    0.18
   1  10 -12    0.53    0.18
   0  10 -12    1.32    0.30
  -1  10 -12    0.09    0.15
  -1  10 -12   -0.15    0.21
  -1  10 -12   -0.32    0.26
  -2  10 -12    7.60    0.53
  -2  10 -12    7.91    0.45
  -2  10 -12    6.38    0.63
   2 -10  12    7.32    0.41
   3   9 -12    0.99    0.22
   3   9 -12    1.16    0.25
   2   9 -12    6.03    0.37
   2   9 -12    4.86    0.40
   1   9 -12    0.47    0.16
   1   9 -12    0.43    0.20
   0   9 -12    5.71    0.53
   0   9 -12    6.39    0.38
   0   9 -12    5.54    0.42
  -1   9 -12    1.57    0.24
  -1   9 -12    1.31    0.27
  -1   9 -12    1.78    0.39
   1  -9  12    1.36    0.19
  -2   9 -12    4.83    0.42
  -2   9 -12    5.26    0.36
  -2   9 -12    4.08    0.51
   2  -9  12    5.03    0.33
  -3   9 -12    4.03    0.34
  -3   9 -12    2.29    0.47
  -3   9 -12    3.59    0.40
   3  -9  12    3.78    0.31
   4   8 -12    6.46    0.46
   4   8 -12    6.21    0.43
   3   8 -12    0.60    0.19
   3   8 -12    0.08    0.14
   2   8 -12    4.40    0.43
   2   8 -12    4.31    0.36
   2   8 -12    4.13    0.29
   2   8 -12    4.05    0.30
   1   8 -12    0.58    0.24
   1   8 -12    0.60    0.16
   1   8 -12    0.54    0.18
   0   8 -12    7.03    0.44
   0   8 -12    6.54    0.37
   0   8 -12    6.73    0.54
  -1   8 -12    1.13    0.32
  -1   8 -12    0.86    0.21
  -1   8 -12    0.61    0.16
   1  -8  12    0.36    0.11
  -2   8 -12   16.84    0.65
  -2   8 -12   16.63    0.69
  -2   8 -12   15.71    0.87
   2  -8  12   16.96    0.60
  -3   8 -12    2.34    0.45
  -3   8 -12    3.79    0.32
  -3   8 -12    4.29    0.39
   3  -8  12    4.10    0.32
  -4   8 -12    3.53    0.36
   4  -8  12    3.76    0.36
   4   7 -12    2.21    0.30
   4   7 -12    2.56    0.30
   3   7 -12    0.33    0.18
   3   7 -12    0.56    0.22
   3   7 -12    0.42    0.16
   2   7 -12    9.91    0.42
   2   7 -12    8.54    0.58
   2   7 -12    9.27    0.48
   1   7 -12    2.20    0.27
   1   7 -12    2.03    0.20
   1   7 -12    2.07    0.33
  -1  -7  12    2.99    0.43
   0   7 -12   12.28    0.70
   0   7 -12   12.54    0.55
  -1   7 -12    2.65    0.39
  -1   7 -12    2.56    0.29
  -1   7 -12    2.91    0.25
   1  -7  12    2.51    0.20
  -2   7 -12    6.26    0.37
  -2   7 -12    5.99    0.40
  -2   7 -12    5.67    0.54
   2  -7  12    6.72    0.34
  -3   7 -12   10.16    0.48
  -3   7 -12    9.70    0.50
  -3   7 -12    8.38    0.69
   3  -7  12   10.20    0.46
  -4   7 -12    2.47    0.30
  -4   7 -12    1.71    0.46
   4  -7  12    2.69    0.30
   5   6 -12    1.00    0.23
   4   6 -12    3.86    0.39
   4   6 -12    3.41    0.39
   4   6 -12    4.04    0.33
   3   6 -12    0.12    0.16
   3   6 -12    0.26    0.19
   3   6 -12    0.10    0.14
   2   6 -12   16.89    0.58
   2   6 -12   16.65    0.66
   2   6 -12   16.76    0.57
   2   6 -12   16.20    0.81
   1   6 -12    0.04    0.14
   1   6 -12    0.12    0.09
   1   6 -12   -0.08    0.18
   0   6 -12    5.04    0.34
   0   6 -12    5.46    0.47
  -1   6 -12    4.57    0.45
  -1   6 -12    4.56    0.33
  -1   6 -12    4.21    0.28
   1  -6  12    4.68    0.25
  -2   6 -12    8.11    0.41
  -2   6 -12    7.31    0.58
  -2   6 -12    8.02    0.40
   2  -6  12    7.74    0.36
  -3   6 -12   10.76    0.49
  -3   6 -12   11.01    0.74
   3  -6  12   11.53    0.49
  -4   6 -12    0.97    0.20
  -4   6 -12    0.48    0.38
   4  -6  12    0.73    0.18
   5   5 -12    0.32    0.26
   5   5 -12    0.90    0.23
   5   5 -12    0.74    0.23
   4   5 -12    6.08    0.49
   4   5 -12    5.82    0.41
   4   5 -12    5.18    0.36
  -4  -5  12    6.57    0.47
   3   5 -12    1.17    0.27
   3   5 -12    1.52    0.21
   3   5 -12    1.24    0.23
   2   5 -12   25.90    0.76
   2   5 -12   24.44    0.85
   2   5 -12   25.99    0.75
   2   5 -12   24.53    1.05
   1   5 -12    3.19    0.39
   1   5 -12    2.86    0.26
   0   5 -12   10.66    0.61
   0   5 -12   10.93    0.44
   0   5 -12   11.59    0.48
   0  -5  12   11.05    0.36
   0  -5  12   11.85    0.64
  -1   5 -12   30.28    0.92
  -1   5 -12   29.86    0.90
  -1   5 -12   30.62    1.20
   1  -5  12   29.65    1.19
   1  -5  12   29.94    0.82
  -2   5 -12    2.89    0.25
  -2   5 -12    3.45    0.44
  -2   5 -12    3.15    0.27
   2  -5  12    3.18    0.23
  -3   5 -12    8.22    0.63
  -3   5 -12    8.98    0.44
   3  -5  12    8.31    0.40
  -4   5 -12   -0.15    0.11
  -4   5 -12   -0.16    0.31
   4  -5  12    0.01    0.11
  -5   5 -12    4.24    0.35
   5   4 -12    1.98    0.31
   5   4 -12    2.29    0.29
   5   4 -12    0.97    0.30
  -5  -4  12    1.96    0.34
   4   4 -12    8.23    0.42
   4   4 -12    7.80    0.46
   4   4 -12    6.93    0.52
  -4  -4  12    7.13    0.51
   3   4 -12   -0.03    0.11
   3   4 -12    0.03    0.14
   3   4 -12    0.11    0.17
  -3  -4  12    0.02    0.14
   2   4 -12   26.55    1.09
   2   4 -12   26.35    0.88
   2   4 -12   26.56    0.76
   2   4 -12   28.36    0.78
  -2  -4  12   27.21    1.07
   1   4 -12   21.87    0.61
   1   4 -12   21.22    0.65
   1   4 -12   20.59    0.91
   1   4 -12   21.42    0.73
   0   4 -12   20.52    0.91
   0   4 -12   21.38    0.70
   0   4 -12   21.14    0.66
   0  -4  12   21.27    0.89
   0  -4  12   20.92    0.57
  -1   4 -12   70.44    1.80
  -1   4 -12   70.03    1.85
  -1   4 -12   71.62    2.36
   1  -4  12   73.35    2.35
   1  -4  12   70.56    1.69
  -2   4 -12    6.01    0.31
  -2   4 -12    5.75    0.48
  -2   4 -12    5.70    0.33
   2  -4  12    6.42    0.31
   2  -4  12    5.80    0.45
  -3   4 -12   15.68    0.82
  -3   4 -12   15.89    0.61
   3  -4  12   15.80    0.57
  -4   4 -12    0.01    0.12
  -4   4 -12   -0.32    0.28
   4  -4  12    0.23    0.14
  -5   4 -12    1.64    0.44
  -5   4 -12    3.24    0.33
   5  -4  12    3.87    0.37
   5   3 -12    0.33    0.18
   5   3 -12    0.16    0.24
   5   3 -12    0.37    0.17
  -5  -3  12    0.67    0.23
   4   3 -12    9.39    0.51
   4   3 -12   10.18    0.47
   4   3 -12    9.98    0.62
  -4  -3  12   10.13    0.62
   3   3 -12    3.37    0.41
   3   3 -12    3.07    0.27
   3   3 -12    3.27    0.33
  -3  -3  12    3.28    0.40
   2   3 -12    1.41    0.16
   2   3 -12    1.42    0.20
   2   3 -12    1.81    0.29
   2   3 -12    1.14    0.14
  -2  -3  12    1.09    0.21
   1   3 -12   34.91    1.31
   1   3 -12   35.50    1.05
   1   3 -12   34.59    0.95
  -1  -3  12   36.02    1.27
   0   3 -12   18.52    0.62
   0   3 -12   17.79    0.59
   0   3 -12   19.29    0.83
   0  -3  12   18.32    0.77
   0  -3  12   17.95    0.51
  -1   3 -12   78.36    1.99
  -1   3 -12   78.81    2.03
  -1   3 -12   80.01    2.59
   1  -3  12   84.19    2.58
   1  -3  12   78.04    1.87
  -2   3 -12   13.76    0.69
  -2   3 -12   12.35    0.50
   2  -3  12   12.96    0.47
  -3   3 -12    7.40    0.55
  -3   3 -12    7.10    0.39
   3  -3  12    7.79    0.38
  -4   3 -12    0.01    0.13
  -4   3 -12    0.21    0.25
   4  -3  12    0.15    0.13
  -5   3 -12    3.92    0.33
   5  -3  12    3.89    0.33
   5   2 -12   -0.06    0.15
   5   2 -12    0.12    0.17
  -5  -2  12    0.12    0.19
   4   2 -12    4.37    0.44
   4   2 -12    5.39    0.38
   4   2 -12    4.14    0.32
  -4  -2  12    4.71    0.44
   3   2 -12   12.96    0.51
   3   2 -12   13.59    0.58
   3   2 -12   13.61    0.71
  -3  -2  12   13.67    0.70
   2   2 -12    2.03    0.24
   2   2 -12    1.95    0.20
   2   2 -12    2.46    0.34
   1   2 -12   40.92    1.47
   1   2 -12   40.80    1.17
   1   2 -12   41.32    1.08
  -1  -2  12   41.04    1.39
   0   2 -12   14.00    0.50
   0   2 -12   13.85    0.67
   0   2 -12   14.00    0.49
   0  -2  12   13.93    0.42
   0  -2  12   14.00    0.60
  -1   2 -12    5.36    0.43
  -1   2 -12    5.79    0.31
   1  -2  12    6.22    0.39
   1  -2  12    5.72    0.27
  -2   2 -12    1.62    0.20
   2  -2  12    1.43    0.17
  -3   2 -12   22.92    0.99
  -3   2 -12   21.39    0.75
   3  -2  12   23.11    0.74
  -4   2 -12    1.37    0.22
  -4   2 -12    1.64    0.35
   4  -2  12    1.54    0.23
  -5   2 -12    9.95    0.50
  -5   2 -12    6.57    0.65
   5  -2  12    9.87    0.50
   5   1 -12    3.25    0.36
   5   1 -12    2.67    0.32
  -5  -1  12    3.00    0.44
  -5  -1  12    2.77    0.37
   4   1 -12    2.34    0.38
   4   1 -12    2.31    0.27
   4   1 -12    1.97    0.27
  -4  -1  12    2.53    0.37
   3   1 -12   20.74    0.75
   3   1 -12   20.34    0.67
   3   1 -12   20.30    0.92
  -3  -1  12   20.73    0.93
   2   1 -12   11.41    0.38
   2   1 -12   10.31    0.47
   2   1 -12   10.82    0.41
   2   1 -12   10.29    0.58
  -2  -1  12   10.78    0.48
   1   1 -12   50.12    1.29
   1   1 -12   50.93    1.74
   1   1 -12   50.10    1.39
   1   1 -12   52.09    1.26
  -1  -1  12   49.78    1.62
   0   1 -12    2.40    0.20
   0   1 -12    2.95    0.31
   0  -1  12    2.29    0.16
   0  -1  12    1.66    0.20
  -1   1 -12   27.51    1.06
   1  -1  12   26.68    0.75
   1  -1  12   26.28    0.97
  -2   1 -12    5.88    0.34
  -2   1 -12    5.86    0.43
   2  -1  12    5.31    0.29
  -3   1 -12    5.18    0.33
  -3   1 -12    4.70    0.42
   3  -1  12    5.10    0.31
  -4   1 -12   16.25    0.82
  -4   1 -12   16.78    0.67
   4  -1  12   17.52    0.66
  -5   1 -12   11.67    0.57
   5  -1  12   12.95    0.64
[truncated: 75,341 more chars]
