# Supplementary material for: Crystal structure of aqua­(1H-pyrazole-κN 2)(pyridine-2,6-di­carboxyl­ato-κ3 O 2,N,O 6)copper(II) dihydrate
Source: Acta Crystallogr E Crystallogr Commun. 2017 Nov 17;73(Pt 12):1875–7. doi: 10.1107/S2056989017016231 (PMC5730243; doi:10.1107/S2056989017016231)
Supplement: Supplementary file 2 [file e-73-01875-Isup2.hkl]

data_I                                                                          
_shelx_title ' [C10 H9 Cu N3 O5] 2(H2 O) in P-1'                                
_shelx_refln_list_code          4                                               
_shelx_F_calc_maximum      131.37                                               
_exptl_crystal_F_000       358.00                                               
_reflns_d_resolution_high  0.7495                                               
                                                                                
loop_                                                                           
 _space_group_symop_operation_xyz                                               
 'x, y, z'                                                                      
 '-x, -y, -z'                                                                   
                                                                                
_cell_length_a     5.2171                                                       
_cell_length_b     8.9249                                                       
_cell_length_c    15.3085                                                       
_cell_angle_alpha 105.289                                                       
_cell_angle_beta   94.523                                                       
_cell_angle_gamma  93.295                                                       
                                                                                
_shelx_F_squared_multiplier     1.000                                           
                                                                                
loop_                                                                           
 _refln_index_h                                                                 
 _refln_index_k                                                                 
 _refln_index_l                                                                 
 _refln_F_squared_calc                                                          
 _refln_F_squared_meas                                                          
 _refln_F_squared_sigma                                                         
 _refln_observed_status                                                         
   1   0   0         33.41         51.24         0.70 o                         
   2   0   0         26.11         55.88         2.58 o                         
   3   0   0        689.38        686.36         6.10 o                         
   4   0   0        250.71        226.92         2.94 o                         
   5   0   0        272.04        267.98         5.05 o                         
   6   0   0        125.20        124.44         4.56 o                         
  -6   1   0        109.99         95.83         6.36 o                         
  -5   1   0        169.24        168.11         3.78 o                         
  -4   1   0        590.24        553.16        11.98 o                         
  -3   1   0         79.16         97.56         1.55 o                         
  -2   1   0       2088.95       2124.63        17.46 o                         
  -1   1   0         42.35         34.79         0.67 o                         
   0   1   0       7884.87       6950.79       170.20 o                         
   1   1   0       3435.41       3378.64        34.22 o                         
   2   1   0       2686.42       2756.58        26.38 o                         
   3   1   0        141.72        134.51         1.72 o                         
   4   1   0         13.51         14.52         3.08 o                         
   5   1   0        259.80        236.16         4.66 o                         
   6   1   0         49.99         54.45         3.84 o                         
  -6   2   0        228.58        227.02         5.04 o                         
  -5   2   0          6.41         10.13         1.25 o                         
  -4   2   0        337.82        309.57         4.88 o                         
  -3   2   0        199.95        209.94         2.46 o                         
  -2   2   0       2019.06       1978.94        17.40 o                         
  -1   2   0        241.52        239.80         4.08 o                         
   0   2   0         93.39        103.03         4.12 o                         
   1   2   0       1191.02       1280.31        11.87 o                         
   2   2   0       1298.76       1495.79        12.92 o                         
   3   2   0        193.36        185.17         2.98 o                         
   4   2   0          7.44          9.35         0.87 o                         
   5   2   0        360.10        348.38         6.64 o                         
   6   2   0         14.84         17.26         2.47 o                         
  -6   3   0        212.26        191.03         5.49 o                         
  -5   3   0         11.12         12.66         1.38 o                         
  -4   3   0        353.07        334.79         4.80 o                         
  -3   3   0         85.65        124.37         2.11 o                         
  -2   3   0       4738.87       4888.56        42.21 o                         
  -1   3   0        874.75        798.13         7.18 o                         
   0   3   0         14.95         23.13         1.06 o                         
   1   3   0        147.78        129.84         1.79 o                         
   2   3   0        251.17        226.29         2.81 o                         
   3   3   0        723.90        732.16         8.34 o                         
   4   3   0         78.32         83.14         2.12 o                         
   5   3   0        372.84        390.01         7.27 o                         
   6   3   0          8.09          9.26         2.29 o                         
  -6   4   0        122.71        110.25         4.30 o                         
  -5   4   0          4.86         27.13         3.54 o                         
  -4   4   0       1474.45       1454.54        16.20 o                         
  -3   4   0        200.90        220.03         3.08 o                         
  -2   4   0       1555.75       1570.65        13.85 o                         
  -1   4   0       1003.13       1102.60        10.32 o                         
   0   4   0          2.02          3.18         0.50 o                         
   1   4   0       2113.78       2066.28        20.25 o                         
   2   4   0        105.00        138.86        14.22 o                         
   3   4   0        907.16        902.39         9.67 o                         
   4   4   0         23.66         33.10         1.90 o                         
   5   4   0        195.86        197.92         6.21 o                         
   6   4   0         30.04         32.98         3.40 o                         
  -6   5   0         85.11         81.45         4.02 o                         
  -5   5   0         25.19         32.81         2.46 o                         
  -4   5   0       1107.12       1074.98        12.41 o                         
  -3   5   0        357.31        358.40         4.19 o                         
  -2   5   0        296.20        276.94         3.36 o                         
  -1   5   0       3094.86       3273.93        27.93 o                         
   0   5   0          6.18         16.85         1.09 o                         
   1   5   0        396.96        367.77         4.59 o                         
   2   5   0         12.72         21.33         1.12 o                         
   3   5   0       1216.28       1205.48        12.72 o                         
   4   5   0         11.39         10.85         1.75 o                         
   5   5   0        185.34        197.71         6.46 o                         
  -6   6   0         24.93         27.36         2.66 o                         
  -5   6   0         38.38         40.73         2.37 o                         
  -4   6   0        358.91        352.26         5.26 o                         
  -3   6   0        614.54        604.13         6.70 o                         
  -2   6   0        260.00        253.72         3.36 o                         
  -1   6   0        159.37        144.80         2.60 o                         
   0   6   0          6.62          7.54         0.78 o                         
   1   6   0       1371.13       1360.06        13.10 o                         
   2   6   0         16.81         16.80         1.22 o                         
   3   6   0        462.64        480.61         6.13 o                         
   4   6   0         62.32         65.00         2.47 o                         
   5   6   0         47.90         54.36         5.89 o                         
  -5   7   0         26.72         30.28         2.37 o                         
  -4   7   0        221.20        216.49         4.10 o                         
  -3   7   0        192.77        175.87         3.50 o                         
  -2   7   0         11.16         12.62         1.13 o                         
  -1   7   0        772.48        768.24         8.45 o                         
   0   7   0         42.19         46.79         1.79 o                         
   1   7   0        365.36        351.27         5.17 o                         
   2   7   0          6.40          9.28         1.30 o                         
   3   7   0         56.17         58.57         2.48 o                         
   4   7   0         75.34         75.17         2.49 o                         
   5   7   0          6.77          6.75         2.16 o                         
  -5   8   0         46.03         48.03         2.50 o                         
  -4   8   0         16.32         17.53         1.67 o                         
  -3   8   0        431.14        411.85         6.07 o                         
  -2   8   0          7.40          6.98         1.16 o                         
  -1   8   0        159.18        162.50         3.50 o                         
   0   8   0         25.77         27.39         1.69 o                         
   1   8   0        296.03        291.63         4.82 o                         
   2   8   0          3.67          1.75         1.07 o                         
   3   8   0         61.39         71.38         2.80 o                         
   4   8   0         58.92         52.78         4.11 o                         
  -4   9   0         16.69         21.78         2.67 o                         
  -3   9   0        201.39        184.47         5.20 o                         
  -2   9   0         28.72         30.03         1.97 o                         
  -1   9   0        198.28        197.08         3.99 o                         
   0   9   0        121.22        130.05         3.02 o                         
   1   9   0        132.60        133.27         3.54 o                         
   2   9   0        152.67        152.66         3.99 o                         
   3   9   0         28.69         34.53         2.45 o                         
  -3  10   0         88.57         93.27         3.81 o                         
  -2  10   0         63.85         75.05         2.87 o                         
  -1  10   0        341.90        328.03         5.32 o                         
   0  10   0          1.11          1.07         1.15 o                         
   1  10   0          4.24          3.75         1.58 o                         
   2  10   0        389.83        378.33         7.07 o                         
  -2  11   0         64.47         69.02         3.60 o                         
  -1  11   0         44.37         44.99         2.60 o                         
   0  11   0         26.48         25.36         1.91 o                         
   1  11   0         15.36         16.95         2.23 o                         
  -1 -11   1         36.02         35.10         2.50 o                         
   0 -11   1         29.67         32.77         2.09 o                         
   1 -11   1        102.51        102.59         3.11 o                         
   2 -11   1        104.85        102.52         3.19 o                         
  -3 -10   1         62.39         63.04         6.66 o                         
  -2 -10   1        111.19        115.82         4.76 o                         
  -1 -10   1         71.95         80.05         2.83 o                         
   0 -10   1         62.39         63.84         2.44 o                         
   1 -10   1          7.99         11.71         1.46 o                         
   2 -10   1        162.20        155.77         3.93 o                         
   3 -10   1          0.14         -0.75         1.56 o                         
  -3  -9   1         42.67         50.65         2.70 o                         
  -2  -9   1         62.63         57.53         2.61 o                         
  -1  -9   1         45.05         48.00         2.23 o                         
   0  -9   1        205.26        193.13         3.64 o                         
   1  -9   1          0.66          1.24         0.97 o                         
   2  -9   1        257.67        259.30         4.80 o                         
   3  -9   1          0.01          0.57         1.34 o                         
   4  -9   1         57.77         59.05         2.72 o                         
  -4  -8   1          0.67          0.33         4.53 o                         
  -3  -8   1         70.77         73.74         2.81 o                         
  -2  -8   1        168.52        165.96         3.45 o                         
  -1  -8   1         18.11         28.23         1.82 o                         
   0  -8   1        439.80        407.30         5.48 o                         
   1  -8   1          2.09          6.82         1.04 o                         
   2  -8   1         41.60         43.21         2.18 o                         
   3  -8   1         28.51         28.07         1.88 o                         
   4  -8   1        183.34        177.99         3.88 o                         
   5  -8   1         54.66         48.06         3.21 o                         
  -5  -7   1         12.67         13.75         2.54 o                         
  -4  -7   1         40.61         47.91         2.82 o                         
  -3  -7   1         32.92         43.27         5.66 o                         
  -2  -7   1        319.39        316.49         6.81 o                         
  -1  -7   1          1.29         10.90         1.11 o                         
   0  -7   1        809.66        749.93         8.01 o                         
   1  -7   1          0.47         10.47         1.35 o                         
   2  -7   1          6.93          7.45         0.95 o                         
   3  -7   1          2.23          5.11         1.52 o                         
   4  -7   1        243.40        235.98         4.24 o                         
   5  -7   1         40.60         38.57         2.14 o                         
  -5  -6   1         21.53         22.60         2.89 o                         
  -4  -6   1        135.68        142.61         6.76 o                         
  -3  -6   1          1.84          3.03         0.84 o                         
  -2  -6   1        539.02        538.78         6.47 o                         
  -1  -6   1          9.31         11.48         1.04 o                         
   0  -6   1       1419.50       1387.12        12.66 o                         
   1  -6   1         63.14        151.58         2.59 o                         
   2  -6   1         20.23         19.56         1.07 o                         
   3  -6   1          4.28         24.60         6.83 o                         
   4  -6   1        350.64        352.45         5.22 o                         
   5  -6   1        177.59        170.58         3.63 o                         
   6  -6   1         59.20         63.68         5.38 o                         
  -6  -5   1        110.67        111.22         7.18 o                         
  -5  -5   1         21.50         21.53         2.66 o                         
  -4  -5   1        341.63        356.61         6.66 o                         
  -3  -5   1         44.99         54.18         1.61 o                         
  -2  -5   1        808.06        797.41         8.70 o                         
  -1  -5   1         14.92         16.03         0.87 o                         
   0  -5   1       1103.07       1077.52         9.48 o                         
   1  -5   1        208.48        236.88         3.00 o                         
   2  -5   1        403.65        420.33         4.55 o                         
   3  -5   1        863.58        848.45         8.27 o                         
   4  -5   1         26.39         25.99         1.69 o                         
   5  -5   1        180.20        171.48         3.87 o                         
   6  -5   1          5.96          7.85         1.92 o                         
  -6  -4   1        123.93        141.32        11.02 o                         
  -5  -4   1         11.60         10.73         1.93 o                         
  -4  -4   1        433.34        439.92         6.15 o                         
  -3  -4   1        230.91        223.53         3.25 o                         
  -2  -4   1        759.11        756.64         7.09 o                         
  -1  -4   1       1753.02       1767.94        16.71 o                         
   0  -4   1        559.91        516.46         4.84 o                         
   1  -4   1       1214.05       1260.98        10.75 o                         
   2  -4   1       1122.86       1180.72        10.22 o                         
   3  -4   1        229.94        233.97         3.22 o                         
   4  -4   1        302.40        303.12         4.63 o                         
   5  -4   1        397.02        386.10         6.10 o                         
   6  -4   1          0.12         -0.86         1.53 o                         
  -6  -3   1        210.07        212.10         6.94 o                         
  -5  -3   1          4.18          8.03         1.87 o                         
  -4  -3   1        101.31        106.77         2.73 o                         
  -3  -3   1          6.02          3.31         0.87 o                         
  -2  -3   1        946.92       1012.88        12.02 o                         
  -1  -3   1        268.57        241.70         3.40 o                         
   0  -3   1        776.07        796.07         7.32 o                         
   1  -3   1       2295.00       2297.55        18.73 o                         
   2  -3   1       2075.87       2119.22        18.75 o                         
   3  -3   1        826.34        862.15         9.09 o                         
   4  -3   1          2.28          4.17         0.89 o                         
   5  -3   1         88.64        104.52         2.83 o                         
   6  -3   1         84.74         82.93         3.80 o                         
  -6  -2   1        127.51        126.99         5.18 o                         
  -5  -2   1         63.21         63.05         2.96 o                         
  -4  -2   1        357.43        403.77         5.55 o                         
  -3  -2   1         27.33         36.31         1.31 o                         
  -2  -2   1        159.36        176.66         2.15 o                         
  -1  -2   1         34.89         57.63         1.36 o                         
   0  -2   1        199.33        190.27         2.00 o                         
   1  -2   1       7383.76       7309.63        79.96 o                         
   2  -2   1        277.19        353.52         3.66 o                         
   3  -2   1       1550.31       1584.15        14.54 o                         
   4  -2   1        332.57        341.71         9.58 o                         
   5  -2   1         84.69        137.93         3.49 o                         
   6  -2   1        153.50        134.94         4.65 o                         
  -6  -1   1         10.24          8.62         2.73 o                         
  -5  -1   1         83.82         88.55         2.68 o                         
  -4  -1   1       1944.67       1950.77        17.65 o                         
  -3  -1   1        565.20        575.64         6.53 o                         
  -2  -1   1         97.85        143.73         2.06 o                         
  -1  -1   1       2678.84       2779.69        24.03 o                         
   0  -1   1        870.10        899.81         9.56 o                         
   1  -1   1       1299.89       1297.53        11.89 o                         
   2  -1   1         32.10         43.01         0.91 o                         
   3  -1   1       2146.52       2213.13        19.84 o                         
   4  -1   1         52.55         49.62         1.39 o                         
   5  -1   1        217.29        219.58         4.49 o                         
   6  -1   1         29.40         26.08         2.48 o                         
  -6   0   1         19.12         20.81         2.40 o                         
  -5   0   1         85.53         95.56         2.74 o                         
  -4   0   1        332.98        324.76         4.74 o                         
  -3   0   1       4099.65       4220.32        34.08 o                         
  -2   0   1        671.16        668.15         6.34 o                         
  -1   0   1       4412.41       4422.19        46.93 o                         
   1   0   1        140.77        137.45         1.35 o                         
   2   0   1        627.68        663.73         7.07 o                         
   3   0   1        396.56        342.21         3.69 o                         
   4   0   1        115.95        105.37         1.96 o                         
   5   0   1        127.96        121.43         3.20 o                         
   6   0   1         67.83         67.97         3.38 o                         
  -6   1   1         97.20         99.00         4.12 o                         
  -5   1   1          6.16          8.70         0.99 o                         
  -4   1   1         61.81         56.31         2.07 o                         
  -3   1   1       2569.52       2642.75        23.57 o                         
  -2   1   1          0.36          0.47         0.26 o                         
  -1   1   1       3426.01       3269.02        27.70 o                         
   0   1   1        578.51        603.57         7.24 o                         
   1   1   1          5.42         10.01         0.40 o                         
   2   1   1        242.54        304.42         3.14 o                         
   3   1   1        198.48        167.34         2.57 o                         
   4   1   1        649.44        631.00         6.73 o                         
   5   1   1        104.97        106.04         3.61 o                         
   6   1   1         83.90         85.08         6.32 o                         
  -6   2   1        205.61        203.51         5.90 o                         
  -5   2   1          3.11          2.89         0.88 o                         
  -4   2   1          1.93          2.20         0.70 o                         
  -3   2   1       1958.88       1984.57        16.65 o                         
  -2   2   1        881.31        989.31         8.84 o                         
  -1   2   1        340.09        309.99         3.34 o                         
   0   2   1        162.01        151.38         2.14 o                         
   1   2   1       1257.56       1244.67        10.42 o                         
   2   2   1        771.47        751.57         6.55 o                         
   3   2   1        643.16        629.14         6.04 o                         
   4   2   1        464.39        467.96         5.36 o                         
   5   2   1         45.84         50.32         3.32 o                         
   6   2   1         59.22         66.63         6.66 o                         
  -6   3   1         22.83         23.72         2.47 o                         
  -5   3   1        418.44        418.10         6.32 o                         
  -4   3   1        108.53        108.46         2.43 o                         
  -3   3   1        577.31        592.26         6.76 o                         
  -2   3   1        122.73        119.25         2.00 o                         
  -1   3   1       2903.80       2927.34        25.54 o                         
   0   3   1         70.56         59.93         1.02 o                         
   1   3   1          4.10          3.92         0.48 o                         
   2   3   1        976.05       1243.13        14.97 o                         
   3   3   1        541.74        540.62         6.39 o                         
   4   3   1        439.31        432.24         6.01 o                         
   5   3   1         88.54         95.72         3.25 o                         
   6   3   1         85.21         87.13         6.66 o                         
  -6   4   1          2.47          2.14         1.80 o                         
  -5   4   1        629.29        625.97         8.66 o                         
  -4   4   1        279.13        268.85         4.52 o                         
  -3   4   1        186.83        185.15         3.29 o                         
  -2   4   1        616.46        644.09         6.79 o                         
  -1   4   1        623.27        685.48        12.90 o                         
   0   4   1         39.00         56.86         1.13 o                         
   1   4   1        763.72        711.20         7.64 o                         
   2   4   1       2307.64       2280.73        22.48 o                         
   3   4   1         57.39         58.57         1.65 o                         
   4   4   1         69.39         66.89         2.61 o                         
   5   4   1         22.68         28.03         2.23 o                         
   6   4   1        118.60        126.93         8.37 o                         
  -6   5   1          4.01          9.70         1.83 o                         
  -5   5   1        171.50        171.34         3.91 o                         
  -4   5   1        410.60        422.66         6.35 o                         
  -3   5   1        269.14        294.75         3.92 o                         
  -2   5   1        145.24        134.57         2.14 o                         
  -1   5   1          5.25          7.99         0.64 o                         
   0   5   1        321.20        278.89         3.16 o                         
   1   5   1        457.77        460.16         5.12 o                         
   2   5   1       1454.82       1463.61        13.80 o                         
   3   5   1          2.10          3.16         0.89 o                         
   4   5   1         24.91         24.77         1.87 o                         
   5   5   1         18.84         16.37         2.00 o                         
  -6   6   1          3.95          7.95         1.59 o                         
  -5   6   1        225.01        214.09         4.55 o                         
  -4   6   1         19.37         22.55         1.59 o                         
  -3   6   1          7.38          8.21         1.11 o                         
  -2   6   1        475.79        461.08         5.35 o                         
  -1   6   1        308.98        424.83         5.13 o                         
   0   6   1        329.10        302.05         3.91 o                         
   1   6   1        229.80        248.18         3.45 o                         
   2   6   1        302.37        291.37         4.02 o                         
   3   6   1        236.13        242.00         4.13 o                         
   4   6   1        162.05        159.19         4.46 o                         
   5   6   1          7.49          8.49         2.26 o                         
  -5   7   1         95.09         91.03         2.95 o                         
  -4   7   1        116.64        114.75         3.03 o                         
  -3   7   1         78.16         79.13         2.45 o                         
  -2   7   1         30.73         39.31         1.54 o                         
  -1   7   1        174.34        195.39         3.39 o                         
   0   7   1       1146.35       1107.57        11.23 o                         
   1   7   1         11.73         21.34         1.57 o                         
   2   7   1          6.24          5.64         1.41 o                         
   3   7   1         51.04         53.57         3.68 o                         
   4   7   1        122.42        117.76         3.49 o                         
  -5   8   1         65.19         67.59         2.88 o                         
  -4   8   1         35.69         39.31         2.24 o                         
  -3   8   1          1.11          1.60         1.22 o                         
  -2   8   1        163.29        174.41         3.48 o                         
  -1   8   1         68.70         66.99         2.18 o                         
   0   8   1        498.96        497.13         6.44 o                         
   1   8   1          8.41         41.69         2.53 o                         
   2   8   1        129.67        128.10         3.53 o                         
   3   8   1         13.66         14.03         1.51 o                         
   4   8   1         31.72         33.43         2.33 o                         
  -4   9   1          5.84          6.03         2.03 o                         
  -3   9   1          4.25          3.93         1.64 o                         
  -2   9   1        271.26        260.25         4.87 o                         
  -1   9   1          1.33          1.09         1.04 o                         
   0   9   1        221.89        214.93         3.96 o                         
   1   9   1        104.46        104.86         3.04 o                         
   2   9   1         80.97         87.11         3.24 o                         
   3   9   1          6.10          9.09         1.59 o                         
  -3  10   1         19.94         15.40         2.17 o                         
  -2  10   1        145.69        140.58         4.24 o                         
  -1  10   1        120.22        116.58         3.17 o                         
   0  10   1         20.28         22.35         1.75 o                         
   1  10   1         82.24         87.66         3.31 o                         
   2  10   1          0.35          0.47         1.38 o                         
  -2  11   1         67.60         77.90         9.40 o                         
  -1  11   1         20.54         20.00         1.85 o                         
   0  11   1          8.38          7.42         1.53 o                         
  -1 -11   2          0.22         -0.04         1.25 o                         
   0 -11   2         59.61         59.73         3.09 o                         
   1 -11   2         45.22         41.93         2.46 o                         
   2 -11   2         36.36         30.74         2.06 o                         
  -3 -10   2          3.69          1.54         2.73 o                         
  -2 -10   2        105.25        107.72         3.55 o                         
  -1 -10   2         45.32         45.45         2.27 o                         
   0 -10   2          1.93          1.81         1.07 o                         
   1 -10   2         87.97         84.98         2.64 o                         
   2 -10   2        188.60        190.94         4.25 o                         
   3 -10   2         20.83         23.14         2.35 o                         
   4 -10   2          0.77          3.13         2.33 o                         
  -4  -9   2         20.14         22.04         4.44 o                         
  -3  -9   2          0.37         -1.37         1.81 o                         
  -2  -9   2         14.07         15.95         2.01 o                         
  -1  -9   2        251.11        259.70         4.58 o                         
   0  -9   2        111.33        107.95         2.68 o                         
   1  -9   2         76.40         82.41         2.49 o                         
   2  -9   2         14.05         15.24         1.76 o                         
   3  -9   2        205.23        193.66         4.63 o                         
   4  -9   2          0.02         -1.01         1.49 o                         
  -4  -8   2        219.25        224.73         7.12 o                         
  -3  -8   2         19.65         24.57         1.65 o                         
  -2  -8   2         18.20         18.15         1.66 o                         
  -1  -8   2        177.17        197.20         3.47 o                         
   0  -8   2         50.56         49.70         1.82 o                         
   1  -8   2        429.06        430.85         5.87 o                         
   2  -8   2         74.13         75.33         2.19 o                         
   3  -8   2        180.13        175.67         3.24 o                         
   4  -8   2          5.16          7.50         1.38 o                         
   5  -8   2         57.46         65.03         4.83 o                         
  -5  -7   2          2.06          5.93         2.11 o                         
  -4  -7   2        222.67        210.74         6.70 o                         
  -3  -7   2        500.83        486.41         6.92 o                         
  -2  -7   2         13.00         15.76         1.18 o                         
  -1  -7   2         14.30         14.15         1.39 o                         
   0  -7   2        500.79        511.44         5.85 o                         
   1  -7   2        534.12        544.37         6.38 o                         
   2  -7   2         38.73         34.36         1.58 o                         
   3  -7   2       1007.94        997.01        10.30 o                         
   4  -7   2         48.98         44.86         2.14 o                         
   5  -7   2         62.96         57.40         3.26 o                         
  -5  -6   2         16.79         17.64         2.53 o                         
  -4  -6   2         49.74         58.97         2.81 o                         
  -3  -6   2        637.31        615.87        12.30 o                         
  -2  -6   2        235.73        247.40         3.73 o                         
  -1  -6   2        175.56        171.47         3.10 o                         
   0  -6   2        107.98        116.13         2.20 o                         
   1  -6   2        451.92        458.54         5.35 o                         
   2  -6   2         13.97         15.96         1.01 o                         
   3  -6   2       2004.35       2102.41        19.58 o                         
   4  -6   2        229.68        216.30         3.84 o                         
   5  -6   2         52.19         58.58         3.05 o                         
   6  -6   2         69.41         70.83         6.06 o                         
  -6  -5   2         33.12         40.33        10.34 o                         
  -5  -5   2        168.43        170.94         5.86 o                         
  -4  -5   2         17.16         24.50         1.93 o                         
  -3  -5   2        491.57        466.84         5.23 o                         
  -2  -5   2        223.70        223.94         3.55 o                         
  -1  -5   2         62.56         55.64         1.24 o                         
   0  -5   2        289.45        304.76         3.52 o                         
   1  -5   2       1546.28       1661.38        16.84 o                         
   2  -5   2        174.05        188.29         2.49 o                         
   3  -5   2        290.86        327.91         4.26 o                         
   4  -5   2        842.34        844.09        10.74 o                         
   5  -5   2        120.90        119.10         3.80 o                         
   6  -5   2          9.00          6.67         1.93 o                         
  -6  -4   2         63.85         73.01         5.64 o                         
  -5  -4   2        171.04        162.22         5.55 o                         
  -4  -4   2         37.74         35.61         1.55 o                         
  -3  -4   2        499.60        513.37         6.60 o                         
  -2  -4   2        117.10        127.37         2.03 o                         
  -1  -4   2       1462.12       1371.56        12.96 o                         
   0  -4   2          6.92          4.54         0.58 o                         
   1  -4   2         39.67         45.71         1.97 o                         
   2  -4   2       3516.07       3543.47        28.93 o                         
   3  -4   2        308.32        322.79         4.04 o                         
   4  -4   2         88.10         98.98         2.45 o                         
   5  -4   2         65.92         97.38         3.32 o                         
   6  -4   2         98.88        105.24         4.38 o                         
  -6  -3   2         25.49         33.47         3.32 o                         
  -5  -3   2        104.26        114.14         6.49 o                         
  -4  -3   2          3.27         31.27         2.17 o                         
  -3  -3   2        458.78        429.85         4.80 o                         
  -2  -3   2         93.13         80.89         1.36 o                         
  -1  -3   2       2862.96       2848.91        25.86 o                         
   0  -3   2         84.11         71.92         1.16 o                         
   1  -3   2       2607.88       2635.70        21.39 o                         
   2  -3   2       2203.92       2319.57        20.51 o                         
   3  -3   2         85.19        101.62         3.01 o                         
   4  -3   2        188.70        195.41         3.58 o                         
   5  -3   2          3.60         23.47         1.82 o                         
   6  -3   2        325.51        320.28         7.65 o                         
  -6  -2   2          0.16         -0.01         2.48 o                         
  -5  -2   2        214.34        192.45         5.11 o                         
  -4  -2   2        102.04        121.08         2.44 o                         
  -3  -2   2        164.50        135.35         2.11 o                         
  -2  -2   2        461.19        452.56         5.10 o                         
  -1  -2   2      16126.65      14735.31       172.89 o                         
   0  -2   2       7295.07       6574.31       162.97 o                         
   1  -2   2       4716.67       4479.75        37.73 o                         
   2  -2   2       4431.45       4535.02        41.03 o                         
   3  -2   2         67.60         80.57         1.64 o                         
   4  -2   2        209.39        198.42         2.93 o                         
   5  -2   2         37.08         78.53         2.70 o                         
   6  -2   2        324.19        319.79         7.56 o                         
  -6  -1   2         30.56         31.58         2.70 o                         
  -5  -1   2        409.55        398.15         9.18 o                         
  -4  -1   2          1.86          2.56         0.85 o                         
  -3  -1   2        643.39        636.07         8.42 o                         
  -2  -1   2       2068.49       2264.28        19.67 o                         
  -1  -1   2       1759.04       1841.97        16.45 o                         
   0  -1   2       7553.18       7144.41       109.89 o                         
   1  -1   2       2325.31       2360.21        23.64 o                         
   2  -1   2       1769.20       1756.07        16.20 o                         
   3  -1   2        265.53        332.64         4.01 o                         
   4  -1   2        630.98        618.24         6.92 o                         
   5  -1   2          1.31         22.04         6.66 o                         
   6  -1   2        226.43        219.93         6.05 o                         
  -6   0   2         28.88         38.07         2.96 o                         
  -5   0   2        132.06        125.26         2.54 o                         
  -4   0   2        339.25        334.47         5.61 o                         
  -3   0   2        490.19        463.92         6.29 o                         
  -2   0   2         44.68         46.34         1.66 o                         
  -1   0   2        481.39        545.77         5.05 o                         
   0   0   2       3829.80       3967.01        46.09 o                         
   1   0   2        318.21        343.89         3.26 o                         
   2   0   2         40.58         65.36         1.38 o                         
   3   0   2        454.22        433.40         5.43 o                         
   4   0   2       1125.38       1102.00        10.91 o                         
   5   0   2         93.47         98.77         2.93 o                         
   6   0   2        139.14        139.73         4.70 o                         
  -6   1   2          2.34          5.70         1.87 o                         
  -5   1   2         52.18         54.22         1.79 o                         
  -4   1   2        577.63        563.28         8.41 o                         
  -3   1   2        634.83        653.08         7.79 o                         
  -2   1   2       1593.68       1582.04        16.02 o                         
  -1   1   2       2420.61       2413.93        18.84 o                         
   0   1   2        339.31        327.82         3.36 o                         
   1   1   2       2296.02       2255.64        20.20 o                         
   2   1   2        342.42        321.74         3.10 o                         
   3   1   2         32.39         35.36         0.94 o                         
   4   1   2        860.16        863.14         8.85 o                         
   5   1   2        544.13        552.22         8.54 o                         
   6   1   2         40.47         37.31         3.23 o                         
  -6   2   2         36.26         43.21         3.27 o                         
  -5   2   2        801.61        778.01         9.10 o                         
  -4   2   2        445.85        416.80         5.66 o                         
  -3   2   2         38.87         40.23         0.93 o                         
  -2   2   2       2793.35       2821.84        24.03 o                         
  -1   2   2          0.04         -0.33         0.39 o                         
   0   2   2       6590.35       6467.56        50.58 o                         
   1   2   2         67.94         75.37         0.99 o                         
   2   2   2        318.11        298.46         2.99 o                         
   3   2   2       1009.61       1002.45        10.85 o                         
   4   2   2        496.83        488.63         5.59 o                         
   5   2   2        218.86        218.39         4.97 o                         
   6   2   2         23.91         28.19         4.61 o                         
  -6   3   2        140.94        139.69         6.59 o                         
  -5   3   2        257.15        247.95         4.48 o                         
  -4   3   2        608.07        578.46         6.65 o                         
  -3   3   2         47.08         76.90         3.07 o                         
  -2   3   2       4522.43       4638.89        37.65 o                         
  -1   3   2       2181.82       2208.89        19.21 o                         
   0   3   2        187.18        132.95         2.02 o                         
   1   3   2        525.35        503.53         4.84 o                         
   2   3   2       2559.90       2620.49        20.86 o                         
   3   3   2        408.67        411.17         5.05 o                         
   4   3   2        228.88        241.98         4.34 o                         
   5   3   2        417.40        431.64         7.99 o                         
   6   3   2          0.53          2.39         2.56 o                         
  -6   4   2        168.84        170.78         4.80 o                         
  -5   4   2          0.65         17.77         3.74 o                         
  -4   4   2        558.68        555.72         7.56 o                         
  -3   4   2        155.09        222.51         3.94 o                         
  -2   4   2       1101.66        972.95         9.22 o                         
  -1   4   2       1308.21       1333.16        11.36 o                         
   0   4   2        701.31        667.30         6.11 o                         
   1   4   2        498.47        499.98         5.86 o                         
   2   4   2       2037.90       2111.51        19.13 o                         
   3   4   2        469.65        469.44         6.12 o                         
   4   4   2          0.63          7.49         1.35 o                         
   5   4   2        439.96        430.46         8.23 o                         
  -6   5   2        127.61        126.41         6.56 o                         
  -5   5   2          3.99          5.01         1.27 o                         
  -4   5   2        280.14        271.65         4.71 o                         
  -3   5   2         86.58         88.77         2.50 o                         
  -2   5   2        510.69        478.87         5.09 o                         
  -1   5   2       1321.57       1462.44        13.55 o                         
   0   5   2       1257.84       1216.87        10.69 o                         
   1   5   2        421.52        403.24         4.69 o                         
   2   5   2         24.69         28.01         1.22 o                         
   3   5   2        171.66        165.42         3.19 o                         
   4   5   2          0.59          0.20         1.10 o                         
   5   5   2         72.59         79.30         3.34 o                         
  -6   6   2         83.53         96.00         5.42 o                         
  -5   6   2         13.86         12.33         1.59 o                         
  -4   6   2        651.97        602.71         7.72 o                         
  -3   6   2         19.30         24.01         1.55 o                         
  -2   6   2         57.20         60.87         1.88 o                         
  -1   6   2        383.56        372.31         4.96 o                         
   0   6   2        124.37        140.91         2.67 o                         
   1   6   2        800.54        782.12         8.22 o                         
   2   6   2         75.90         70.57         2.12 o                         
   3   6   2        121.57        125.53         3.32 o                         
   4   6   2          5.57          5.33         1.50 o                         
   5   6   2         12.56         13.76         1.96 o                         
  -5   7   2         23.55         30.46         2.05 o                         
  -4   7   2        173.91        151.58         3.46 o                         
  -3   7   2        176.61        176.90         3.59 o                         
  -2   7   2        213.48        193.66         3.22 o                         
  -1   7   2        314.32        325.84         5.09 o                         
   0   7   2         25.23         25.08         1.47 o                         
   1   7   2        694.36        707.16         8.21 o                         
   2   7   2         30.07         30.14         1.70 o                         
   3   7   2        222.76        223.34         4.21 o                         
   4   7   2         24.00         23.40         2.00 o                         
  -5   8   2         37.15         43.91         2.47 o                         
  -4   8   2         68.40         68.66         3.03 o                         
  -3   8   2        484.75        478.83         6.86 o                         
  -2   8   2        255.35        231.55         4.34 o                         
  -1   8   2        121.98        130.06         2.92 o                         
   0   8   2         23.14         24.73         1.61 o                         
   1   8   2        712.06        692.33         9.04 o                         
   2   8   2         83.49         83.10         4.02 o                         
   3   8   2        124.76        132.55         3.81 o                         
   4   8   2        148.23        151.84         5.23 o                         
  -4   9   2         10.79          8.51         1.60 o                         
  -3   9   2        335.51        334.23         6.02 o                         
  -2   9   2          3.69          4.59         1.39 o                         
  -1   9   2        262.39        263.89         4.57 o                         
   0   9   2          0.42         -0.74         1.02 o                         
   1   9   2         89.96        100.46         3.32 o                         
   2   9   2        155.52        150.66         4.41 o                         
   3   9   2         55.64         62.20         3.20 o                         
  -3  10   2        122.18        127.15         4.51 o                         
  -2  10   2         21.76         22.55         1.83 o                         
  -1  10   2        108.21        111.85         3.12 o                         
   0  10   2          0.40          0.60         1.15 o                         
   1  10   2          2.72          3.80         1.44 o                         
   2  10   2         11.26         10.47         1.84 o                         
  -1  11   2         25.95         27.85         2.64 o                         
   0  11   2         23.11         25.11         3.40 o                         
  -2 -11   3          2.89          1.93         1.92 o                         
  -1 -11   3         51.46         52.05         2.55 o                         
   0 -11   3         63.77         63.16         2.56 o                         
   1 -11   3         42.34         42.23         2.22 o                         
   2 -11   3         63.54         62.72         2.66 o                         
  -3 -10   3         34.25         31.57         3.53 o                         
  -2 -10   3         26.34         26.35         2.71 o                         
  -1 -10   3        154.13        158.66         3.69 o                         
   0 -10   3         14.55         15.56         1.44 o                         
   1 -10   3          6.08          5.31         1.20 o                         
   2 -10   3        186.51        185.65         4.25 o                         
   3 -10   3         24.18         26.93         2.49 o                         
   4 -10   3         71.14         76.71         5.67 o                         
  -4  -9   3          0.19         -2.39         2.39 o                         
  -3  -9   3         76.74         77.03         3.51 o                         
  -2  -9   3        113.34        111.99         2.89 o                         
  -1  -9   3         53.86         58.52         2.24 o                         
   0  -9   3        101.62         94.47         2.48 o                         
   1  -9   3         81.71         85.04         2.57 o                         
   2  -9   3         87.52         90.03         2.69 o                         
   3  -9   3          3.25          2.03         1.09 o                         
   4  -9   3         52.66         56.60         4.17 o                         
  -4  -8   3         10.91         13.81         2.53 o                         
  -3  -8   3         60.52         57.02         3.84 o                         
  -2  -8   3        365.94        366.70         5.46 o                         
  -1  -8   3        369.65        409.73         5.83 o                         
   0  -8   3         96.72         95.35         2.30 o                         
   1  -8   3          3.05          5.93         1.02 o                         
   2  -8   3         91.76         94.90         2.56 o                         
   3  -8   3          0.14          0.24         0.91 o                         
   4  -8   3        207.19        209.09         4.13 o                         
   5  -8   3          5.06          6.55         2.54 o                         
  -5  -7   3         50.35         58.70         7.69 o                         
  -4  -7   3        156.25        155.39         4.40 o                         
  -3  -7   3         96.54         99.29         2.80 o                         
  -2  -7   3        154.67        149.93         2.79 o                         
  -1  -7   3        339.29        339.93         4.62 o                         
   0  -7   3        816.56        782.51         7.79 o                         
   1  -7   3         36.85         40.20         1.59 o                         
   2  -7   3        344.68        347.12         4.67 o                         
   3  -7   3        185.63        206.42         4.77 o                         
   4  -7   3        297.84        272.14         4.56 o                         
   5  -7   3         45.62         49.52         5.12 o                         
  -5  -6   3         66.53         67.49         4.27 o                         
  -4  -6   3        136.71        133.07         3.87 o                         
  -3  -6   3         91.04         92.16         2.11 o                         
  -2  -6   3        289.90        298.77         4.10 o                         
  -1  -6   3        161.53        168.31         3.02 o                         
   0  -6   3       2705.59       2671.21        23.79 o                         
   1  -6   3         31.61         61.75         1.68 o                         
   2  -6   3         94.41         95.64         1.92 o                         
   3  -6   3        677.81        660.44         6.89 o                         
   4  -6   3        304.57        296.45         4.59 o                         
   5  -6   3        145.69        139.84         4.33 o                         
   6  -6   3          2.03          1.70         1.75 o                         
  -6  -5   3         51.86         51.39         3.98 o                         
  -5  -5   3         46.03         54.79         4.27 o                         
  -4  -5   3        142.25        140.27         4.77 o                         
  -3  -5   3          8.72          7.80         0.86 o                         
  -2  -5   3        264.28        222.73         3.06 o                         
  -1  -5   3         21.73         28.93         1.59 o                         
   0  -5   3       1023.93        959.50         8.49 o                         
   1  -5   3        408.55        426.90         4.64 o                         
   2  -5   3        815.25        856.89         7.87 o                         
   3  -5   3        133.34        151.97         3.38 o                         
   4  -5   3         77.87         72.71         2.66 o                         
   5  -5   3        261.06        246.20         5.51 o                         
   6  -5   3          5.63          3.04         1.75 o                         
  -6  -4   3         99.81        110.11         5.01 o                         
  -5  -4   3         19.14         18.92         2.48 o                         
  -4  -4   3        138.22        122.78         7.99 o                         
  -3  -4   3         44.06         44.80         1.30 o                         
  -2  -4   3         33.16         22.87         1.09 o                         
  -1  -4   3        103.11        105.05         1.69 o                         
   0  -4   3       1482.96       1386.01        11.67 o                         
   1  -4   3       1371.53       1275.05        11.64 o                         
   2  -4   3       1743.73       1711.57        14.44 o                         
   3  -4   3          9.13         19.51         1.39 o                         
   4  -4   3         20.33         27.08         3.13 o                         
   5  -4   3        338.32        324.37         7.34 o                         
   6  -4   3         48.67         61.36         4.03 o                         
  -6  -3   3        113.76        115.19         5.07 o                         
  -5  -3   3         47.99         50.01         3.44 o                         
  -4  -3   3        364.99        362.71         5.25 o                         
  -3  -3   3          3.93          7.61         0.87 o                         
  -2  -3   3       3965.27       3912.99        34.83 o                         
  -1  -3   3        786.72        791.36         7.61 o                         
   0  -3   3        318.94        344.37         3.49 o                         
   1  -3   3        599.57        601.14         5.73 o                         
   2  -3   3       3112.00       3201.98        27.97 o                         
   3  -3   3        803.33        786.99         7.75 o                         
   4  -3   3         21.60         25.98         1.33 o                         
   5  -3   3        180.85        240.14         8.99 o                         
   6  -3   3          3.50          1.00         3.46 o                         
  -6  -2   3        165.32        169.57         5.98 o                         
  -5  -2   3          0.93          3.04         1.28 o                         
  -4  -2   3        965.89        950.80        12.94 o                         
  -3  -2   3          3.15          0.52         0.47 o                         
  -2  -2   3       2208.28       2316.94        24.35 o                         
  -1  -2   3      17258.06      16541.35       236.09 o                         
   0  -2   3       3893.18       3707.95        43.80 o                         
   1  -2   3        171.47        184.08         1.96 o                         
   2  -2   3        188.22        212.71         4.60 o                         
   3  -2   3        777.86        747.90         7.33 o                         
   4  -2   3          1.12          0.63         0.53 o                         
   5  -2   3        362.53        365.83         7.71 o                         
   6  -2   3         45.23         42.68         3.95 o                         
  -6  -1   3         90.17         93.69         5.22 o                         
  -5  -1   3          0.23          1.09         1.22 o                         
  -4  -1   3        729.39        744.89         9.77 o                         
  -3  -1   3        466.23        499.02         6.40 o                         
  -2  -1   3        792.83        767.85         8.47 o                         
  -1  -1   3       8862.91       8122.28       124.95 o                         
   0  -1   3         53.36         62.06         2.68 o                         
   1  -1   3        120.17         91.46         1.15 o                         
   2  -1   3          1.82          0.73         0.36 o                         
   3  -1   3        213.56        195.21         4.88 o                         
   4  -1   3         11.99         13.47         1.00 o                         
   5  -1   3        542.87        532.21        10.02 o                         
   6  -1   3        184.01        175.82         5.37 o                         
  -6   0   3         24.98         26.21         2.54 o                         
  -5   0   3          3.13          6.58         1.04 o                         
  -4   0   3        884.05        875.03        11.18 o                         
  -3   0   3        998.77        945.41        10.16 o                         
  -2   0   3         79.84         79.72         1.51 o                         
  -1   0   3        779.47        857.30         7.57 o                         
   0   0   3          1.48          1.92         0.29 o                         
   1   0   3       9337.30       8740.64        79.44 o                         
   2   0   3        160.17        200.05         3.64 o                         
   3   0   3        367.44        330.23         4.42 o                         
   4   0   3        174.77        156.83         2.76 o                         
   5   0   3        283.58        280.38         8.70 o                         
   6   0   3         95.40         91.11         5.38 o                         
  -6   1   3         78.73         82.35         3.89 o                         
  -5   1   3         11.12         13.78         1.55 o                         
  -4   1   3        804.03        776.09         9.16 o                         
  -3   1   3       1059.95       1056.17        11.93 o                         
  -2   1   3         89.40         96.31         1.59 o                         
  -1   1   3       1059.46        914.90         7.28 o                         
   0   1   3        175.21        187.62         1.73 o                         
   1   1   3        622.68        569.18         5.51 o                         
   2   1   3         34.07         96.51         2.32 o                         
   3   1   3       1651.45       1692.26        16.57 o                         
   4   1   3        161.92        163.19         2.89 o                         
   5   1   3        154.08        161.21         5.23 o                         
   6   1   3         14.64         18.85         4.10 o                         
  -6   2   3        121.42        114.27         4.54 o                         
  -5   2   3        677.19        685.77         8.25 o                         
  -4   2   3          5.54          3.98         1.03 o                         
  -3   2   3       2724.63       2723.36        25.41 o                         
  -2   2   3        366.66        385.21         4.27 o                         
  -1   2   3        123.26        179.84         1.95 o                         
   0   2   3        721.12        773.70         8.24 o                         
   1   2   3       3421.86       3381.74        25.52 o                         
   2   2   3        305.47        365.51         3.97 o                         
   3   2   3       1473.39       1467.12        14.05 o                         
   4   2   3         86.15        128.66         4.96 o                         
   5   2   3          5.03          6.48         2.14 o                         
   6   2   3         19.57         24.23         2.87 o                         
  -6   3   3         42.25         45.69         2.87 o                         
  -5   3   3       1045.54       1035.57        11.71 o                         
  -4   3   3         44.75         45.34         1.75 o                         
  -3   3   3        522.54        527.85         6.63 o                         
  -2   3   3         76.21        114.58         1.89 o                         
  -1   3   3       1166.95       1075.30         9.18 o                         
   0   3   3         95.76         92.37         1.46 o                         
   1   3   3       1165.08       1167.88        10.39 o                         
   2   3   3       1276.12       1297.20        13.37 o                         
   3   3   3        652.91        619.33         7.10 o                         
   4   3   3        131.58        145.74         2.90 o                         
   5   3   3         15.73         16.63         2.21 o                         
   6   3   3         29.96         34.82         3.32 o                         
  -6   4   3         56.19         60.47         3.33 o                         
  -5   4   3        395.67        380.98         6.10 o                         
  -4   4   3         70.73         68.86         3.09 o                         
  -3   4   3        684.62        657.72         8.40 o                         
  -2   4   3          1.28         -0.23         0.46 o                         
  -1   4   3        210.24        183.18         2.99 o                         
   0   4   3         19.93         17.61         0.79 o                         
   1   4   3        968.34        925.56         9.28 o                         
   2   4   3       1844.13       1899.33        17.41 o                         
   3   4   3         65.36         54.60         2.03 o                         
   4   4   3        177.42        181.73         5.51 o                         
   5   4   3         71.36         60.71         3.77 o                         
  -6   5   3         28.86         33.89         2.75 o                         
  -5   5   3        279.12        268.27         5.02 o                         
  -4   5   3          7.22          5.79         1.18 o                         
  -3   5   3        133.99        141.53         3.70 o                         
  -2   5   3         61.00         54.70         1.43 o                         
  -1   5   3       1466.31       1458.65        12.61 o                         
   0   5   3         67.31         60.75         1.37 o                         
   1   5   3         84.79         72.41         1.73 o                         
   2   5   3        523.30        492.24         7.18 o                         
   3   5   3         39.97         45.58         2.47 o                         
   4   5   3        142.42        133.08         3.99 o                         
   5   5   3          5.50          7.44         2.31 o                         
  -6   6   3          6.54          8.54         3.59 o                         
  -5   6   3         67.13         65.85         3.78 o                         
  -4   6   3         38.42         43.44         2.24 o                         
  -3   6   3         93.10         93.54         2.48 o                         
  -2   6   3        454.84        463.98         5.22 o                         
  -1   6   3        635.05        655.44         6.77 o                         
   0   6   3         57.87         58.35         1.85 o                         
   1   6   3        300.36        310.29         4.15 o                         
   2   6   3        156.20        153.78         3.57 o                         
   3   6   3         38.32         38.58         2.14 o                         
   4   6   3        202.38        205.07         5.31 o                         
   5   6   3          8.60          7.82         2.09 o                         
  -5   7   3          3.72          3.18         1.26 o                         
  -4   7   3         72.06         74.40         2.62 o                         
  -3   7   3        257.64        239.60         4.24 o                         
  -2   7   3         80.56         77.39         2.21 o                         
  -1   7   3         20.49         36.68         1.70 o                         
   0   7   3       1293.56       1269.43        12.74 o                         
   1   7   3         78.49         79.85         2.50 o                         
   2   7   3         70.21         69.41         2.32 o                         
   3   7   3         10.93          8.97         1.42 o                         
   4   7   3         88.11         86.69         3.17 o                         
  -5   8   3         13.25          9.73         1.99 o                         
  -4   8   3         17.96         18.98         1.79 o                         
  -3   8   3         35.84         33.25         2.06 o                         
  -2   8   3        588.21        557.59         7.82 o                         
  -1   8   3         61.69         66.73         2.99 o                         
   0   8   3        261.54        258.53         4.32 o                         
   1   8   3        348.11        360.29         6.40 o                         
   2   8   3         34.97         34.37         2.23 o                         
   3   8   3          2.37          3.19         1.38 o                         
   4   8   3         43.96         49.49         3.20 o                         
  -4   9   3         44.74         50.14         3.04 o                         
  -3   9   3          5.32          6.03         1.51 o                         
  -2   9   3        144.65        134.51         3.57 o                         
  -1   9   3         22.16         24.14         1.75 o                         
   0   9   3         90.16         94.94         2.62 o                         
   1   9   3        158.16        155.72         4.18 o                         
   2   9   3          4.14          4.60         1.47 o                         
   3   9   3          0.63         -0.62         1.35 o                         
  -3  10   3         13.50         13.24         3.42 o                         
  -2  10   3         94.60         98.36         3.60 o                         
  -1  10   3          0.13          0.57         1.16 o                         
   0  10   3         75.68         76.96         2.98 o                         
   1  10   3          0.26          1.72         1.60 o                         
  -1 -11   4         12.58         14.51         2.23 o                         
   0 -11   4         40.80         49.17         2.84 o                         
   1 -11   4          7.20          9.11         1.54 o                         
   2 -11   4         74.96         78.03         3.00 o                         
  -3 -10   4          1.00          0.26         1.93 o                         
  -2 -10   4         43.70         43.49         2.53 o                         
  -1 -10   4         62.91         67.38         2.91 o                         
   0 -10   4         68.55         67.44         2.30 o                         
   1 -10   4          2.17          1.87         1.07 o                         
   2 -10   4        109.26        118.66         3.37 o                         
   3 -10   4         31.16         30.52         2.07 o                         
   4 -10   4          1.14          5.87         4.70 o                         
  -4  -9   4         89.64         96.73         7.18 o                         
  -3  -9   4         10.93          9.21         2.11 o                         
  -2  -9   4         40.61         44.43         2.34 o                         
  -1  -9   4         17.52         27.96         1.88 o                         
   0  -9   4        123.67        122.85         2.77 o                         
   1  -9   4         18.45         18.05         1.43 o                         
   2  -9   4        250.92        245.06         4.35 o                         
   3  -9   4        217.34        206.06         4.03 o                         
   4  -9   4          7.69          6.89         1.92 o                         
  -4  -8   4        106.37        108.44         4.81 o                         
  -3  -8   4         13.49         18.90         4.19 o                         
  -2  -8   4         94.07         96.42         2.59 o                         
  -1  -8   4         29.01         33.62         2.17 o                         
   0  -8   4        106.54        110.83         2.45 o                         
   1  -8   4         91.04         83.32         2.33 o                         
   2  -8   4        486.35        484.58         6.43 o                         
   3  -8   4        278.47        277.25         4.55 o                         
   4  -8   4          0.08          2.28         1.51 o                         
   5  -8   4        161.59        156.40         4.98 o                         
  -5  -7   4          6.43         10.41         2.23 o                         
  -4  -7   4        107.24        110.18         3.70 o                         
  -3  -7   4        114.34        111.92         3.48 o                         
  -2  -7   4         94.16         89.84         2.13 o                         
  -1  -7   4         46.48         67.89         2.01 o                         
   0  -7   4        116.75        128.59         2.38 o                         
   1  -7   4        408.58        436.08         5.33 o                         
   2  -7   4         22.19         27.34         1.45 o                         
   3  -7   4        720.82        719.44         7.86 o                         
   4  -7   4          0.88          1.47         2.11 o                         
   5  -7   4         57.17         58.28         3.37 o                         
  -5  -6   4         35.28         31.47         3.13 o                         
  -4  -6   4        184.31        186.24         4.49 o                         
  -3  -6   4        150.55        139.95         2.75 o                         
  -2  -6   4         17.45         20.79         1.12 o                         
  -1  -6   4        106.41        101.06         1.81 o                         
   0  -6   4          8.94          5.33         0.73 o                         
   1  -6   4       1427.60       1417.67        13.25 o                         
   2  -6   4        211.85        189.41         3.00 o                         
   3  -6   4        102.88        131.03         2.35 o                         
   4  -6   4         33.14         42.23         2.60 o                         
   5  -6   4         86.83         89.75         3.55 o                         
   6  -6   4          4.70          3.45         2.05 o                         
  -6  -5   4          9.35         14.59         2.53 o                         
  -5  -5   4          4.47          6.02         2.22 o                         
  -4  -5   4         62.56         66.05         3.26 o                         
  -3  -5   4        352.79        328.50         4.35 o                         
  -2  -5   4        215.05        214.66         3.00 o                         
  -1  -5   4        129.24        118.26         2.09 o                         
   0  -5   4         52.03         54.65         1.26 o                         
   1  -5   4       2244.94       2426.10        21.58 o                         
   2  -5   4         27.20         23.95         0.98 o                         
   3  -5   4        282.85        293.21         4.13 o                         
   4  -5   4        204.79        206.82         4.71 o                         
   5  -5   4         58.14         60.88         3.42 o                         
   6  -5   4         13.06         16.61         2.39 o                         
  -6  -4   4         52.40         54.96         6.92 o                         
  -5  -4   4         27.40         27.54         2.77 o                         
  -4  -4   4          3.55          5.58         0.93 o                         
  -3  -4   4        113.73         91.08         1.97 o                         
  -2  -4   4       1727.48       1796.95        16.46 o                         
  -1  -4   4       2838.61       2822.11        25.77 o                         
   0  -4   4        213.44        234.48         2.52 o                         
   1  -4   4       4144.61       4163.60        36.01 o                         
   2  -4   4        464.59        501.39         5.30 o                         
   3  -4   4        965.65        985.39         9.62 o                         
   4  -4   4          1.82          3.28         0.91 o                         
   5  -4   4          1.99         24.77         8.54 o                         
   6  -4   4        229.45        230.17         6.49 o                         
  -6  -3   4         44.34         48.31         4.70 o                         
  -5  -3   4        506.09        487.60        10.87 o                         
  -4  -3   4        149.44        149.02         3.16 o                         
  -3  -3   4         18.96         15.85         1.35 o                         
  -2  -3   4         16.77         26.97         1.37 o                         
  -1  -3   4       5970.11       5715.01        62.77 o                         
   0  -3   4        275.36        255.25         2.59 o                         
   1  -3   4       1879.26       1983.43        18.22 o                         
   2  -3   4       1028.60       1141.51         9.78 o                         
   3  -3   4        400.12        425.88         5.02 o                         
   4  -3   4        140.12        150.05         3.07 o                         
   5  -3   4         84.10         79.68         4.97 o                         
   6  -3   4        228.67        214.68         6.14 o                         
  -6  -2   4          7.32          6.32         2.05 o                         
  -5  -2   4        447.78        416.58         8.35 o                         
  -4  -2   4         57.65         63.07         2.03 o                         
  -3  -2   4        640.29        626.85         7.95 o                         
  -2  -2   4         53.90        102.54         2.51 o                         
  -1  -2   4        465.74        488.58         4.58 o                         
   0  -2   4        574.95        696.66        21.08 o                         
   1  -2   4          4.27          3.48         0.37 o                         
   2  -2   4       3697.62       3711.82        32.18 o                         
   3  -2   4        133.80        140.36         2.19 o                         
   4  -2   4        172.93        181.17         3.07 o                         
   5  -2   4         82.89         94.64         3.68 o                         
   6  -2   4        238.68        226.23         9.59 o                         
  -6  -1   4         10.14         11.19         2.11 o                         
  -5  -1   4         47.75         47.79         2.27 o                         
  -4  -1   4        100.35        117.41         4.66 o                         
  -3  -1   4       1729.81       1744.56        18.09 o                         
  -2  -1   4        246.95        241.04         2.95 o                         
  -1  -1   4        305.99        257.93         3.39 o                         
   0  -1   4          3.50         13.15         1.26 o                         
   1  -1   4         59.00         51.06         1.01 o                         
   2  -1   4        273.12        252.80         7.90 o                         
   3  -1   4          8.73         16.26         1.22 o                         
   4  -1   4       1293.69       1317.75        14.12 o                         
   5  -1   4         12.83         15.67         2.05 o                         
   6  -1   4        140.53        128.04         8.36 o                         
  -6   0   4        154.22        139.45         5.41 o                         
  -5   0   4         56.91         56.20         2.09 o                         
  -4   0   4        295.27        290.75         4.87 o                         
  -3   0   4       1410.69       1388.18        16.41 o                         
  -2   0   4       1128.07       1082.53        13.41 o                         
  -1   0   4       1746.73       1829.22        17.23 o                         
   0   0   4       1603.34       1785.18        13.59 o                         
   1   0   4        560.26        526.73         4.89 o                         
   2   0   4       1390.79       1288.55        12.51 o                         
   3   0   4        238.41        237.03         3.15 o                         
   4   0   4       1354.66       1319.83        14.20 o                         
   5   0   4          3.43          2.44         1.48 o                         
   6   0   4         40.46         45.86         4.70 o                         
  -6   1   4          1.28          4.80         1.69 o                         
  -5   1   4        306.26        293.03         5.03 o                         
  -4   1   4        139.16        136.23         2.74 o                         
  -3   1   4        721.47        742.17         8.26 o                         
  -2   1   4       3112.03       3274.10        31.59 o                         
  -1   1   4       1489.32       1384.35        11.65 o                         
   0   1   4       2144.31       2175.11        19.30 o                         
   1   1   4        216.35        214.46         2.86 o                         
   2   1   4       1375.09       1321.74        13.57 o                         
   3   1   4         89.64         87.07         1.92 o                         
   4   1   4       1407.00       1439.82        14.03 o                         
   5   1   4         92.42         99.29         6.83 o                         
   6   1   4         54.06         58.14         4.01 o                         
  -6   2   4        158.33        154.58         3.87 o                         
  -5   2   4        307.93        318.46         5.39 o                         
  -4   2   4         46.82         45.66         1.96 o                         
  -3   2   4         11.08          7.32         0.71 o                         
  -2   2   4       2086.07       2051.79        17.96 o                         
  -1   2   4       1472.33       1519.87        12.21 o                         
   0   2   4       2762.29       2676.30        19.11 o                         
   1   2   4         91.38         95.61         1.56 o                         
   2   2   4       1051.57       1127.49        10.86 o                         
   3   2   4         32.24         27.54         1.93 o                         
   4   2   4        834.91        848.49         9.97 o                         
   5   2   4        401.09        416.70         8.03 o                         
   6   2   4         42.59         50.85         5.47 o                         
  -6   3   4        113.26        115.67         3.97 o                         
  -5   3   4         26.93         33.79         2.08 o                         
  -4   3   4        191.67        185.06         3.05 o                         
  -3   3   4        400.16        401.24         5.39 o                         
  -2   3   4        297.39        244.32         2.89 o                         
  -1   3   4         14.27         23.14         0.85 o                         
   0   3   4       4051.22       3939.96        27.56 o                         
   1   3   4        436.49        443.08         5.06 o                         
   2   3   4        538.55        521.96         6.09 o                         
   3   3   4          8.12         10.82         1.01 o                         
   4   3   4          3.00         36.20         1.91 o                         
   5   3   4        370.97        371.82         7.45 o                         
   6   3   4         29.65         38.78         4.78 o                         
  -6   4   4        151.78        141.35         4.53 o                         
  -5   4   4        195.72        210.73         4.25 o                         
  -4   4   4         63.32         59.15         1.96 o                         
  -3   4   4         18.91         61.37         2.34 o                         
  -2   4   4        896.99        834.73         8.25 o                         
  -1   4   4        494.16        470.55         4.60 o                         
   0   4   4       1062.93       1114.49         9.75 o                         
   1   4   4          5.40          6.79         0.62 o                         
   2   4   4        314.41        289.85         3.70 o                         
   3   4   4        319.17        307.40         4.22 o                         
   4   4   4          0.43         15.02         1.68 o                         
   5   4   4         10.24         10.77         2.17 o                         
  -6   5   4        135.48        136.35         4.63 o                         
  -5   5   4         10.99         10.81         1.43 o                         
  -4   5   4        159.83        149.19         3.40 o                         
  -3   5   4        113.64         89.61         2.47 o                         
  -2   5   4        748.46        744.40         7.38 o                         
  -1   5   4        705.35        741.73         7.27 o                         
   0   5   4        683.95        643.18         6.47 o                         
   1   5   4        220.18        208.70         3.28 o                         
   2   5   4        138.57        140.61         2.89 o                         
   3   5   4        520.41        490.22         7.29 o                         
   4   5   4         52.98         57.16         2.86 o                         
   5   5   4         44.26         45.69         3.79 o                         
  -5   6   4          1.98          4.79         1.38 o                         
  -4   6   4        366.18        359.68         5.49 o                         
  -3   6   4         13.50         16.21         1.33 o                         
  -2   6   4        544.37        513.39         5.92 o                         
  -1   6   4        569.17        576.44         6.44 o                         
   0   6   4        526.33        522.77         6.06 o                         
   1   6   4        434.10        439.95         5.67 o                         
   2   6   4         90.88         85.79         2.41 o                         
   3   6   4        470.79        479.31         6.81 o                         
   4   6   4          5.93          5.49         1.54 o                         
   5   6   4        251.11        235.93        10.25 o                         
  -5   7   4          2.02          4.62         1.45 o                         
  -4   7   4        215.12        203.63         4.49 o                         
  -3   7   4        336.37        343.76         5.05 o                         
  -2   7   4        355.59        366.14         4.87 o                         
  -1   7   4        152.80        149.67         3.05 o                         
   0   7   4        221.39        209.82         3.68 o                         
   1   7   4        483.51        490.98         7.71 o                         
   2   7   4          0.04         -0.63         0.99 o                         
   3   7   4        157.83        165.09         4.18 o                         
   4   7   4         31.84         24.25         2.49 o                         
  -4   8   4        213.37        204.24         5.26 o                         
  -3   8   4        260.73        255.15         4.73 o                         
  -2   8   4         11.79         19.48         1.49 o                         
  -1   8   4         86.28         93.31         2.63 o                         
   0   8   4          2.76          2.96         1.03 o                         
   1   8   4        102.45         99.74         3.29 o                         
   2   8   4         79.17         81.32         3.13 o                         
   3   8   4         95.13         93.70         5.01 o                         
  -4   9   4         94.29        110.70         6.83 o                         
  -3   9   4        113.41        114.62         3.64 o                         
  -2   9   4          8.82          8.62         1.78 o                         
  -1   9   4         31.28         35.26         2.04 o                         
   0   9   4          0.92          2.11         1.09 o                         
   1   9   4         78.96         81.43         3.22 o                         
   2   9   4          2.26          1.43         1.78 o                         
  -2  10   4          1.27          1.49         1.49 o                         
  -1  10   4        105.68        110.78         3.24 o                         
   0  10   4          9.69          8.60         1.55 o                         
   1  10   4        115.28        104.28         3.82 o                         
  -1 -11   5         80.65         75.62         3.07 o                         
   0 -11   5          0.71          0.18         1.53 o                         
   1 -11   5         37.01         32.98         2.45 o                         
   2 -11   5         28.34         34.50         2.54 o                         
  -3 -10   5         24.91         26.31         4.78 o                         
  -2 -10   5          0.34         -1.92         1.92 o                         
  -1 -10   5        223.20        231.04         8.04 o                         
   0 -10   5         18.07         20.37         1.73 o                         
   1 -10   5         22.82         24.49         1.85 o                         
   2 -10   5         42.87         45.01         2.88 o                         
   3 -10   5         45.83         57.22         4.71 o                         
  -3  -9   5         66.46         64.94         7.69 o                         
  -2  -9   5         16.61         16.01         1.61 o                         
  -1  -9   5        293.32        286.18         4.69 o                         
   0  -9   5         35.30         33.89         1.68 o                         
   1  -9   5        267.26        268.25         4.25 o                         
   2  -9   5        313.00        304.85         4.90 o                         
   3  -9   5          6.34          8.19         1.40 o                         
   4  -9   5         93.65         87.77         3.80 o                         
  -4  -8   5         13.79         13.27         2.33 o                         
  -3  -8   5        165.49        161.71         3.85 o                         
  -2  -8   5          9.77         10.70         1.15 o                         
  -1  -8   5        648.39        656.22         7.78 o                         
   0  -8   5         44.93         43.65         1.76 o                         
   1  -8   5         51.56         69.25         2.01 o                         
   2  -8   5       1384.15       1331.01        13.70 o                         
   3  -8   5          1.35          0.04         0.95 o                         
   4  -8   5        131.13        126.45         4.27 o                         
   5  -8   5          0.80         -0.30         2.25 o                         
  -5  -7   5         35.37         36.56         3.31 o                         
  -4  -7   5          5.09          5.47         1.72 o                         
  -3  -7   5        178.68        162.70         4.26 o                         
  -2  -7   5        101.68        105.46         2.37 o                         
  -1  -7   5         17.91         17.90         1.41 o                         
   0  -7   5        700.50        678.09         7.39 o                         
   1  -7   5        168.58        167.36         2.84 o                         
   2  -7   5        366.42        373.93         4.89 o                         
   3  -7   5         85.05         94.93         2.32 o                         
   4  -7   5        415.34        384.43         7.32 o                         
   5  -7   5          0.40          0.08         2.10 o                         
  -5  -6   5         23.12         20.91         5.47 o                         
  -4  -6   5         48.15         47.95         4.19 o                         
  -3  -6   5         87.19         90.26         2.48 o                         
  -2  -6   5         57.41         53.25         1.52 o                         
  -1  -6   5        168.22        144.33         3.18 o                         
   0  -6   5        820.10        807.68         8.33 o                         
   1  -6   5        151.50        170.95         3.67 o                         
   2  -6   5        404.63        375.64         4.92 o                         
   3  -6   5          5.59          6.22         0.87 o                         
   4  -6   5        481.80        476.64         8.30 o                         
   5  -6   5          3.16          1.35         1.53 o                         
   6  -6   5         17.35         20.76         2.89 o                         
  -6  -5   5          1.77          5.63         2.04 o                         
  -5  -5   5         75.39         77.45         3.98 o                         
  -4  -5   5        215.41        208.04         4.11 o                         
  -3  -5   5        402.54        398.37         5.28 o                         
  -2  -5   5        631.95        622.22         6.79 o                         
  -1  -5   5         70.54         65.93         1.46 o                         
   0  -5   5       1120.97       1089.67        10.15 o                         
   1  -5   5        130.73        133.06         2.07 o                         
   2  -5   5        632.16        616.43         6.41 o                         
   3  -5   5         10.29         14.13         1.00 o                         
   4  -5   5        319.42        299.86         5.03 o                         
   5  -5   5        262.39        257.32         6.57 o                         
   6  -5   5         63.74         68.88         5.20 o                         
  -6  -4   5         18.34         22.49         2.89 o                         
  -5  -4   5        310.01        297.39         7.85 o                         
  -4  -4   5        197.29        215.97         4.35 o                         
  -3  -4   5         59.06         57.36         1.65 o                         
  -2  -4   5       4719.36       4895.80        47.85 o                         
  -1  -4   5          4.92          4.67         0.52 o                         
   0  -4   5       3056.13       2960.75        25.05 o                         
   1  -4   5        121.23        154.92         7.19 o                         
   2  -4   5         26.92         19.96         0.97 o                         
   3  -4   5        268.28        293.62         3.66 o                         
   4  -4   5        251.67        234.44         4.17 o                         
   5  -4   5        396.23        410.21         8.68 o                         
   6  -4   5         31.80         34.97         5.18 o                         
  -6  -3   5         77.90         84.55         4.46 o                         
  -5  -3   5        265.57        269.04         6.24 o                         
  -4  -3   5         95.13        107.53         2.67 o                         
  -3  -3   5         38.58         43.49         1.35 o                         
  -2  -3   5       6169.23       6351.02        54.55 o                         
  -1  -3   5       1014.03       1076.71        10.55 o                         
   0  -3   5        555.06        524.32         5.01 o                         
   1  -3   5        111.88        114.86         2.06 o                         
   2  -3   5        155.68        125.99         1.84 o                         
   3  -3   5        274.27        288.71         3.64 o                         
   4  -3   5        128.71        115.26         2.83 o                         
   5  -3   5        666.12        625.48        11.59 o                         
   6  -3   5          0.31         -0.66         1.47 o                         
  -6  -2   5         61.15         62.95         3.89 o                         
  -5  -2   5         77.82         77.85         2.78 o                         
  -4  -2   5        263.00        284.62         4.74 o                         
  -3  -2   5         49.14         54.21         1.27 o                         
  -2  -2   5        129.81        123.43         2.04 o                         
  -1  -2   5       4190.96       4338.97        40.75 o                         
   0  -2   5       4163.09       4203.05        51.75 o                         
   1  -2   5        588.32        694.43         6.39 o                         
   2  -2   5        171.70        151.73         1.98 o                         
   3  -2   5       1943.85       1872.91        16.96 o                         
   4  -2   5          1.58          2.56         0.87 o                         
   5  -2   5        466.67        456.42        10.09 o                         
   6  -2   5          1.13          0.96         1.87 o                         
  -6  -1   5         39.79         39.11         3.02 o                         
  -5  -1   5          5.19          9.08         1.34 o                         
  -4  -1   5        807.83        829.61        10.81 o                         
  -3  -1   5        102.01        112.52         1.78 o                         
  -2  -1   5       1091.84       1053.38        12.74 o                         
  -1  -1   5       2425.26       2460.41        28.42 o                         
   0  -1   5        105.16        265.85         9.12 o                         
   1  -1   5        849.18        778.01         8.19 o                         
   2  -1   5       1422.55       1509.78        13.50 o                         
   3  -1   5       1102.91       1141.65        12.18 o                         
   4  -1   5          2.08          3.96         0.92 o                         
   5  -1   5        308.92        304.76         7.01 o                         
   6  -1   5          6.55          8.96         3.20 o                         
  -6   0   5        311.75        297.72         7.30 o                         
  -5   0   5         95.25         91.79         2.63 o                         
  -4   0   5       1011.19        956.15        12.19 o                         
  -3   0   5        832.04        833.30        10.42 o                         
  -2   0   5        214.52        253.57         4.25 o                         
  -1   0   5        395.90        397.93         4.17 o                         
   0   0   5        937.84        995.36         7.78 o                         
   1   0   5       3088.70       2988.72        27.83 o                         
   2   0   5        233.72        231.71         3.03 o                         
   3   0   5       1172.16       1133.36        12.11 o                         
   4   0   5          5.54          4.26         0.94 o                         
   5   0   5        119.25        118.57         4.14 o                         
   6   0   5         16.23         16.88         3.25 o                         
  -6   1   5        370.30        346.07         6.05 o                         
  -5   1   5        211.63        222.63         4.29 o                         
  -4   1   5        504.11        469.05         6.65 o                         
  -3   1   5       2157.60       2215.52        25.55 o                         
  -2   1   5         39.47         44.10         1.76 o                         
  -1   1   5         97.95         69.61         1.18 o                         
   0   1   5        714.60        690.46         5.45 o                         
   1   1   5       7105.88       7015.82        73.76 o                         
   3   1   5        747.50        727.97         8.23 o                         
   4   1   5         52.65         57.36         2.26 o                         
   5   1   5         48.41         49.67         2.61 o                         
   6   1   5         56.84         59.89         5.13 o                         
  -6   2   5         89.99         92.11         3.12 o                         
  -5   2   5        259.62        261.14         4.83 o                         
  -4   2   5        763.17        746.41         9.74 o                         
  -3   2   5       1107.88       1031.59        11.58 o                         
  -2   2   5          2.05          1.37         0.35 o                         
  -1   2   5         52.73         84.64         1.38 o                         
   0   2   5         55.63         86.23         2.33 o                         
   1   2   5       7731.18       7737.23        63.46 o                         
   2   2   5          5.37         26.00         2.45 o                         
   3   2   5        510.63        512.15         6.08 o                         
   4   2   5        834.19        865.40        11.56 o                         
   5   2   5          3.33          5.30         1.38 o                         
   6   2   5         28.68         29.64         9.65 o                         
  -6   3   5        138.01        132.31         3.77 o                         
  -5   3   5        177.61        210.44         4.37 o                         
  -4   3   5        170.53        170.70         3.10 o                         
  -3   3   5        161.76        189.40         4.55 o                         
  -2   3   5         50.29         41.34         1.32 o                         
  -1   3   5       2478.15       2398.23        18.06 o                         
   0   3   5         47.38         56.40         1.03 o                         
   1   3   5        183.77        151.19         1.93 o                         
   2   3   5        765.25        798.28         7.98 o                         
   3   3   5        349.27        359.36         4.78 o                         
   4   3   5        187.69        199.90         4.82 o                         
   5   3   5          0.61          1.12         1.22 o                         
  -6   4   5         83.65         85.88         4.28 o                         
  -5   4   5        259.11        243.74         5.66 o                         
  -4   4   5          6.18          4.25         1.14 o                         
  -3   4   5        273.81        280.34         4.15 o                         
  -2   4   5          1.77          4.87         0.73 o                         
  -1   4   5       1066.87       1096.33         9.62 o                         
   0   4   5         59.23         46.62         1.10 o                         
   1   4   5        457.50        424.20         4.26 o                         
   2   4   5        106.26        112.47         2.11 o                         
   3   4   5        186.37        176.58         3.04 o                         
   4   4   5         68.36         70.26         3.07 o                         
   5   4   5         17.74         16.84         2.58 o                         
  -6   5   5         11.74         13.18         3.07 o                         
  -5   5   5        195.70        197.16         5.17 o                         
  -4   5   5          1.14          2.35         1.07 o                         
  -3   5   5        207.15        214.28         4.49 o                         
  -2   5   5         60.87         66.37         1.59 o                         
  -1   5   5       1340.25       1335.12        12.23 o                         
   0   5   5        353.79        341.44         4.24 o                         
   1   5   5        526.95        487.44         8.26 o                         
   2   5   5        355.05        345.09         5.13 o                         
   3   5   5         14.05         16.80         1.40 o                         
   4   5   5         70.98         78.61         4.21 o                         
   5   5   5         56.27         52.01         3.17 o                         
  -5   6   5         76.59         83.00         3.37 o                         
  -4   6   5         37.53         43.98         2.13 o                         
  -3   6   5        923.41        849.83         9.99 o                         
  -2   6   5         45.54         46.36         1.57 o                         
  -1   6   5        232.03        229.52         3.43 o                         
   0   6   5       1255.39       1191.84        11.91 o                         
   1   6   5         21.35         27.69         1.78 o                         
   2   6   5        249.42        244.87         4.32 o                         
   3   6   5          0.16          0.00         0.94 o                         
   4   6   5         90.75         93.64         5.47 o                         
  -5   7   5         57.84         61.18         2.96 o                         
  -4   7   5        122.78        129.29         4.06 o                         
  -3   7   5        407.81        399.66         5.92 o                         
  -2   7   5         39.03         36.53         1.73 o                         
  -1   7   5        111.50        123.47         2.60 o                         
   0   7   5        355.16        343.06         5.01 o                         
   1   7   5         48.32         48.17         3.28 o                         
   2   7   5        212.68        209.66         4.66 o                         
   3   7   5          9.18          7.29         1.29 o                         
   4   7   5         21.48         20.00         2.99 o                         
  -4   8   5         41.53         44.35         2.45 o                         
  -3   8   5         88.80         98.79         3.18 o                         
  -2   8   5        147.95        145.82         3.76 o                         
  -1   8   5        263.39        240.36         4.22 o                         
   0   8   5          1.97          2.80         1.02 o                         
   1   8   5         28.30         28.08         2.12 o                         
   2   8   5        202.79        194.95         4.22 o                         
   3   8   5          3.27          2.76         1.43 o                         
  -3   9   5         19.83         17.75         2.01 o                         
  -2   9   5         90.82         99.00         3.86 o                         
  -1   9   5         25.22         26.87         1.85 o                         
   0   9   5        185.44        182.21         4.17 o                         
   1   9   5         17.60         14.57         3.21 o                         
   2   9   5         78.44         72.36         2.97 o                         
  -2  10   5        105.27        103.87        10.93 o                         
  -1  10   5          2.96          1.99         1.27 o                         
   0  10   5        108.22        105.23         3.41 o                         
  -2 -11   6         12.95         12.59         3.25 o                         
  -1 -11   6          1.05         -0.93         2.73 o                         
   0 -11   6         21.34         25.52         2.74 o                         
   1 -11   6         21.18         19.50         2.07 o                         
   2 -11   6         33.61         38.91         5.64 o                         
  -3 -10   6          1.45         -0.85         2.90 o                         
  -2 -10   6         63.15         55.74         4.10 o                         
  -1 -10   6          2.86          3.68         1.51 o                         
   0 -10   6         15.35         15.91         2.00 o                         
   1 -10   6         31.49         29.24         2.18 o                         
   2 -10   6        127.37        130.80         3.83 o                         
   3 -10   6         34.73         33.75         2.65 o                         
  -3  -9   6          0.95          1.88         2.05 o                         
  -2  -9   6        184.85        169.34         5.92 o                         
  -1  -9   6         24.77         29.44         2.27 o                         
   0  -9   6         32.09         36.12         2.13 o                         
   1  -9   6         18.56         20.89         2.33 o                         
   2  -9   6        124.91        129.45         3.73 o                         
   3  -9   6        191.12        180.56         4.70 o                         
   4  -9   6          9.93          7.40         4.34 o                         
  -4  -8   6         52.79         53.13         5.64 o                         
  -3  -8   6          0.03          2.53         1.26 o                         
  -2  -8   6        112.81        109.59         3.01 o                         
  -1  -8   6        265.20        268.20         4.22 o                         
   0  -8   6        204.79        202.84         2.99 o                         
   1  -8   6        131.73        132.15         2.66 o                         
   2  -8   6         16.62         23.64         1.48 o                         
   3  -8   6        224.22        227.87         4.48 o                         
   4  -8   6          0.07         -0.05         1.41 o                         
   5  -8   6         32.60         31.18         2.72 o                         
  -5  -7   6          0.32          2.53         3.93 o                         
  -4  -7   6         37.63         35.57         3.33 o                         
  -2  -7   6        108.68        105.69         2.73 o                         
  -1  -7   6        160.31        156.34         3.14 o                         
   0  -7   6        156.82        164.32         2.46 o                         
   1  -7   6        237.96        293.19         4.19 o                         
   2  -7   6         18.99         20.89         1.35 o                         
   3  -7   6        205.82        202.40         4.01 o                         
   4  -7   6          0.04          0.65         1.30 o                         
   5  -7   6         41.18         43.19         3.27 o                         
  -5  -6   6          1.89          1.69         1.71 o                         
  -4  -6   6        100.20         93.65         3.28 o                         
  -3  -6   6         31.24         35.99         3.61 o                         
  -2  -6   6         58.31         60.91         1.58 o                         
  -1  -6   6        290.00        343.74         8.54 o                         
   0  -6   6        721.87        720.43         6.71 o                         
   1  -6   6       2077.17       2111.88        19.17 o                         
   2  -6   6        344.56        340.82         4.20 o                         
   3  -6   6          2.92          2.42         0.93 o                         
   4  -6   6         54.76         55.38         2.27 o                         
   5  -6   6        232.55        249.82         6.56 o                         
  -6  -5   6         80.80         81.87         4.92 o                         
  -5  -5   6          4.85          5.32         2.22 o                         
  -4  -5   6        197.22        213.34         4.99 o                         
  -3  -5   6        188.22        180.26         3.07 o                         
  -2  -5   6        200.39        199.25         2.62 o                         
  -1  -5   6        110.79        100.31         1.63 o                         
   0  -5   6          9.40         10.86         0.68 o                         
   1  -5   6       3340.06       3458.02        30.31 o                         
   2  -5   6        121.00        120.34         2.07 o                         
   3  -5   6        132.38        159.85         3.15 o                         
   4  -5   6          5.22          5.85         1.15 o                         
   5  -5   6         93.87         91.38         3.95 o                         
   6  -5   6         54.97         46.43         4.06 o                         
  -6  -4   6         94.07        109.13         5.12 o                         
  -5  -4   6        167.90        167.56         7.35 o                         
  -4  -4   6        157.20        149.73         3.30 o                         
  -3  -4   6        559.38        555.46         7.62 o                         
  -2  -4   6         63.06         78.56         2.10 o                         
  -1  -4   6         92.70         79.54         1.47 o                         
   0  -4   6         18.60         19.74         1.11 o                         
   1  -4   6        792.50        775.54         7.42 o                         
   2  -4   6        293.77        270.74         3.78 o                         
   3  -4   6        595.99        602.03         7.40 o                         
   4  -4   6         31.32         34.44         2.23 o                         
   5  -4   6         13.91         26.34         2.93 o                         
   6  -4   6        101.16         94.66         4.30 o                         
  -6  -3   6         28.39         27.98         3.01 o                         
  -5  -3   6        221.27        229.94         4.90 o                         
  -4  -3   6          9.58         43.17         1.93 o                         
  -3  -3   6        267.43        262.03         4.11 o                         
  -1  -3   6       1613.54       1474.53        14.22 o                         
   0  -3   6         28.55         23.91         0.92 o                         
   1  -3   6        149.76        178.86         2.41 o                         
   2  -3   6        180.34        171.53         2.65 o                         
   3  -3   6        896.30        940.27        10.56 o                         
   4  -3   6        400.08        404.24         8.38 o                         
   5  -3   6         27.08         35.07         2.71 o                         
   6  -3   6         93.73        102.61         4.46 o                         
  -6  -2   6         79.32         77.32         4.53 o                         
  -5  -2   6        178.95        175.79         4.17 o                         
  -4  -2   6         53.80         74.82         2.68 o                         
  -3  -2   6        740.69        689.35         8.69 o                         
  -2  -2   6        522.77        570.91         6.11 o                         
  -1  -2   6        832.51        789.05        12.83 o                         
   0  -2   6        602.19        670.85        12.53 o                         
   1  -2   6       1689.58       1659.63        16.85 o                         
   2  -2   6        958.51        901.78         8.43 o                         
   3  -2   6        415.95        412.39         5.30 o                         
   4  -2   6        313.47        310.06         6.65 o                         
   5  -2   6         22.56         27.70         2.49 o                         
   6  -2   6        115.59        117.12         7.31 o                         
  -6  -1   6         85.42         91.48         4.04 o                         
  -5  -1   6        205.33        203.87         4.75 o                         
  -4  -1   6          1.51          2.48         0.96 o                         
  -3  -1   6        784.85        786.78         8.26 o                         
  -2  -1   6        151.30        235.69         3.13 o                         
  -1  -1   6       2764.40       2720.28        25.53 o                         
   0  -1   6         95.83        131.75         2.50 o                         
   1  -1   6        560.10        516.53         5.43 o                         
   2  -1   6       1421.70       1417.69        15.80 o                         
   3  -1   6        278.48        276.52         4.44 o                         
   4  -1   6        396.37        416.55         6.83 o                         
   5  -1   6        179.39        185.40         7.54 o                         
   6  -1   6        116.96        121.62         5.23 o                         
  -6   0   6          4.84          9.23         1.42 o                         
  -5   0   6         67.39         69.96         2.81 o                         
  -4   0   6        100.44        111.30         2.76 o                         
  -3   0   6       2006.21       1935.43        18.73 o                         
  -2   0   6          1.46          4.55         0.56 o                         
  -1   0   6        139.82        136.46         1.77 o                         
   0   0   6         74.92         73.64         1.10 o                         
   1   0   6       1536.07       1482.81        14.13 o                         
   2   0   6       1753.47       1729.05        39.21 o                         
   3   0   6        290.20        261.96         4.59 o                         
   4   0   6        480.80        472.15         7.50 o                         
   5   0   6          9.47          8.14         1.47 o                         
   6   0   6        137.98        143.48         5.73 o                         
  -6   1   6        171.23        171.02         4.09 o                         
  -5   1   6         66.87         68.50         2.51 o                         
  -4   1   6          6.30          7.29         1.23 o                         
  -3   1   6        593.50        547.85         7.44 o                         
  -2   1   6         10.83          5.81         1.37 o                         
  -1   1   6       1414.10       1389.08        12.76 o                         
   0   1   6       3299.68       3396.92        25.83 o                         
   1   1   6          7.79          8.63         0.55 o                         
   2   1   6        381.66        375.42         4.36 o                         
   3   1   6          2.85          2.61         0.65 o                         
   4   1   6        246.82        258.82         7.22 o                         
   5   1   6         30.94         33.93         2.39 o                         
   6   1   6        117.12        122.40         5.35 o                         
  -6   2   6         37.55         38.71         2.68 o                         
  -5   2   6        112.54        139.92         3.52 o                         
  -4   2   6          5.85          7.05         1.18 o                         
  -3   2   6        175.63        166.23         2.99 o                         
  -2   2   6        743.16        664.78         6.30 o                         
  -1   2   6        538.54        541.71         4.51 o                         
   0   2   6       1523.72       1559.29        12.02 o                         
   1   2   6        313.22        343.08         3.38 o                         
   2   2   6        495.94        483.46         5.66 o                         
   3   2   6          3.16          3.59         0.75 o                         
   4   2   6         48.18         55.21         2.68 o                         
   5   2   6         46.90         42.28         2.26 o                         
   6   2   6         44.11         47.15         5.30 o                         
  -6   3   6         22.59         21.00         1.98 o                         
  -5   3   6        117.63        111.17         3.25 o                         
  -4   3   6         29.88         33.09         1.57 o                         
  -3   3   6        145.20        151.91         3.15 o                         
  -2   3   6        646.19        639.51         6.48 o                         
  -1   3   6        262.93        254.35         2.64 o                         
   0   3   6       1382.35       1347.89         9.82 o                         
   1   3   6        515.14        515.00         4.85 o                         
   2   3   6        576.30        567.09         6.99 o                         
   3   3   6          3.43          2.70         0.83 o                         
   4   3   6        178.87        183.08         4.07 o                         
   5   3   6         41.30         46.92         2.95 o                         
  -6   4   6         15.30         20.26         2.66 o                         
  -5   4   6         90.46         98.70         3.23 o                         
  -4   4   6         28.80         32.72         1.69 o                         
  -3   4   6          8.90         32.09         2.92 o                         
  -2   4   6       2344.78       2301.44        20.23 o                         
  -1   4   6        294.33        300.50         3.16 o                         
   0   4   6        639.04        626.27         5.40 o                         
   1   4   6         11.93         10.67         0.76 o                         
   2   4   6        313.85        313.37         4.05 o                         
   3   4   6        452.87        450.60         6.28 o                         
   4   4   6        536.81        534.26         8.39 o                         
   5   4   6        106.99         97.87         6.66 o                         
  -5   5   6         13.78         17.36         2.15 o                         
  -4   5   6        462.15        453.62         8.73 o                         
  -3   5   6         44.54         47.98         2.34 o                         
  -2   5   6        601.40        592.72         6.20 o                         
  -1   5   6        262.37        300.74         3.71 o                         
   0   5   6       1698.54       1642.55        15.62 o                         
   1   5   6         58.57         52.96         1.68 o                         
   2   5   6         55.31         60.37         1.90 o                         
   3   5   6        537.80        513.78         7.11 o                         
   4   5   6         51.76         53.14         3.98 o                         
   5   5   6        116.84        112.41         7.18 o                         
  -5   6   6         38.55         43.40         4.17 o                         
  -4   6   6        230.34        209.10         4.01 o                         
  -3   6   6         58.25         83.00         3.03 o                         
  -2   6   6        501.71        527.16         5.88 o                         
  -1   6   6        460.12        462.42         5.58 o                         
   0   6   6         30.46         28.38         1.41 o                         
   1   6   6         29.28         25.21         1.81 o                         
   2   6   6        215.03        216.19         4.06 o                         
   3   6   6        114.17        110.25         2.98 o                         
   4   6   6          3.68          1.99         1.76 o                         
  -5   7   6         18.65         23.24         4.22 o                         
  -4   7   6        144.88        133.34         3.39 o                         
  -3   7   6         50.57         45.12         2.22 o                         
  -2   7   6        140.86        150.31         3.30 o                         
  -1   7   6         20.79         24.47         1.43 o                         
   0   7   6          7.65          9.11         1.12 o                         
   1   7   6         92.04         96.04         3.17 o                         
   2   7   6        249.97        241.18         4.57 o                         
   3   7   6         51.45         53.02         2.53 o                         
  -4   8   6        233.21        229.67         4.72 o                         
  -3   8   6          7.53          8.89         1.59 o                         
  -2   8   6         40.24         37.62         2.10 o                         
  -1   8   6         93.52        110.55         2.70 o                         
   0   8   6         64.84         72.17         2.40 o                         
   1   8   6        224.82        218.49         5.00 o                         
   2   8   6         19.73         20.59         1.82 o                         
   3   8   6         81.49         71.61         5.81 o                         
  -3   9   6         92.20        105.69         4.08 o                         
  -2   9   6         13.04         12.65         1.83 o                         
  -1   9   6         88.98         96.28         2.75 o                         
   0   9   6         38.88         35.95         2.25 o                         
   1   9   6        226.74        221.42         4.66 o                         
   2   9   6          0.51         -1.20         4.44 o                         
  -2 -11   7         25.20         18.45         4.27 o                         
  -1 -11   7         48.49         49.46         3.34 o                         
   0 -11   7         64.81         66.54         3.01 o                         
   1 -11   7        134.49        134.62         5.99 o                         
   2 -11   7         14.35         14.23         3.07 o                         
  -3 -10   7         10.42         10.59         3.59 o                         
  -2 -10   7         81.81         72.77         4.41 o                         
  -1 -10   7        112.24        108.17         5.00 o                         
   0 -10   7          1.59         -0.42         1.16 o                         
   1 -10   7        472.19        459.46         7.62 o                         
   2 -10   7         65.21         59.81         5.45 o                         
   3 -10   7         70.50         68.65         4.81 o                         
  -3  -9   7         44.38         48.30         3.80 o                         
  -2  -9   7         11.94         12.77         2.41 o                         
  -1  -9   7        186.69        202.79         4.22 o                         
   0  -9   7         55.93         53.43         2.89 o                         
   1  -9   7        136.06        135.28         4.22 o                         
   2  -9   7        233.38        226.13         5.14 o                         
   3  -9   7        160.24        157.49         4.44 o                         
   4  -9   7         40.10         36.74         3.56 o                         
  -4  -8   7          2.08          5.13         3.08 o                         
  -3  -8   7         32.18         35.84         3.20 o                         
  -2  -8   7          0.79         -0.42         2.05 o                         
  -1  -8   7        181.41        180.50         4.31 o                         
   0  -8   7        138.43        144.39         3.08 o                         
   1  -8   7         11.73         16.46         1.39 o                         
   2  -8   7        347.76        339.94         5.53 o                         
   3  -8   7        176.24        173.70         4.42 o                         
   4  -8   7         11.23         10.88         2.39 o                         
  -5  -7   7         50.34         49.71         5.81 o                         
  -4  -7   7          3.20          4.33         1.92 o                         
  -3  -7   7        403.24        394.51         7.58 o                         
  -2  -7   7          3.30          1.51         0.88 o                         
  -1  -7   7         67.89         86.25         2.20 o                         
   0  -7   7        452.55        433.71         5.15 o                         
   1  -7   7        337.78        339.15         4.39 o                         
   2  -7   7         99.19        102.91         2.65 o                         
   3  -7   7          2.10          1.95         0.96 o                         
   4  -7   7        275.92        274.37         5.08 o                         
   5  -7   7         45.03         52.13         6.57 o                         
  -5  -6   7         28.79         33.33         7.09 o                         
  -4  -6   7          0.40          1.51         1.18 o                         
  -3  -6   7       1481.68       1457.51        18.15 o                         
  -2  -6   7        408.63        409.71         6.10 o                         
  -1  -6   7        367.02        384.30         4.74 o                         
   0  -6   7        572.10        566.70         5.49 o                         
   1  -6   7         15.95         42.09         2.29 o                         
   2  -6   7        570.05        549.21         6.62 o                         
   3  -6   7         30.76         31.28         1.72 o                         
   4  -6   7        256.19        244.99         4.59 o                         
   5  -6   7         28.30         36.08         3.67 o                         
  -6  -5   7          0.07         13.15         3.25 o                         
  -5  -5   7        100.38        100.09         5.38 o                         
  -4  -5   7          4.58          7.07         1.64 o                         
  -3  -5   7        408.44        410.75         5.13 o                         
  -2  -5   7       2149.00       2166.70        22.37 o                         
  -1  -5   7        491.96        487.42         5.52 o                         
   0  -5   7       1138.55       1139.24        10.62 o                         
   1  -5   7         69.17        163.88         3.50 o                         
   2  -5   7         87.66         84.71         1.79 o                         
   3  -5   7         20.76         23.76         1.42 o                         
   4  -5   7        771.41        727.02         9.62 o                         
   5  -5   7        234.05        238.60         6.39 o                         
   6  -5   7        103.60        109.34         7.18 o                         
  -6  -4   7          5.01          7.64         2.22 o                         
  -5  -4   7        165.91        155.50         4.70 o                         
  -4  -4   7          8.29         12.29         1.22 o                         
  -3  -4   7         13.18         10.61         1.31 o                         
  -2  -4   7        960.23        977.93        11.22 o                         
  -1  -4   7        639.38        625.27         7.31 o                         
   0  -4   7        573.57        551.08         5.94 o                         
   1  -4   7        194.92        215.02         2.62 o                         
   2  -4   7        765.12        753.98         8.14 o                         
   3  -4   7         49.56         64.64         1.90 o                         
   4  -4   7        684.46        631.12         9.54 o                         
   5  -4   7        238.56        238.09         6.20 o                         
   6  -4   7         38.32         41.39         3.76 o                         
  -6  -3   7          6.03          8.49         2.11 o                         
  -5  -3   7        105.64        116.38         3.40 o                         
  -4  -3   7        240.48        242.34         6.34 o                         
  -3  -3   7         98.96        102.70         3.01 o                         
  -2  -3   7        476.88        496.58         9.24 o                         
  -1  -3   7          2.19          3.07         0.38 o                         
   0  -3   7       1016.93       1001.83        14.86 o                         
   1  -3   7         36.84         30.22         1.41 o                         
   2  -3   7        768.98        765.26         8.12 o                         
   3  -3   7        407.73        436.06         5.66 o                         
   4  -3   7        399.02        400.36         6.70 o                         
   5  -3   7        202.53        193.45         5.44 o                         
   6  -3   7         21.92         11.73         2.14 o                         
  -6  -2   7         44.40         50.70         3.37 o                         
  -5  -2   7         30.73         33.82         3.06 o                         
  -4  -2   7        915.50        882.24        11.54 o                         
  -3  -2   7          8.08          8.77         0.79 o                         
  -2  -2   7       1371.79       1401.61        16.34 o                         
  -1  -2   7        259.22        266.38         3.04 o                         
   0  -2   7       1716.88       1679.18        16.03 o                         
   1  -2   7        208.06        241.86         3.15 o                         
   2  -2   7        606.02        579.34         6.34 o                         
   3  -2   7       1970.30       1932.23        23.18 o                         
   4  -2   7        223.13        214.47         4.44 o                         
   5  -2   7         30.51         32.55         2.70 o                         
   6  -2   7          1.44         -1.35         1.55 o                         
  -6  -1   7        189.80        181.67         4.24 o                         
  -5  -1   7          3.28          5.31         1.27 o                         
  -4  -1   7       1090.49       1075.54        14.76 o                         
  -3  -1   7         48.24         59.68         1.71 o                         
  -2  -1   7       1924.51       1894.27        19.01 o                         
  -1  -1   7        101.00         75.96         1.23 o                         
   0  -1   7       1024.69       1283.41        17.18 o                         
   1  -1   7       1008.41        973.39        10.65 o                         
   2  -1   7       1966.69       1968.75        35.08 o                         
   3  -1   7       1054.76       1023.00        13.55 o                         
   4  -1   7          1.69          0.56         0.93 o                         
   5  -1   7        113.51        118.17         3.50 o                         
   6  -1   7          5.63          8.50         2.17 o                         
  -6   0   7        285.42        276.55         5.32 o                         
  -5   0   7         31.76         34.09         2.86 o                         
  -4   0   7        540.95        493.61         7.84 o                         
  -3   0   7        211.84        218.00         3.53 o                         
  -2   0   7        869.01        910.79         8.84 o                         
  -1   0   7        515.80        471.49         7.27 o                         
   0   0   7       1975.14       2201.31        17.55 o                         
   1   0   7        650.99        726.08         7.35 o                         
   2   0   7        674.63        699.10         7.66 o                         
   3   0   7       2433.94       2395.26        29.49 o                         
   4   0   7        180.53        172.56         3.90 o                         
   5   0   7        185.76        184.28         4.80 o                         
   6   0   7         17.53         19.80         2.72 o                         
  -6   1   7        167.57        165.06         4.11 o                         
  -5   1   7          5.60         14.87         5.21 o                         
  -4   1   7        522.46        500.93         8.02 o                         
  -3   1   7         22.40         15.37         1.21 o                         
  -2   1   7        286.19        294.85         5.43 o                         
  -1   1   7        798.28        732.08        14.08 o                         
   0   1   7        766.98        803.84         6.93 o                         
   1   1   7       2063.65       1992.14        16.38 o                         
   2   1   7          8.65         48.77         1.42 o                         
   3   1   7        231.72        243.94         5.03 o                         
   4   1   7        262.27        256.42         5.55 o                         
   5   1   7        380.52        398.04         7.91 o                         
   6   1   7         15.43         18.71         2.94 o                         
  -6   2   7        197.68        182.91         4.44 o                         
  -5   2   7          4.01          3.11         1.21 o                         
  -4   2   7        321.39        295.89         5.06 o                         
  -3   2   7        378.68        385.19         5.87 o                         
  -2   2   7          8.37          8.80         0.55 o                         
  -1   2   7        877.33        878.38         8.12 o                         
   0   2   7        456.93        485.00         4.20 o                         
   1   2   7       1262.83       1160.64        10.43 o                         
   2   2   7         33.58         34.82         1.62 o                         
   3   2   7         35.10         41.27         2.00 o                         
   4   2   7         47.23         46.93         2.31 o                         
   5   2   7        293.70        281.25         6.44 o                         
  -6   3   7        132.79        129.47         4.07 o                         
  -5   3   7          8.92         26.19         1.99 o                         
  -4   3   7        170.04        149.14         3.48 o                         
  -3   3   7        581.55        615.63         7.74 o                         
  -2   3   7          5.86          5.29         0.63 o                         
  -1   3   7       1567.26       1590.15        12.06 o                         
   0   3   7        266.92        273.56         2.72 o                         
   1   3   7       1655.06       1551.91        12.92 o                         
   2   3   7        107.50        121.26         2.36 o                         
   3   3   7        263.84        258.97         5.55 o                         
   4   3   7          0.75         12.15         1.75 o                         
   5   3   7         52.73         57.89         3.37 o                         
  -6   4   7         17.88         21.67         3.52 o                         
  -5   4   7        286.91        301.47         5.74 o                         
  -4   4   7        515.13        480.21         7.41 o                         
  -3   4   7        256.73        245.19         3.64 o                         
  -2   4   7          5.35          5.53         0.71 o                         
  -1   4   7       2307.27       2250.31        18.62 o                         
   0   4   7        463.60        456.77         4.02 o                         
   1   4   7        903.84        881.04         8.87 o                         
   2   4   7         75.13         77.38         2.25 o                         
   3   4   7        248.88        255.09         4.97 o                         
   4   4   7        112.47        120.46         3.50 o                         
   5   4   7         24.50         24.85         2.52 o                         
  -5   5   7        359.74        343.66         7.23 o                         
  -4   5   7          4.58          2.73         1.06 o                         
  -3   5   7        505.03        502.92         6.24 o                         
  -2   5   7        114.86        104.29         2.04 o                         
  -1   5   7        857.89        843.96         8.30 o                         
   0   5   7        313.94        316.95         4.14 o                         
   1   5   7        103.67        111.32         2.23 o                         
   2   5   7        537.11        505.26         6.33 o                         
   3   5   7         56.73         66.57         2.35 o                         
   4   5   7         67.65         68.51         4.27 o                         
  -5   6   7        163.78        172.08         5.26 o                         
  -4   6   7         47.30         47.10         2.24 o                         
  -3   6   7        401.50        403.87         5.51 o                         
  -2   6   7        138.02        133.16         2.74 o                         
  -1   6   7         69.97         70.21         1.84 o                         
   0   6   7        140.93        142.44         2.76 o                         
   1   6   7        199.70        215.85         3.70 o                         
   2   6   7        154.75        156.60         3.48 o                         
   3   6   7         18.43         18.71         2.02 o                         
   4   6   7         70.10         74.29         3.62 o                         
  -4   7   7         13.96         19.37         1.74 o                         
  -3   7   7        186.82        194.63         3.70 o                         
  -2   7   7          1.37          2.79         1.10 o                         
  -1   7   7        111.18        109.84         2.53 o                         
   0   7   7         40.95         43.52         2.23 o                         
   1   7   7        236.09        241.15         5.18 o                         
   2   7   7        238.85        233.28         4.59 o                         
   3   7   7         21.74         22.51         2.40 o                         
  -4   8   7         11.16         18.96         3.42 o                         
  -3   8   7         81.79         68.34         2.71 o                         
  -2   8   7        129.07        137.65         3.43 o                         
  -1   8   7        103.69        103.57         2.66 o                         
   0   8   7        194.73        187.08         4.21 o                         
   1   8   7          4.07          4.49         1.16 o                         
   2   8   7        160.09        156.70         3.93 o                         
  -2   9   7        157.65        175.71         4.52 o                         
  -1   9   7          5.90          5.51         1.21 o                         
   0   9   7        112.91        113.00         3.19 o                         
   1   9   7          1.92          3.34         1.37 o                         
  -2 -11   8         36.44         33.70         3.86 o                         
  -1 -11   8          2.67         -0.79         3.42 o                         
   0 -11   8         72.28         69.55         4.49 o                         
   1 -11   8          0.39          0.58         1.40 o                         
   2 -11   8         27.57         29.14         4.97 o                         
  -3 -10   8          5.38          5.01         2.21 o                         
  -2 -10   8        140.14        130.46         4.40 o                         
  -1 -10   8         24.46         21.86         2.82 o                         
   0 -10   8         83.47         79.52         2.96 o                         
   1 -10   8        227.87        221.88         4.82 o                         
   2 -10   8         46.38         49.07         3.93 o                         
   3 -10   8         36.97         33.81         4.46 o                         
  -3  -9   8          0.48         -1.21         1.68 o                         
  -2  -9   8        121.15        116.27         4.88 o                         
  -1  -9   8         11.18         12.66         1.80 o                         
   0  -9   8        109.66        106.07         3.03 o                         
   1  -9   8         20.48         22.58         1.72 o                         
   2  -9   8         29.09         29.93         2.31 o                         
   3  -9   8        130.80        115.67         3.92 o                         
   4  -9   8         14.69          8.82         4.09 o                         
  -4  -8   8          2.22          3.59         2.90 o                         
  -3  -8   8         19.37         22.65         3.59 o                         
  -2  -8   8         80.57         76.12         3.86 o                         
  -1  -8   8         71.24         89.14         2.65 o                         
   0  -8   8        347.26        348.77         5.31 o                         
   1  -8   8          9.82         11.07         1.23 o                         
   2  -8   8         78.89         76.84         2.98 o                         
   3  -8   8        203.69        192.95         4.71 o                         
   4  -8   8         20.65         27.79         3.39 o                         
  -5  -7   8          0.02          2.73         2.90 o                         
  -4  -7   8        102.32         97.68         4.65 o                         
  -3  -7   8         33.47         33.76         6.92 o                         
  -2  -7   8        111.41        101.98         3.24 o                         
  -1  -7   8        187.33        184.98         3.34 o                         
   0  -7   8        256.65        253.21         3.93 o                         
   1  -7   8        142.11        158.60         3.63 o                         
   2  -7   8        278.42        285.57         5.47 o                         
   3  -7   8         57.60         69.03         2.81 o                         
   4  -7   8          1.75         -1.04         1.17 o                         
   5  -7   8        106.35        104.52         6.05 o                         
  -5  -6   8          0.46          0.34         2.56 o                         
  -4  -6   8        282.89        251.23         7.30 o                         
  -3  -6   8        209.84        191.55         4.08 o                         
  -2  -6   8          7.61          7.43         1.68 o                         
  -1  -6   8        215.50        233.10         7.15 o                         
   0  -6   8        281.17        271.48         4.71 o                         
   1  -6   8        313.46        344.89         4.95 o                         
   2  -6   8         20.50         25.63         1.66 o                         
   3  -6   8        137.73        130.62         3.97 o                         
   4  -6   8         47.54         47.09         2.24 o                         
   5  -6   8        192.64        182.67         7.49 o                         
  -5  -5   8          0.17          0.00         2.05 o                         
  -4  -5   8         53.79         57.79         2.39 o                         
  -3  -5   8        993.64        945.69        11.27 o                         
  -2  -5   8        133.42        123.82         2.74 o                         
  -1  -5   8          2.94          2.65         0.73 o                         
   0  -5   8         13.22         18.46         1.13 o                         
   1  -5   8        660.17        653.85         7.21 o                         
   2  -5   8         11.22         17.42         1.47 o                         
   3  -5   8        270.18        284.84        10.51 o                         
   4  -5   8         76.72         73.77         3.70 o                         
   5  -5   8        158.94        148.99         4.99 o                         
  -6  -4   8         27.32         36.09         3.25 o                         
  -5  -4   8          6.42          6.61         1.47 o                         
  -4  -4   8         97.86        100.81         2.70 o                         
  -3  -4   8        246.87        215.20         4.19 o                         
  -2  -4   8         40.80         64.45        12.90 o                         
  -1  -4   8        758.93        735.44         8.51 o                         
   0  -4   8       1195.23       1157.15        11.57 o                         
   1  -4   8        694.95        649.24         7.01 o                         
   2  -4   8        118.60        121.59         2.31 o                         
   3  -4   8        421.16        411.84         5.56 o                         
   4  -4   8        176.51        161.01         3.86 o                         
   5  -4   8        117.82        139.15         4.73 o                         
   6  -4   8         38.30         38.72         5.72 o                         
  -6  -3   8         30.56         34.49         3.67 o                         
  -5  -3   8         94.37         94.14         3.15 o                         
  -4  -3   8        183.35        193.15         3.84 o                         
  -3  -3   8        145.24        130.22         2.55 o                         
  -1  -3   8       1393.53       1338.15        15.12 o                         
   0  -3   8         95.35        106.15         2.09 o                         
   1  -3   8       1066.81       1036.57        11.00 o                         
   2  -3   8         97.65        102.27         2.04 o                         
   3  -3   8        494.94        540.05         7.50 o                         
   4  -3   8         30.19         39.82         2.21 o                         
   5  -3   8         78.97         93.14         6.17 o                         
   6  -3   8         56.31         59.01         3.78 o                         
  -6  -2   8         15.20         14.97         3.89 o                         
  -5  -2   8        333.16        316.97         6.11 o                         
  -4  -2   8         36.83         90.69         4.95 o                         
  -3  -2   8        242.98        228.95         4.23 o                         
  -2  -2   8        314.39        318.04         4.95 o                         
  -1  -2   8        375.54        347.12         4.20 o                         
   0  -2   8        310.05        363.41         5.69 o                         
   1  -2   8       1448.17       1407.71        14.59 o                         
   2  -2   8          1.14          3.25         0.75 o                         
   3  -2   8        709.22        718.46         9.44 o                         
   4  -2   8         76.16         75.85         2.66 o                         
   5  -2   8         23.24         25.90         2.04 o                         
   6  -2   8        120.49        125.74         5.76 o                         
  -6  -1   8          0.80          2.83         1.35 o                         
  -5  -1   8        294.45        287.23         6.34 o                         
  -4  -1   8         24.66         29.63         1.71 o                         
  -3  -1   8         75.81         66.93         1.87 o                         
  -2  -1   8        682.00        718.29         9.17 o                         
  -1  -1   8       2500.40       2396.61        22.57 o                         
   0  -1   8       1344.78       1404.06        13.41 o                         
   1  -1   8        394.54        375.99         4.70 o                         
   2  -1   8        415.99        386.66         5.44 o                         
   3  -1   8        126.11        116.68         2.93 o                         
   4  -1   8         45.68         51.15         2.25 o                         
   5  -1   8         25.26         27.83         2.12 o                         
   6  -1   8        161.55        161.60         6.22 o                         
  -6   0   8          4.24          7.46         1.47 o                         
  -5   0   8        226.49        218.07         4.94 o                         
  -4   0   8          0.03          1.59         1.02 o                         
  -3   0   8        477.48        438.91         5.96 o                         
  -2   0   8        170.55        227.89         4.41 o                         
  -1   0   8         25.62         18.46         0.72 o                         
   0   0   8       4743.73       5517.65        44.51 o                         
   1   0   8       1403.39       1329.19        12.97 o                         
   2   0   8        412.79        464.81         9.34 o                         
   3   0   8         75.25         77.20         2.46 o                         
   4   0   8         27.38         22.41         1.74 o                         
   5   0   8          6.71          7.88         1.54 o                         
   6   0   8         88.52         77.79         8.20 o                         
  -6   1   8          1.76          2.69         1.79 o                         
  -5   1   8         80.32         83.82         2.79 o                         
  -4   1   8         22.67         24.19         1.79 o                         
  -3   1   8        418.66        379.87         5.35 o                         
  -2   1   8        309.83        327.28         4.80 o                         
  -1   1   8        532.02        478.60         5.32 o                         
   0   1   8        650.20        763.08         6.28 o                         
   1   1   8          1.52          3.37         0.93 o                         
   2   1   8       1435.49       1384.35        18.32 o                         
   3   1   8         10.49         10.57         1.29 o                         
   4   1   8         37.57         44.38         3.67 o                         
   5   1   8          9.98         13.85         1.62 o                         
  -6   2   8          0.93          2.64         1.80 o                         
  -5   2   8          2.84          4.95         1.31 o                         
  -4   2   8         17.47         18.23         1.52 o                         
  -3   2   8        965.38        949.21        13.18 o                         
  -2   2   8        547.54        559.78         5.72 o                         
  -1   2   8        899.81        906.42        14.36 o                         
   0   2   8        127.88        106.11         1.46 o                         
   1   2   8         22.01         33.05         1.00 o                         
   2   2   8       1005.53       1005.97        10.12 o                         
   3   2   8        250.24        242.31         5.26 o                         
   4   2   8        475.73        497.77         7.88 o                         
   5   2   8         44.82         44.79         2.92 o                         
  -6   3   8          3.54          5.61         1.57 o                         
  -5   3   8         87.98         96.09         3.14 o                         
  -4   3   8         99.91        101.44         2.98 o                         
  -3   3   8        181.30        192.74         3.50 o                         
  -2   3   8       1144.27       1101.01        10.17 o                         
  -1   3   8       1019.91       1040.87         8.54 o                         
   0   3   8        625.51        624.51         4.85 o                         
   1   3   8         13.13         10.41         0.75 o                         
   2   3   8        211.48        206.16         3.25 o                         
   3   3   8         24.06         22.63         1.67 o                         
   4   3   8        520.62        517.59         9.56 o                         
   5   3   8         43.79         43.05         2.97 o                         
  -5   4   8        111.39        105.05         3.47 o                         
  -4   4   8        283.43        261.50         5.07 o                         
  -3   4   8         21.97         45.65         2.85 o                         
  -2   4   8       1375.88       1325.34        12.24 o                         
  -1   4   8          0.87          4.30         0.62 o                         
   0   4   8        113.19        124.85         1.74 o                         
   1   4   8         10.63         12.20         0.91 o                         
   2   4   8         43.91         48.24         1.90 o                         
   3   4   8         36.73         41.66         3.71 o                         
   4   4   8        306.19        301.82         5.89 o                         
   5   4   8         37.68         36.05         5.13 o                         
  -5   5   8         48.61         45.05         3.00 o                         
  -4   5   8        330.29        309.02         5.80 o                         
  -3   5   8         61.39         72.02         1.96 o                         
  -2   5   8         90.48         85.15         1.99 o                         
  -1   5   8        336.48        357.95         4.07 o                         
   0   5   8         81.62         80.35         1.92 o                         
   1   5   8         19.96         23.88         1.39 o                         
   2   5   8        161.96        163.60         3.17 o                         
   3   5   8         37.10         33.76         2.62 o                         
   4   5   8         97.33         86.04         4.69 o                         
  -5   6   8         43.64         45.52         4.61 o                         
  -4   6   8        133.54        141.81         4.02 o                         
  -3   6   8         24.54         33.27         2.22 o                         
  -2   6   8        320.07        306.30         4.51 o                         
  -1   6   8          1.39         12.89         1.03 o                         
   0   6   8         22.11         28.06         1.45 o                         
   1   6   8        152.72        142.99         3.94 o                         
   2   6   8        285.37        278.59         6.40 o                         
   3   6   8         63.46         65.75         3.47 o                         
   4   6   8         28.17         21.53         4.27 o                         
  -4   7   8        143.90        149.83         4.00 o                         
  -3   7   8          3.13          5.95         1.22 o                         
  -2   7   8        209.68        210.09         4.49 o                         
  -1   7   8         44.28         61.78         2.06 o                         
   0   7   8        230.79        231.20         4.10 o                         
   1   7   8         67.32         68.14         3.03 o                         
   2   7   8        134.07        141.81         4.41 o                         
   3   7   8        178.34        181.69         5.44 o                         
  -3   8   8         51.25         51.24         2.50 o                         
  -2   8   8         83.06         89.23         2.75 o                         
  -1   8   8         83.25         83.05         2.92 o                         
   0   8   8        147.49        148.86         3.43 o                         
   1   8   8         63.43         80.45         2.67 o                         
   2   8   8         32.26         35.78         2.36 o                         
  -2   9   8         11.90         12.55         3.24 o                         
  -1   9   8          7.54          8.41         1.32 o                         
   0   9   8         76.42         75.58         3.37 o                         
  -1 -11   9          9.48          9.31         2.72 o                         
   0 -11   9         19.94         18.29         2.38 o                         
   1 -11   9        163.26        157.43         4.98 o                         
   2 -11   9          0.32          3.60         1.98 o                         
  -3 -10   9         13.28         10.00         2.65 o                         
  -2 -10   9          1.50         -0.43         1.93 o                         
  -1 -10   9         63.70         65.98         3.34 o                         
   0 -10   9          8.01          5.50         1.40 o                         
   1 -10   9         78.41         81.15         3.52 o                         
   2 -10   9          1.00          2.26         1.60 o                         
   3 -10   9         37.85         35.64         4.29 o                         
  -3  -9   9         26.56         29.85         3.84 o                         
  -2  -9   9         32.44         40.84         4.87 o                         
  -1  -9   9        145.35        155.59         4.49 o                         
   0  -9   9         13.45         14.11         1.40 o                         
   1  -9   9         32.11         29.58         2.15 o                         
   2  -9   9         16.48         19.65         1.96 o                         
   3  -9   9        174.16        167.88         9.17 o                         
   4  -9   9          0.50          0.42         2.39 o                         
  -4  -8   9        125.34        113.09         5.25 o                         
  -3  -8   9        116.22        115.14         3.83 o                         
  -2  -8   9         25.27         24.86         2.02 o                         
  -1  -8   9        487.54        459.59         8.30 o                         
   0  -8   9         88.86         83.63         2.38 o                         
   1  -8   9        247.43        259.55         4.48 o                         
   2  -8   9          1.58          2.48         1.33 o                         
   3  -8   9         61.20         60.26         2.86 o                         
   4  -8   9         98.80        106.86         3.81 o                         
  -4  -7   9         45.09         47.82         7.60 o                         
  -3  -7   9        302.11        312.81         8.20 o                         
  -2  -7   9          1.40          1.68         1.31 o                         
  -1  -7   9        475.76        512.72         7.99 o                         
   0  -7   9        528.26        515.47         7.22 o                         
   1  -7   9        285.24        288.43         4.37 o                         
   2  -7   9          1.25          1.66         1.73 o                         
   3  -7   9         73.70         79.14         4.91 o                         
   4  -7   9        255.98        245.90         5.47 o                         
   5  -7   9         29.89         25.69         4.01 o                         
  -5  -6   9         10.74         15.55         3.76 o                         
  -4  -6   9          5.29          4.11         1.72 o                         
  -3  -6   9        169.06        174.30         5.73 o                         
  -2  -6   9         17.86         19.33         1.72 o                         
  -1  -6   9         80.40         98.13         3.02 o                         
   0  -6   9        225.80        219.28         3.42 o                         
   1  -6   9        218.29        255.23         4.42 o                         
   2  -6   9        544.02        527.75         7.69 o                         
   3  -6   9        182.45        218.98         4.69 o                         
   4  -6   9        127.47        114.18         4.19 o                         
   5  -6   9          4.42          4.29         2.55 o                         
  -5  -5   9         35.42         44.29         3.74 o                         
  -4  -5   9          3.57          4.33         1.35 o                         
  -3  -5   9        115.28        117.04         2.65 o                         
  -2  -5   9        301.55        284.05         4.69 o                         
  -1  -5   9        216.93        207.32         4.50 o                         
   0  -5   9         54.04         55.39         1.75 o                         
   1  -5   9         53.69        137.38         8.54 o                         
   2  -5   9        830.45        835.08        10.81 o                         
   3  -5   9         11.62         16.75         1.62 o                         
   4  -5   9        349.82        350.14         8.46 o                         
   5  -5   9          5.58          8.91         2.80 o                         
  -5  -4   9         85.12         86.26         3.74 o                         
  -4  -4   9        113.08        116.90         3.00 o                         
  -3  -4   9        586.96        570.25         7.37 o                         
  -2  -4   9        366.01        359.36         5.37 o                         
  -1  -4   9        221.14        207.04         3.30 o                         
   0  -4   9        214.95        211.03         3.93 o                         
   1  -4   9          0.58          3.27         0.91 o                         
   2  -4   9       1315.32       1301.56        14.04 o                         
   3  -4   9          6.68         22.57         1.38 o                         
   4  -4   9        310.58        301.87         5.73 o                         
   5  -4   9         51.80         62.96         3.89 o                         
  -6  -3   9         13.75         18.49         6.24 o                         
  -5  -3   9        153.52        150.39         3.99 o                         
  -4  -3   9        485.94        470.18         7.08 o                         
  -3  -3   9        179.34        167.51         3.24 o                         
  -2  -3   9        542.65        550.11         7.37 o                         
  -1  -3   9       1162.19       1202.20        14.03 o                         
   0  -3   9       1065.52       1022.37        12.24 o                         
   1  -3   9         72.46         86.42         1.69 o                         
   2  -3   9       1053.81       1033.60        11.31 o                         
   3  -3   9         34.84         54.87         2.07 o                         
   4  -3   9        519.45        526.98         8.43 o                         
   5  -3   9         72.47         74.28         3.02 o                         
  -6  -2   9          0.46          2.87         1.32 o                         
  -5  -2   9        121.16        117.77         3.52 o                         
  -4  -2   9        634.27        650.70         9.06 o                         
  -3  -2   9        114.72        112.01         2.88 o                         
  -2  -2   9        542.58        547.49         7.20 o                         
  -1  -2   9        394.65        423.00         5.19 o                         
   0  -2   9        926.45        902.85        10.18 o                         
   1  -2   9          8.96         11.54         0.80 o                         
   2  -2   9       1965.51       1948.75        22.35 o                         
   3  -2   9        861.08        852.37        10.97 o                         
   4  -2   9        351.44        333.42         6.10 o                         
   5  -2   9        112.19        136.03         4.73 o                         
  -6  -1   9         13.43         16.95         1.97 o                         
  -5  -1   9        130.66        140.74         4.36 o                         
  -4  -1   9        256.95        246.25         4.53 o                         
  -3  -1   9        203.57        195.59         4.34 o                         
  -2  -1   9        569.35        532.20         8.06 o                         
  -1  -1   9        304.35        315.70         4.28 o                         
   0  -1   9       1293.87       1310.68        11.83 o                         
   1  -1   9         16.38         12.80         1.17 o                         
   2  -1   9        443.31        454.61         6.29 o                         
   3  -1   9       1127.41       1120.23        14.95 o                         
   4  -1   9         51.13         46.43         2.39 o                         
   5  -1   9        187.40        194.25         5.09 o                         
  -6   0   9         74.32         80.90         3.17 o                         
  -5   0   9        145.63        137.99         3.94 o                         
  -4   0   9         41.30         37.68         3.10 o                         
  -3   0   9         42.31         38.70         1.74 o                         
  -2   0   9       1633.16       1547.99        13.40 o                         
  -1   0   9        721.88        773.26         7.63 o                         
   0   0   9        419.30        405.49         4.68 o                         
   1   0   9         10.82         21.81         0.91 o                         
   2   0   9        122.90        127.66         3.14 o                         
   3   0   9        399.87        390.65         6.47 o                         
   4   0   9         28.04         27.00         1.90 o                         
   5   0   9        257.02        255.37         6.14 o                         
  -6   1   9         90.74         88.79         3.20 o                         
  -5   1   9         39.16         39.55         2.29 o                         
  -4   1   9        216.81        221.32         4.75 o                         
  -3   1   9        118.26        115.07         3.15 o                         
  -2   1   9        687.57        695.32         7.13 o                         
  -1   1   9        608.08        586.74         6.20 o                         
   0   1   9       1117.41       1167.57         8.91 o                         
   1   1   9       1032.49        985.92        10.37 o                         
   2   1   9        589.23        603.45         8.73 o                         
   3   1   9         28.77         33.22         2.17 o                         
   4   1   9          7.00          7.26         1.44 o                         
   5   1   9        307.80        315.85         7.03 o                         
  -6   2   9        152.59        155.88         5.46 o                         
  -5   2   9         39.38         40.60         2.34 o                         
  -4   2   9        347.32        320.49         5.48 o                         
  -3   2   9        322.83        355.28         4.87 o                         
  -2   2   9       1181.78       1218.32        10.92 o                         
  -1   2   9        855.59        828.09         8.97 o                         
   0   2   9        534.88        556.20         4.84 o                         
   1   2   9       1285.15       1279.84        11.56 o                         
   2   2   9         38.64         43.50         2.20 o                         
   3   2   9        489.28        469.27         6.81 o                         
   4   2   9          0.12          0.26         1.27 o                         
   5   2   9        153.09        147.65         4.73 o                         
  -6   3   9        113.09        111.23         4.64 o                         
  -5   3   9         75.86         73.37         2.95 o                         
  -4   3   9        605.92        564.04         8.33 o                         
  -3   3   9        217.44        228.01         4.30 o                         
  -2   3   9        243.98        226.76         2.52 o                         
  -1   3   9        821.56        805.45         6.94 o                         
   0   3   9        547.44        549.80         4.37 o                         
   1   3   9        635.82        634.94         6.75 o                         
   2   3   9        398.77        381.23         5.56 o                         
   3   3   9        510.85        516.94         8.07 o                         
   4   3   9          1.83          7.46         1.68 o                         
   5   3   9         87.12         80.19         3.83 o                         
  -5   4   9        184.91        184.39         5.46 o                         
  -4   4   9        171.14        176.10         4.15 o                         
  -3   4   9        120.92        126.34         2.74 o                         
  -2   4   9         19.00         17.40         1.06 o                         
  -1   4   9        289.98        328.15         4.12 o                         
   0   4   9        235.37        218.88         2.48 o                         
   1   4   9        337.79        352.37         4.44 o                         
   2   4   9        115.80        115.95         2.76 o                         
   3   4   9        179.10        182.52         4.22 o                         
   4   4   9         62.85         60.82         3.51 o                         
  -5   5   9         69.43         63.60         3.24 o                         
  -4   5   9          6.54          8.11         1.44 o                         
  -3   5   9        190.34        216.26         3.74 o                         
  -2   5   9        105.76         98.10         2.16 o                         
  -1   5   9         33.07         40.89         1.66 o                         
   0   5   9          0.46          0.59         0.59 o                         
   1   5   9        825.99        800.57         8.54 o                         
   2   5   9          1.49          3.14         0.99 o                         
   3   5   9        167.21        175.44         5.05 o                         
   4   5   9        128.71        131.75         5.56 o                         
  -4   6   9         27.76         22.27         1.86 o                         
  -3   6   9         57.31         65.06         2.18 o                         
  -2   6   9          1.77          0.88         0.88 o                         
  -1   6   9        493.55        527.99         6.26 o                         
   0   6   9        208.33        199.21         3.63 o                         
   1   6   9        443.82        429.69         5.95 o                         
   2   6   9         18.21         20.79         1.65 o                         
   3   6   9         70.96         71.56         3.85 o                         
  -4   7   9          2.02          3.86         1.68 o                         
  -3   7   9        142.22        143.29         3.40 o                         
  -2   7   9         21.94         34.45         1.96 o                         
  -1   7   9        246.44        244.56         4.22 o                         
   0   7   9        147.66        146.07         3.24 o                         
   1   7   9        136.77        146.15         3.29 o                         
   2   7   9        136.79        135.87         3.62 o                         
  -3   8   9         94.07         90.78         8.24 o                         
  -2   8   9         26.12         33.22         1.99 o                         
  -1   8   9        120.21        117.23         4.04 o                         
   0   8   9        110.51        118.13         3.12 o                         
   1   8   9         75.77         94.04         3.57 o                         
  -1 -11  10          4.65          3.04         2.33 o                         
   0 -11  10         81.77         85.07         5.47 o                         
   1 -11  10          6.12          2.98         1.63 o                         
   2 -11  10         58.49         64.29         4.10 o                         
  -2 -10  10         41.35         44.87         6.06 o                         
  -1 -10  10         30.21         32.69         3.48 o                         
   0 -10  10         10.66          7.68         2.41 o                         
   1 -10  10         28.06         27.54         2.28 o                         
   2 -10  10        159.20        155.43         5.55 o                         
   3 -10  10          9.40         12.44         2.54 o                         
  -3  -9  10         13.03         12.15         2.22 o                         
  -2  -9  10         22.38         23.50         2.89 o                         
  -1  -9  10          0.14          5.60         2.04 o                         
   0  -9  10        230.46        217.06         4.91 o                         
   1  -9  10          6.38          7.99         1.42 o                         
   2  -9  10         26.96         26.86         2.17 o                         
   3  -9  10         38.49         38.15         3.34 o                         
   4  -9  10         93.96         95.51         8.71 o                         
  -4  -8  10        259.21        237.39         7.69 o                         
  -3  -8  10          0.08         -0.54         1.63 o                         
  -2  -8  10         62.21         61.82         3.74 o                         
  -1  -8  10         34.15         92.22         5.44 o                         
   0  -8  10        134.65        127.63         2.94 o                         
   1  -8  10          6.78         11.05         1.44 o                         
   2  -8  10        120.67        117.25         3.52 o                         
   3  -8  10        204.48        196.19         6.34 o                         
   4  -8  10         25.08         25.16         4.29 o                         
  -4  -7  10        225.08        219.30         7.77 o                         
  -3  -7  10         76.21         78.15         4.09 o                         
  -2  -7  10        270.47        261.24         7.50 o                         
  -1  -7  10         93.60         93.93         2.94 o                         
   0  -7  10         10.67         11.22         1.31 o                         
   1  -7  10         15.16         22.78         2.35 o                         
   2  -7  10        217.93        205.84         5.01 o                         
   3  -7  10        402.86        399.17         7.17 o                         
   4  -7  10          2.67          3.45         1.58 o                         
  -5  -6  10          1.98          2.37         2.04 o                         
  -4  -6  10          7.16          5.53         1.87 o                         
  -3  -6  10        184.61        171.73         5.99 o                         
  -2  -6  10        470.92        452.36         7.82 o                         
  -1  -6  10         40.94         64.73         3.75 o                         
   0  -6  10        182.87        175.74         3.98 o                         
   1  -6  10         53.62         66.35         2.20 o                         
   2  -6  10         72.54         71.98         2.48 o                         
   3  -6  10        648.65        603.26        15.44 o                         
   4  -6  10          4.99          4.44         2.34 o                         
   5  -6  10        136.88        144.71        13.15 o                         
  -5  -5  10          0.79          1.96         1.81 o                         
  -4  -5  10         44.80         49.09         2.68 o                         
  -3  -5  10        100.05         90.00         2.52 o                         
  -2  -5  10        226.04        219.09         4.30 o                         
  -1  -5  10         71.46         70.20         4.14 o                         
   0  -5  10        485.09        487.85         7.77 o                         
   1  -5  10        663.29        677.24         9.00 o                         
   2  -5  10         10.31          9.65         1.31 o                         
   3  -5  10        139.18        176.43         4.07 o                         
   4  -5  10          0.34          0.73         1.39 o                         
   5  -5  10        176.35        164.82        11.36 o                         
  -5  -4  10         27.01         26.77         2.62 o                         
  -4  -4  10        229.74        222.46         5.15 o                         
  -3  -4  10         94.60         84.54         2.24 o                         
  -2  -4  10          3.37          4.15         0.83 o                         
  -1  -4  10        356.99        345.51         5.15 o                         
   0  -4  10       1125.50       1098.39        13.29 o                         
   1  -4  10        246.67        273.95        14.35 o                         
   2  -4  10         69.44         77.37         2.71 o                         
   3  -4  10        279.78        295.87         8.02 o                         
   4  -4  10          4.70          3.94         2.54 o                         
   5  -4  10        125.53        123.40         6.08 o                         
  -6  -3  10         33.72         36.60         3.90 o                         
  -5  -3  10        182.23        187.00         6.66 o                         
  -4  -3  10        142.88        167.33         4.43 o                         
  -3  -3  10         51.52         50.13         2.40 o                         
  -2  -3  10        275.48        310.19         5.17 o                         
  -1  -3  10        437.94        406.22         5.51 o                         
   0  -3  10          7.05          7.37         0.87 o                         
   1  -3  10       1861.45       1834.21        23.95 o                         
   2  -3  10         46.85         47.70         3.01 o                         
   3  -3  10         41.54         49.44         1.94 o                         
   4  -3  10          6.34         10.85         1.44 o                         
   5  -3  10         59.14         66.36         3.96 o                         
  -6  -2  10         38.96         47.06         3.73 o                         
  -5  -2  10        149.39        137.02         3.89 o                         
  -4  -2  10         94.80         91.75         2.70 o                         
  -3  -2  10         17.38         19.11         1.80 o                         
  -2  -2  10         60.94         63.46         1.80 o                         
  -1  -2  10       1961.77       1972.88        22.41 o                         
   0  -2  10        270.46        333.91         4.98 o                         
   1  -2  10       1453.12       1448.56        16.78 o                         
   2  -2  10        329.02        304.73        12.60 o                         
   3  -2  10         21.25         25.30         2.84 o                         
   4  -2  10         84.35         75.55         3.07 o                         
   5  -2  10          9.45          4.86         2.69 o                         
  -6  -1  10         45.43         48.92         4.54 o                         
  -5  -1  10        108.36         97.78         3.32 o                         
  -4  -1  10         38.24         43.38         2.11 o                         
  -3  -1  10         47.32         51.38         2.47 o                         
  -1  -1  10       1574.59       1539.59        15.02 o                         
   0  -1  10        770.38        859.99         9.62 o                         
   1  -1  10        656.14        663.67         8.40 o                         
   2  -1  10        326.38        337.18         5.09 o                         
   3  -1  10         40.72         45.20         2.11 o                         
   4  -1  10         89.66         95.73         3.42 o                         
   5  -1  10         29.87         36.27         3.72 o                         
  -6   0  10         14.23         20.15         2.75 o                         
  -5   0  10         81.94         81.36         3.13 o                         
  -4   0  10          1.20          2.79         1.08 o                         
  -3   0  10        340.88        302.84         5.02 o                         
  -2   0  10        104.26        107.58         2.22 o                         
  -1   0  10        593.23        595.94         6.37 o                         
   0   0  10        926.64        998.45        10.05 o                         
   1   0  10        764.22        706.54         8.92 o                         
   2   0  10         23.33        109.17         6.83 o                         
   3   0  10        189.07        197.25         4.15 o                         
   4   0  10        400.98        387.47         7.56 o                         
   5   0  10         61.28         69.73         3.32 o                         
  -6   1  10         26.75         24.14         2.04 o                         
  -5   1  10         53.03         56.38         2.64 o                         
  -4   1  10         61.16         53.22         3.06 o                         
  -3   1  10        848.37        817.50        10.05 o                         
  -2   1  10         38.29         40.42         1.66 o                         
  -1   1  10       1269.83       1243.26        10.60 o                         
   0   1  10         50.99        119.49         2.17 o                         
   1   1  10        218.82        206.20         3.56 o                         
   2   1  10        333.08        352.90         6.54 o                         
   3   1  10        153.53        142.81         3.94 o                         
   4   1  10        173.76        187.08         4.31 o                         
   5   1  10          2.49          2.39         1.47 o                         
  -6   2  10          0.47          1.05         1.69 o                         
  -5   2  10        250.14        244.96         5.07 o                         
  -4   2  10          0.90          1.32         1.08 o                         
  -3   2  10        589.67        567.42         6.98 o                         
  -2   2  10       1237.06       1148.73        10.42 o                         
  -1   2  10        136.12        142.42         2.18 o                         
   0   2  10        178.68        193.79         2.30 o                         
   1   2  10         74.08         74.16         1.95 o                         
   2   2  10        172.23        175.44         3.79 o                         
   3   2  10         33.20         29.78         1.89 o                         
   4   2  10        136.25        149.31         4.57 o                         
   5   2  10         15.02         14.65         2.17 o                         
  -5   3  10        201.50        185.78         4.48 o                         
  -4   3  10          3.82          4.02         1.10 o                         
  -3   3  10        226.57        221.71         3.92 o                         
  -2   3  10        837.44        827.73         7.99 o                         
  -1   3  10         18.18         23.96         1.94 o                         
   0   3  10         31.02         31.41         1.06 o                         
   1   3  10         14.89          9.56         0.87 o                         
   2   3  10        353.21        373.45         6.43 o                         
   3   3  10         38.68         35.60         2.53 o                         
   4   3  10        189.31        178.29         4.44 o                         
  -5   4  10         34.35         37.86         3.19 o                         
  -4   4  10        105.72        105.23         3.00 o                         
  -3   4  10        519.96        499.52         7.60 o                         
  -2   4  10          2.65          2.76         0.71 o                         
  -1   4  10          7.82          8.81         0.81 o                         
   0   4  10        395.82        400.52         4.03 o                         
   1   4  10         43.07         46.28         1.57 o                         
   2   4  10        278.86        281.41         4.42 o                         
   3   4  10          8.64          5.62         1.57 o                         
   4   4  10        195.96        196.23         4.84 o                         
  -5   5  10         48.36         51.20         4.80 o                         
  -4   5  10        180.24        176.03         4.45 o                         
  -3   5  10        181.65        193.44         3.31 o                         
  -2   5  10         75.82         77.94         1.96 o                         
  -1   5  10         10.75         34.77         3.43 o                         
   0   5  10        521.13        529.60         5.76 o                         
   1   5  10          1.07          1.99         0.84 o                         
   2   5  10        294.10        289.01         4.65 o                         
   3   5  10         68.48         69.22         3.02 o                         
  -4   6  10        121.37        124.63         3.51 o                         
  -3   6  10          2.01          7.30         1.43 o                         
  -2   6  10        376.86        358.32         6.04 o                         
  -1   6  10         16.66         20.87         1.31 o                         
   0   6  10        130.74        141.06         2.78 o                         
   1   6  10         32.71         34.72         1.79 o                         
   2   6  10        248.29        242.56         5.32 o                         
   3   6  10         33.00         32.74         3.60 o                         
  -3   7  10         31.21         35.39         2.08 o                         
  -2   7  10        120.24        123.87         2.95 o                         
  -1   7  10          2.15          3.01         0.97 o                         
   0   7  10        132.93        133.76         2.88 o                         
   1   7  10         10.94         18.21         1.51 o                         
   2   7  10         52.35         53.92         2.57 o                         
  -2   8  10         71.66         66.89         2.69 o                         
  -1   8  10          0.44          2.45         1.34 o                         
   0   8  10         88.46         88.83         2.58 o                         
  -1 -11  11          2.64          0.55         4.10 o                         
   0 -11  11          0.25         -3.25         3.25 o                         
   1 -11  11         39.19         29.90         4.61 o                         
  -2 -10  11         18.87         21.49         3.13 o                         
  -1 -10  11         70.59         66.87         7.86 o                         
   0 -10  11         89.16         90.50         4.79 o                         
   1 -10  11         27.23         24.93         2.16 o                         
   2 -10  11          2.04          0.77         1.51 o                         
   3 -10  11         40.63         44.46         3.20 o                         
  -3  -9  11          8.71         11.54         2.54 o                         
  -2  -9  11         19.11         23.60         2.89 o                         
  -1  -9  11        256.85        259.17         7.44 o                         
   0  -9  11          4.73          5.45         2.67 o                         
   1  -9  11         65.27         62.45         2.78 o                         
   2  -9  11         16.12         17.49         2.85 o                         
   3  -9  11         74.10         72.27         4.56 o                         
  -4  -8  11          2.99          1.89         2.04 o                         
  -3  -8  11          0.69          5.06         1.85 o                         
  -2  -8  11          0.19         -0.13         1.63 o                         
  -1  -8  11        276.63        293.18         8.90 o                         
   0  -8  11          9.88         10.69         3.08 o                         
   1  -8  11        162.05        164.28         4.04 o                         
   2  -8  11         23.76         26.69         2.11 o                         
   3  -8  11         51.31         45.15         4.87 o                         
   4  -8  11        100.87        106.45         4.76 o                         
  -4  -7  11         29.58         29.50         8.03 o                         
  -3  -7  11         39.95         44.06         4.53 o                         
  -2  -7  11         57.06         60.81         3.13 o                         
  -1  -7  11         47.49         84.71         2.75 o                         
   0  -7  11        134.26        131.49         3.20 o                         
   1  -7  11        336.13        346.10         6.11 o                         
   2  -7  11         20.08         23.64         1.94 o                         
   3  -7  11         65.50         64.61         2.93 o                         
   4  -7  11         82.91         87.80         5.13 o                         
  -5  -6  11         45.42         51.68         4.23 o                         
  -4  -6  11          0.14          2.12         1.85 o                         
  -3  -6  11        180.77        178.26         5.09 o                         
  -2  -6  11          1.77         -0.26         1.20 o                         
  -1  -6  11        190.06        180.90         3.74 o                         
   0  -6  11         45.91         46.80         3.38 o                         
   1  -6  11        267.98        294.37         5.30 o                         
   2  -6  11        213.21        219.52         4.64 o                         
   3  -6  11         55.52         79.04         3.53 o                         
   4  -6  11         87.87         86.84         6.09 o                         
   5  -6  11          0.50         -2.56         8.03 o                         
  -5  -5  11        124.59        119.29         5.49 o                         
  -4  -5  11          1.71          3.61         1.31 o                         
  -3  -5  11        242.83        239.65         5.90 o                         
  -2  -5  11         46.42         41.80         1.98 o                         
  -1  -5  11        651.48        652.15         8.82 o                         
   0  -5  11         12.53         14.57         1.38 o                         
   1  -5  11        144.69        191.50         3.93 o                         
   2  -5  11        571.70        593.02         8.35 o                         
   3  -5  11        109.10        103.93         3.76 o                         
   4  -5  11        118.34        125.56         8.13 o                         
   5  -5  11          0.01         -0.76         3.16 o                         
  -5  -4  11         79.96         72.50         6.66 o                         
  -4  -4  11          3.87          7.97         1.55 o                         
  -3  -4  11        622.70        610.65        10.03 o                         
  -2  -4  11          4.46          5.14         2.05 o                         
  -1  -4  11         61.25         60.17         2.29 o                         
   0  -4  11        206.72        199.08         3.76 o                         
   1  -4  11        450.10        434.09         6.27 o                         
   2  -4  11       1231.85       1215.09        14.99 o                         
   3  -4  11        114.19        112.93         3.86 o                         
   4  -4  11        209.18        205.04        13.36 o                         
   5  -4  11         64.66         66.69         3.99 o                         
  -5  -3  11         51.24         57.55         3.58 o                         
  -4  -3  11          0.93         15.81         1.90 o                         
  -3  -3  11        385.67        362.46         6.19 o                         
  -2  -3  11        338.01        323.93         6.37 o                         
  -1  -3  11        131.72        129.12         3.57 o                         
   0  -3  11        314.39        305.65         4.64 o                         
   1  -3  11          0.82          3.38         2.13 o                         
   2  -3  11        882.88        878.53        16.67 o                         
   3  -3  11          0.06          7.15         2.82 o                         
   4  -3  11        388.05        367.66        20.01 o                         
   5  -3  11         66.06         71.16         3.99 o                         
  -6  -2  11          0.20          4.34         3.50 o                         
  -5  -2  11         83.44         78.43         4.99 o                         
  -4  -2  11         36.85         39.54         2.63 o                         
  -3  -2  11        174.31        175.28         3.86 o                         
  -2  -2  11        381.21        431.86         7.21 o                         
  -1  -2  11         66.74         80.69         2.74 o                         
   0  -2  11       1008.82        990.76        13.60 o                         
   1  -2  11          0.18          1.66         0.91 o                         
   2  -2  11         43.19         34.95         2.46 o                         
   3  -2  11          0.45          1.83         1.94 o                         
   4  -2  11        400.63        370.61         7.97 o                         
   5  -2  11         55.74         68.95         4.09 o                         
  -6  -1  11          0.39          4.30         2.34 o                         
  -5  -1  11        165.90        160.37         5.34 o                         
  -4  -1  11        144.06        143.22         4.52 o                         
  -3  -1  11          1.42          1.87         1.11 o                         
  -2  -1  11        469.39        477.44         6.64 o                         
  -1  -1  11          0.05          0.39         0.47 o                         
   0  -1  11       1423.73       1407.20        13.92 o                         
   1  -1  11          1.28          3.28         0.69 o                         
   2  -1  11        256.77        285.52         9.08 o                         
   3  -1  11         21.63         22.19         1.66 o                         
   4  -1  11        159.22        144.18         4.19 o                         
   5  -1  11         34.88         40.01         2.86 o                         
  -6   0  11          0.58          1.55         1.92 o                         
  -5   0  11         82.17         77.87         3.15 o                         
  -4   0  11        379.63        356.67         6.07 o                         
  -3   0  11         87.87         91.18         2.61 o                         
  -2   0  11       1386.76       1383.72        14.07 o                         
  -1   0  11          6.90         14.28         0.75 o                         
   0   0  11        416.50        434.85         5.44 o                         
   1   0  11        181.53        186.48         3.29 o                         
   2   0  11       1319.84       1273.14        15.42 o                         
   3   0  11        196.24        190.88         4.17 o                         
   4   0  11         37.29         42.55         2.66 o                         
   5   0  11        110.98        114.66         3.61 o                         
  -6   1  11         72.89         74.49         5.98 o                         
  -5   1  11         27.71         36.73         2.46 o                         
  -4   1  11        417.72        398.21         7.20 o                         
  -3   1  11         13.21         14.44         1.68 o                         
  -2   1  11       1320.14       1288.64        14.57 o                         
  -1   1  11          3.02          3.81         0.61 o                         
   0   1  11        392.98        374.87         3.82 o                         
   1   1  11        231.85        205.54         3.87 o                         
   2   1  11        294.85        313.55         5.54 o                         
   3   1  11        730.44        726.71        10.79 o                         
   4   1  11         17.18         25.46         2.26 o                         
   5   1  11        123.27        124.87         5.43 o                         
  -5   2  11          0.33          1.18         1.33 o                         
  -4   2  11         88.26         82.05         2.84 o                         
  -3   2  11        276.85        267.59         4.15 o                         
  -2   2  11        807.04        791.68         8.98 o                         
  -1   2  11        113.01        102.28         1.78 o                         
   0   2  11        227.34        277.67         3.76 o                         
   1   2  11        193.76        207.73         3.56 o                         
   2   2  11          1.76         12.66         1.54 o                         
   3   2  11        650.68        613.02         9.24 o                         
   4   2  11         46.70         60.58         3.38 o                         
  -5   3  11         23.27         30.92         2.28 o                         
  -4   3  11        152.78        159.35         3.56 o                         
  -3   3  11         39.02         48.14         1.95 o                         
  -2   3  11          5.60          7.24         0.74 o                         
  -1   3  11         25.16         32.07         1.19 o                         
   0   3  11        851.94        799.01         6.56 o                         
   1   3  11        222.18        239.93         3.72 o                         
   2   3  11         16.69         15.98         1.37 o                         
   3   3  11        389.50        378.38         6.75 o                         
   4   3  11          8.47         21.78         2.07 o                         
  -5   4  11          8.14         14.79         1.85 o                         
  -4   4  11        149.42        141.86         3.48 o                         
  -3   4  11         24.34         34.95         1.84 o                         
  -2   4  11         33.37         33.56         2.29 o                         
  -1   4  11        381.69        369.96         3.81 o                         
   0   4  11        220.46        210.68         3.50 o                         
   1   4  11        649.01        659.89         7.95 o                         
   2   4  11          6.55          5.70         0.96 o                         
   3   4  11        153.69        134.15         3.90 o                         
   4   4  11         11.69          9.30         3.25 o                         
  -4   5  11        100.79        102.19         4.20 o                         
  -3   5  11        131.49        166.47         3.79 o                         
  -2   5  11         56.86         55.88         1.73 o                         
  -1   5  11        440.25        454.54         5.62 o                         
   0   5  11          9.30         12.63         1.06 o                         
   1   5  11        569.14        536.08         6.95 o                         
   2   5  11          7.28          7.65         1.26 o                         
   3   5  11         82.71         86.28         3.33 o                         
  -4   6  11         22.00         29.61         3.78 o                         
  -3   6  11         81.46         89.18         4.05 o                         
  -2   6  11         22.85         21.71         1.41 o                         
  -1   6  11        440.01        452.73         5.81 o                         
   0   6  11          1.84          3.90         0.89 o                         
   1   6  11        276.97        298.37         5.24 o                         
   2   6  11         13.39         10.44         1.42 o                         
  -3   7  11         74.57         66.81         3.28 o                         
  -2   7  11         60.99         63.66         2.50 o                         
  -1   7  11        241.70        245.84         7.27 o                         
   0   7  11         93.45        103.49         2.58 o                         
   1   7  11        116.99        117.39         3.29 o                         
  -2 -10  12         54.14         42.11         3.84 o                         
  -1 -10  12          5.90          5.55         3.50 o                         
   0 -10  12         29.49         22.55         5.13 o                         
   1 -10  12          2.40         -1.50         1.90 o                         
   2 -10  12        136.34        127.16         4.46 o                         
  -3  -9  12         11.89         18.29         2.82 o                         
  -2  -9  12        105.13         94.86         9.99 o                         
  -1  -9  12          2.12          7.73         2.13 o                         
   0  -9  12        106.91        101.95         4.46 o                         
   1  -9  12         24.01         24.99         2.11 o                         
   2  -9  12         91.16         84.48         3.40 o                         
   3  -9  12         67.85         62.82         4.76 o                         
  -4  -8  12        108.48        108.12         5.37 o                         
  -3  -8  12          4.68          5.25         4.44 o                         
  -2  -8  12         73.49         71.55         2.84 o                         
  -1  -8  12          2.17          9.84         1.83 o                         
   0  -8  12        121.53        115.26         4.28 o                         
   1  -8  12          4.80         11.07         2.52 o                         
   2  -8  12        303.52        284.68         5.84 o                         
   3  -8  12         69.07         66.18         5.57 o                         
   4  -8  12         55.42         62.33         4.35 o                         
  -4  -7  12         37.06         40.96         3.62 o                         
  -3  -7  12          6.05          7.32         1.79 o                         
  -2  -7  12        170.43        160.81         6.09 o                         
  -1  -7  12         34.37         37.83         2.76 o                         
   0  -7  12        222.63        212.56         7.39 o                         
   1  -7  12         42.90         45.34         2.22 o                         
   2  -7  12        120.22        107.49         3.41 o                         
   3  -7  12        164.05        168.14         5.62 o                         
   4  -7  12         36.01         42.31         3.97 o                         
  -5  -6  12         14.74         17.08         3.93 o                         
  -4  -6  12         70.03         65.26         3.62 o                         
  -3  -6  12          3.18          2.59         1.57 o                         
  -2  -6  12        287.89        285.13         5.44 o                         
  -1  -6  12          1.05          0.84         1.19 o                         
   0  -6  12         98.33         88.70         4.71 o                         
   1  -6  12         76.13         77.05         2.61 o                         
   2  -6  12        132.50        134.37         3.57 o                         
   3  -6  12        198.58        190.18         5.36 o                         
   4  -6  12         13.07         13.67         2.26 o                         
  -5  -5  12         12.23         11.79         2.54 o                         
  -4  -5  12         95.96         99.86         4.07 o                         
  -3  -5  12         18.11         23.15         2.30 o                         
  -2  -5  12        449.84        433.68         7.20 o                         
  -1  -5  12         53.37         50.73         3.70 o                         
   0  -5  12        194.55        190.99         3.61 o                         
   1  -5  12        485.21        513.38         7.42 o                         
   2  -5  12         52.28         53.32         2.33 o                         
   3  -5  12        138.86        146.16         4.58 o                         
   4  -5  12          0.22         -1.29         1.29 o                         
   5  -5  12         69.20         72.44         5.98 o                         
  -5  -4  12         30.53         33.20         3.39 o                         
  -4  -4  12         93.72        130.68         4.86 o                         
  -3  -4  12          0.24          0.43         1.15 o                         
  -2  -4  12        458.57        462.85         6.76 o                         
  -1  -4  12        347.43        365.52         5.99 o                         
   0  -4  12        377.45        359.88         5.43 o                         
   1  -4  12       1233.70       1212.28        14.92 o                         
   2  -4  12        109.18        102.58         2.73 o                         
   3  -4  12        253.38        270.08         6.34 o                         
   4  -4  12          0.57          0.52         2.30 o                         
   5  -4  12         58.26         56.45         9.24 o                         
  -5  -3  12          8.58          6.50         1.69 o                         
  -4  -3  12        174.70        169.46         4.64 o                         
  -3  -3  12         44.54         54.92         2.88 o                         
  -2  -3  12         11.25         22.80         1.84 o                         
  -1  -3  12        612.59        601.16         9.52 o                         
   0  -3  12        297.83        311.79         4.84 o                         
   1  -3  12       1366.21       1357.59        16.44 o                         
   2  -3  12        232.49        220.53         5.88 o                         
   3  -3  12        126.05        127.38         4.17 o                         
   4  -3  12          2.05          1.82         1.47 o                         
   5  -3  12         69.02         66.71         3.99 o                         
  -5  -2  12          0.33          0.90         1.65 o                         
  -4  -2  12         47.59         79.73         3.92 o                         
  -3  -2  12        247.42        228.80         5.19 o                         
  -2  -2  12         29.37         35.53         2.39 o                         
  -1  -2  12        698.22        701.20        10.66 o                         
   0  -2  12        248.19        238.52         3.94 o                         
   1  -2  12         97.03         98.89         2.84 o                         
   2  -2  12         24.11         25.89         2.21 o                         
   3  -2  12        395.17        383.29         8.88 o                         
   4  -2  12         22.32         25.47         2.47 o                         
   5  -2  12        168.56        159.95        15.65 o                         
  -5  -1  12         48.11         49.88         3.12 o                         
  -4  -1  12         26.78         38.62         2.65 o                         
  -3  -1  12        392.53        350.52         6.78 o                         
  -2  -1  12        170.80        185.15         3.44 o                         
  -1  -1  12        917.84        866.02        10.89 o                         
   0  -1  12          5.46         39.18         3.45 o                         
   1  -1  12        473.85        457.36         8.85 o                         
   2  -1  12         99.54         96.16         3.35 o                         
   3  -1  12         82.28         86.21         3.40 o                         
   4  -1  12        279.97        289.51         6.97 o                         
   5  -1  12        209.57        209.61        10.93 o                         
  -5   0  12        113.00        117.86        10.02 o                         
  -4   0  12         21.97         28.62         2.45 o                         
  -3   0  12        646.95        609.66         9.15 o                         
  -1   0  12       1219.03       1202.37        12.15 o                         
   0   0  12        231.82        247.84         4.12 o                         
   1   0  12        300.76        299.79         5.24 o                         
   2   0  12         12.91         15.43         1.69 o                         
   3   0  12         35.25         38.61         2.19 o                         
   4   0  12        281.10        265.30         7.49 o                         
   5   0  12         37.22         30.58         4.78 o                         
  -5   1  12        165.00        154.16         4.02 o                         
  -4   1  12         14.71         13.25         1.61 o                         
  -3   1  12        457.34        450.50         6.45 o                         
  -2   1  12        207.94        211.22         4.10 o                         
  -1   1  12        318.23        297.78         3.49 o                         
   0   1  12        245.10        246.82         3.09 o                         
   1   1  12         12.55         20.34         1.48 o                         
   2   1  12        253.10        255.78         5.01 o                         
   3   1  12        267.85        270.23         6.01 o                         
   4   1  12        103.18        113.54         5.90 o                         
  -5   2  12        190.33        191.19         4.58 o                         
  -4   2  12         76.18         67.91         2.40 o                         
  -3   2  12        101.79        102.50         2.48 o                         
  -2   2  12         33.36         32.65         1.63 o                         
  -1   2  12        163.80        170.89         2.17 o                         
   0   2  12        379.47        386.86         4.32 o                         
   1   2  12         42.52         48.05         1.77 o                         
   2   2  12        288.83        307.11         6.51 o                         
   3   2  12        108.18        102.20         3.26 o                         
   4   2  12        142.25        146.71         4.12 o                         
  -5   3  12         75.43         86.88         3.32 o                         
  -4   3  12          0.16          1.39         1.21 o                         
  -3   3  12        420.99        426.63         6.22 o                         
  -2   3  12          0.96          2.30         1.02 o                         
  -1   3  12         90.61         80.15         1.56 o                         
   0   3  12        342.40        354.84         3.95 o                         
   1   3  12        222.96        216.37         3.54 o                         
   2   3  12        445.71        440.32         6.65 o                         
   3   3  12          4.73          6.46         1.63 o                         
   4   3  12         63.96         70.78         4.65 o                         
  -4   4  12         33.92         38.18         2.48 o                         
  -3   4  12        255.07        263.17         4.62 o                         
  -2   4  12        173.70        169.71         3.31 o                         
  -1   4  12         41.60         53.77         1.56 o                         
   0   4  12        393.44        388.75         4.89 o                         
   1   4  12        131.29        124.00         2.70 o                         
   2   4  12        207.70        201.54         4.12 o                         
   3   4  12          0.02          1.27         1.44 o                         
  -4   5  12         82.22         87.72         3.48 o                         
  -3   5  12         30.87         34.92         1.79 o                         
  -2   5  12        210.83        215.77         5.02 o                         
  -1   5  12         28.45         30.19         1.78 o                         
   0   5  12        184.77        180.42         3.44 o                         
   1   5  12          0.08          1.33         0.82 o                         
   2   5  12        136.57        130.83         3.40 o                         
   3   5  12          1.47          0.76         1.26 o                         
  -3   6  12         11.66         12.91         2.05 o                         
  -2   6  12         56.87         56.61         2.45 o                         
  -1   6  12         13.91         21.65         1.56 o                         
   0   6  12        206.04        213.11         3.99 o                         
   1   6  12         22.67         24.33         1.68 o                         
   2   6  12         43.99         36.75         2.76 o                         
  -2   7  12        158.52        169.90         4.55 o                         
  -1   7  12          1.37          5.50         1.35 o                         
   0   7  12         55.67         49.57         1.93 o                         
  -2 -10  13          0.36         -0.17         2.39 o                         
  -1 -10  13         54.70         51.42         6.15 o                         
   0 -10  13         76.71         66.46         7.00 o                         
   1 -10  13          8.54          8.29         2.29 o                         
   2 -10  13          3.54          5.31         2.05 o                         
  -3  -9  13          8.35          8.94         3.59 o                         
  -2  -9  13          0.89          1.14         1.92 o                         
  -1  -9  13         13.13         16.94         3.11 o                         
   0  -9  13         29.18         34.47         4.01 o                         
   1  -9  13        152.20        151.93         6.17 o                         
   2  -9  13          2.88          1.08         1.41 o                         
   3  -9  13         13.00         11.86         4.04 o                         
  -3  -8  13         44.55         49.99         5.98 o                         
  -2  -8  13         21.90         23.68         2.68 o                         
  -1  -8  13         64.75         71.77         4.84 o                         
   0  -8  13         19.11         19.73         6.15 o                         
   1  -8  13         83.76         83.15         3.07 o                         
   2  -8  13         22.79         23.74         2.11 o                         
   3  -8  13         50.99         55.77         4.98 o                         
  -4  -7  13          0.40          1.86         2.05 o                         
  -3  -7  13         62.39         70.35         3.73 o                         
  -2  -7  13        143.92        139.07         3.73 o                         
  -1  -7  13        145.82        147.31         6.32 o                         
   0  -7  13         13.76         13.39         1.98 o                         
   1  -7  13        125.03        145.77         3.82 o                         
   2  -7  13          0.65          0.68         1.11 o                         
   3  -7  13         82.08         78.68         5.26 o                         
   4  -7  13         60.61         64.44         4.10 o                         
  -4  -6  13         11.08         15.49         1.97 o                         
  -3  -6  13         18.34         22.50         2.32 o                         
  -2  -6  13         27.29         31.01         2.52 o                         
  -1  -6  13        325.99        324.49         5.47 o                         
   0  -6  13          0.89          0.72         1.99 o                         
   1  -6  13        154.70        148.33         5.05 o                         
   2  -6  13         16.41         20.90         1.84 o                         
   3  -6  13        180.03        186.88         5.60 o                         
   4  -6  13        116.69        106.70        13.43 o                         
  -5  -5  13         23.30         28.05         2.61 o                         
  -4  -5  13         43.74         51.03         3.07 o                         
  -3  -5  13        137.12        126.01         3.93 o                         
  -2  -5  13          5.32          8.36         1.62 o                         
  -1  -5  13        105.72         99.59         3.38 o                         
   0  -5  13        128.41        122.86         4.51 o                         
   1  -5  13        253.24        264.83         5.37 o                         
   2  -5  13        114.89        111.78         3.21 o                         
   3  -5  13        109.15        101.63         3.94 o                         
   4  -5  13         89.69         94.31         5.44 o                         
  -5  -4  13         21.99         27.94         2.61 o                         
  -4  -4  13         57.80         68.34         2.93 o                         
  -3  -4  13        211.66        201.89         5.44 o                         
  -2  -4  13        340.28        338.82         5.52 o                         
  -1  -4  13         11.38         12.03         2.56 o                         
   0  -4  13        417.13        414.82         7.40 o                         
   1  -4  13         75.19         69.58         2.27 o                         
   2  -4  13         26.12         17.79         1.95 o                         
   3  -4  13         56.02         58.88         3.23 o                         
   4  -4  13         64.89         60.84         3.43 o                         
  -5  -3  13         42.07         43.54         3.91 o                         
  -4  -3  13         10.54         58.34         3.24 o                         
  -3  -3  13         93.83         92.74         3.37 o                         
  -2  -3  13        562.39        550.46         7.76 o                         
  -1  -3  13        113.37        101.89         4.87 o                         
   0  -3  13        160.82        148.57         3.05 o                         
   1  -3  13         38.99         45.29         1.91 o                         
   2  -3  13        155.85        151.48         5.62 o                         
   3  -3  13         67.75         84.17         3.57 o                         
   4  -3  13         55.42         46.22         3.18 o                         
   5  -3  13          1.31         -3.76         4.78 o                         
  -5  -2  13         84.22         75.24         5.28 o                         
  -4  -2  13         13.98         15.01         2.01 o                         
  -3  -2  13        479.57        465.22         8.41 o                         
  -2  -2  13         58.53         62.75         2.45 o                         
  -1  -2  13          2.07          6.01         2.87 o                         
   0  -2  13        888.95        905.27        11.39 o                         
   1  -2  13        469.64        432.03         8.63 o                         
   2  -2  13        250.78        228.39         5.48 o                         
   3  -2  13          0.07         -0.36         1.18 o                         
   4  -2  13        246.33        239.61         6.31 o                         
  -5  -1  13         77.56         88.52         5.36 o                         
  -4  -1  13        239.42        232.60         5.73 o                         
  -3  -1  13        440.17        419.33         7.04 o                         
  -2  -1  13        118.27        137.84         4.44 o                         
  -1  -1  13        184.40        185.24         4.08 o                         
   0  -1  13        343.07        327.45         5.64 o                         
   1  -1  13          0.19          1.94         0.94 o                         
   2  -1  13        635.05        618.37        11.01 o                         
   3  -1  13         52.21         56.57         3.12 o                         
   4  -1  13        248.33        267.47        10.93 o                         
  -5   0  13         29.83         40.03         4.38 o                         
  -4   0  13        391.13        373.06         7.63 o                         
  -3   0  13          0.45          0.71         1.06 o                         
  -2   0  13        167.78        157.43         3.53 o                         
  -1   0  13        367.16        383.22         5.65 o                         
   0   0  13         57.99         68.22         2.22 o                         
   1   0  13        149.57        158.90         3.71 o                         
   2   0  13        443.72        430.27         7.53 o                         
   3   0  13         87.13         86.12         4.16 o                         
   4   0  13        103.79         99.28         4.71 o                         
  -5   1  13         29.49         29.31         2.98 o                         
  -4   1  13         84.15         83.06         3.33 o                         
  -3   1  13        201.99        194.75         4.32 o                         
  -2   1  13        125.96        147.62         3.37 o                         
  -1   1  13        172.34        156.54         2.43 o                         
   0   1  13         79.77         79.00         2.07 o                         
   1   1  13         27.38         35.23         2.77 o                         
   2   1  13        543.40        533.03         9.80 o                         
   3   1  13        313.23        302.51         8.15 o                         
   4   1  13         11.09          8.69         2.23 o                         
  -5   2  13          6.72         20.72         2.36 o                         
  -4   2  13        107.06        109.47         3.40 o                         
  -3   2  13          5.16          7.08         1.05 o                         
  -2   2  13        136.10        132.09         2.78 o                         
  -1   2  13         33.07         33.83         1.13 o                         
   0   2  13        321.55        315.77         4.90 o                         
   1   2  13        144.60        159.29         3.56 o                         
   2   2  13        351.73        335.42         6.10 o                         
   3   2  13        223.36        225.60         4.91 o                         
   4   2  13          4.29          7.90         2.56 o                         
  -4   3  13        232.14        227.16         4.47 o                         
  -3   3  13         21.42         35.91         2.06 o                         
  -2   3  13        133.01        144.78         3.30 o                         
  -1   3  13        325.86        343.90         3.46 o                         
   0   3  13        659.70        635.06         7.45 o                         
   1   3  13        156.65        140.07         3.03 o                         
   2   3  13         20.97         24.66         1.70 o                         
   3   3  13        159.62        154.23         4.13 o                         
  -4   4  13         80.70         83.97         2.86 o                         
  -3   4  13         53.27         60.20         2.29 o                         
  -2   4  13        304.91        306.95         4.66 o                         
  -1   4  13         27.78         29.99         1.24 o                         
   0   4  13        217.17        242.70         3.95 o                         
   1   4  13        374.25        372.73         5.82 o                         
   2   4  13          3.20          7.07         1.33 o                         
   3   4  13         58.60         54.10         3.58 o                         
  -3   5  13         15.33         17.33         2.16 o                         
  -2   5  13        159.16        163.18         3.63 o                         
  -1   5  13        167.05        178.12         3.21 o                         
   0   5  13         54.01         56.44         2.36 o                         
   1   5  13        147.87        141.01         3.28 o                         
   2   5  13          0.85          0.03         1.38 o                         
  -2   6  13        104.66         98.23         3.45 o                         
  -1   6  13        239.61        220.82         4.54 o                         
   0   6  13          0.88          0.51         1.23 o                         
   1   6  13         44.87         42.50         2.10 o                         
  -1 -10  14         14.25         15.55         3.59 o                         
   0 -10  14         10.28         13.32         3.38 o                         
   1 -10  14         89.15         85.23         5.08 o                         
  -2  -9  14         10.07          9.18         2.26 o                         
  -1  -9  14         21.17         23.95         3.61 o                         
   0  -9  14        105.94         98.86         4.39 o                         
   1  -9  14         23.23         22.10         3.05 o                         
   2  -9  14         60.27         59.57         4.49 o                         
  -3  -8  14         42.89         44.17        12.13 o                         
  -2  -8  14          6.84          6.95         1.88 o                         
  -1  -8  14         21.02         35.86         3.98 o                         
   0  -8  14        138.50        122.50         6.92 o                         
   1  -8  14          3.12          8.61         2.00 o                         
   2  -8  14         96.14         95.26         3.48 o                         
   3  -8  14          0.36          0.35         1.67 o                         
  -4  -7  14         23.44         28.48         3.45 o                         
  -3  -7  14         27.37         32.58         3.09 o                         
  -2  -7  14         99.11         92.89         3.86 o                         
  -1  -7  14         91.10        108.98         4.13 o                         
   0  -7  14        163.43        162.26         5.47 o                         
   1  -7  14         68.99         66.97         3.42 o                         
   2  -7  14        153.87        157.74         4.21 o                         
   3  -7  14         34.04         37.92         3.14 o                         
  -4  -6  14         73.51         78.22         3.56 o                         
  -3  -6  14        100.59        100.75         4.11 o                         
  -2  -6  14        110.64        107.13         4.06 o                         
  -1  -6  14          0.80          3.63         2.65 o                         
   0  -6  14        492.32        502.94        17.15 o                         
   1  -6  14        320.05        344.84         5.85 o                         
   2  -6  14        295.98        283.23         5.65 o                         
   3  -6  14         77.71         80.98         4.51 o                         
   4  -6  14          2.35         -1.69         3.02 o                         
  -4  -5  14         87.46         82.90         3.58 o                         
  -3  -5  14          2.17          1.47         2.23 o                         
  -2  -5  14        208.81        204.26         7.14 o                         
  -1  -5  14         21.74         28.36         5.47 o                         
   0  -5  14        291.81        307.90         9.11 o                         
   1  -5  14        484.32        472.07         7.65 o                         
   2  -5  14        173.69        173.55         4.52 o                         
   3  -5  14        207.39        204.17         5.69 o                         
   4  -5  14          1.08          1.35         1.59 o                         
  -5  -4  14          0.96          1.81         1.81 o                         
  -4  -4  14         48.47         70.64         3.45 o                         
  -3  -4  14         38.03         33.07         2.43 o                         
  -2  -4  14        285.92        285.79         6.49 o                         
  -1  -4  14         49.64         46.27         4.01 o                         
   0  -4  14         76.91         80.44         4.31 o                         
   1  -4  14         50.14         67.47         3.08 o                         
   2  -4  14         77.39         66.07         3.09 o                         
   3  -4  14        296.89        298.57         7.09 o                         
   4  -4  14         51.75         53.68         4.14 o                         
  -5  -3  14          0.45          2.36         2.22 o                         
  -4  -3  14         77.18         76.10         3.54 o                         
  -3  -3  14         51.09         42.06         2.69 o                         
  -2  -3  14        248.59        250.92         5.96 o                         
  -1  -3  14        191.85        166.22         4.66 o                         
   0  -3  14        524.18        537.86        10.88 o                         
   1  -3  14          6.52          5.17         1.11 o                         
   2  -3  14          5.01          4.26         1.40 o                         
   3  -3  14        228.10        221.17         8.00 o                         
   4  -3  14         22.92         18.52         2.42 o                         
  -5  -2  14          1.60          4.65         1.87 o                         
  -4  -2  14        235.49        227.96         7.45 o                         
  -3  -2  14        278.55        250.28         5.71 o                         
  -2  -2  14        227.56        220.52         4.10 o                         
  -1  -2  14        393.78        384.44         6.92 o                         
   0  -2  14        280.77        292.74         5.69 o                         
   1  -2  14        283.79        290.44         4.94 o                         
   2  -2  14         16.80         18.76         5.81 o                         
   3  -2  14        110.96        113.16         4.17 o                         
   4  -2  14          7.05          6.04         2.03 o                         
  -5  -1  14         12.47          7.92         2.80 o                         
  -4  -1  14        259.32        260.15         6.26 o                         
  -3  -1  14        333.98        326.07         8.11 o                         
  -2  -1  14          9.83         31.02         2.02 o                         
  -1  -1  14        461.70        434.08         9.07 o                         
   0  -1  14          2.46          7.30         0.99 o                         
   1  -1  14        448.78        433.74         8.67 o                         
   2  -1  14          8.27          7.38         2.13 o                         
   3  -1  14        157.59        155.05         8.92 o                         
   4  -1  14        126.24        138.03         5.89 o                         
  -5   0  14          7.28         11.85         2.41 o                         
  -4   0  14          7.46          8.95         1.94 o                         
  -3   0  14        192.65        186.84         4.27 o                         
  -2   0  14        243.88        274.40         5.09 o                         
  -1   0  14        250.92        244.18         5.87 o                         
   0   0  14        186.25        194.93         3.60 o                         
   1   0  14        224.39        249.05         5.82 o                         
   2   0  14         64.87         65.71         3.85 o                         
   3   0  14        388.92        376.08         9.41 o                         
   4   0  14         75.40         73.67         4.34 o                         
  -5   1  14         70.40         91.91         7.35 o                         
  -4   1  14         32.89         36.66         2.43 o                         
  -3   1  14         36.33         34.92         2.12 o                         
  -2   1  14        143.02        143.27         4.04 o                         
  -1   1  14        575.11        562.72         7.73 o                         
   0   1  14         48.99         65.41         2.47 o                         
   1   1  14        299.76        285.38         5.48 o                         
   2   1  14        108.05        115.20         4.59 o                         
   3   1  14        157.43        153.78         5.73 o                         
   4   1  14         61.30         67.65         6.66 o                         
  -4   2  14         48.26         44.91         2.47 o                         
  -3   2  14         89.20         88.95         2.69 o                         
  -2   2  14         42.67         46.06         2.40 o                         
  -1   2  14        822.34        801.69         8.23 o                         
   0   2  14         25.64         30.00         2.17 o                         
   1   2  14        261.42        256.81         5.67 o                         
   2   2  14         83.92         85.76         2.91 o                         
   3   2  14         24.81         25.27         3.33 o                         
  -4   3  14          1.16          5.15         1.87 o                         
  -3   3  14        255.95        251.67         5.03 o                         
  -2   3  14         78.91         80.56         3.29 o                         
  -1   3  14        192.85        192.49         2.89 o                         
   0   3  14        166.55        167.47         3.82 o                         
   1   3  14        131.17        109.17         3.02 o                         
   2   3  14         84.65         86.46         4.27 o                         
   3   3  14         24.38         30.18         2.31 o                         
  -4   4  14          0.90          3.37         1.56 o                         
  -3   4  14        112.54        113.47         3.10 o                         
  -2   4  14         94.25        105.81         3.58 o                         
  -1   4  14        114.07        120.21         2.53 o                         
   0   4  14        192.91        173.11         3.66 o                         
   1   4  14         55.24         59.53         2.19 o                         
   2   4  14        105.37        117.07         3.74 o                         
  -3   5  14        151.29        161.00         4.28 o                         
  -2   5  14        129.93        145.87         3.55 o                         
  -1   5  14          3.16          3.59         1.18 o                         
   0   5  14        136.62        146.85         3.95 o                         
   1   5  14         40.24         37.47         1.83 o                         
  -1   6  14          1.50          6.31         1.53 o                         
   0   6  14         50.73         46.18         2.69 o                         
  -2  -9  15         45.63         42.37         6.15 o                         
  -1  -9  15          4.52         16.03         3.32 o                         
   0  -9  15         18.48         23.11         3.72 o                         
   1  -9  15         49.28         47.46         5.89 o                         
   2  -9  15          2.75          2.89         2.17 o                         
  -3  -8  15         22.98         26.67         3.19 o                         
  -2  -8  15         51.58         45.73         8.71 o                         
  -1  -8  15          7.58          8.00         1.98 o                         
   0  -8  15         33.28         31.36         2.93 o                         
   1  -8  15         27.13         25.00         3.67 o                         
   2  -8  15          2.66          1.29         1.70 o                         
   3  -8  15         84.66         84.52         4.45 o                         
  -3  -7  15         35.85         34.98         3.00 o                         
  -2  -7  15         10.85         12.08         2.91 o                         
  -1  -7  15         73.10         69.49         3.88 o                         
   0  -7  15          5.11          3.93         4.53 o                         
   1  -7  15        104.31        120.29         4.91 o                         
   2  -7  15          7.81          6.93         1.56 o                         
   3  -7  15         50.20         53.49         5.59 o                         
  -4  -6  15         38.37         41.36         3.00 o                         
  -3  -6  15         77.92         79.56         3.81 o                         
  -2  -6  15          9.01          6.08         2.58 o                         
  -1  -6  15        363.78        401.27         8.64 o                         
   0  -6  15        151.72        138.43         4.65 o                         
   1  -6  15          2.19          2.30         2.22 o                         
   2  -6  15          1.40         -0.64         1.37 o                         
   3  -6  15         65.51         73.64         3.78 o                         
  -4  -5  15          7.49         14.34         2.05 o                         
  -3  -5  15         48.63         52.44         3.39 o                         
  -2  -5  15         37.42         39.74         2.77 o                         
  -1  -5  15        298.16        288.67         6.79 o                         
   0  -5  15        179.19        162.85         4.43 o                         
   1  -5  15         25.66         56.85        14.09 o                         
   2  -5  15          3.11          1.07         1.30 o                         
   3  -5  15         40.47         40.35         3.11 o                         
   4  -5  15         20.82         18.18         2.52 o                         
  -4  -4  15         19.83         23.20         2.39 o                         
  -3  -4  15         67.57         69.22         3.56 o                         
  -2  -4  15         37.95         36.52         3.25 o                         
  -1  -4  15        251.36        244.45         6.73 o                         
   0  -4  15          0.56          5.21         2.07 o                         
   1  -4  15        185.28        183.69         3.86 o                         
   2  -4  15         74.93         70.81         3.33 o                         
   3  -4  15         64.67         71.77         3.58 o                         
   4  -4  15         56.62         58.74         6.39 o                         
  -5  -3  15         56.56         55.96         5.34 o                         
  -4  -3  15         11.29         28.73         2.58 o                         
  -3  -3  15        300.21        282.81         6.29 o                         
  -2  -3  15         19.30         21.62         2.15 o                         
  -1  -3  15         82.43         73.64         4.47 o                         
   0  -3  15          5.66         11.78         5.04 o                         
   1  -3  15        357.20        347.03         6.18 o                         
   2  -3  15        217.88        219.82         5.09 o                         
   3  -3  15          3.83         11.79         2.05 o                         
   4  -3  15        207.99        217.44         6.37 o                         
  -5  -2  15         70.07         63.55         6.49 o                         
  -4  -2  15         66.03         67.76         3.59 o                         
  -3  -2  15        143.87        148.23         4.44 o                         
  -2  -2  15         33.04         54.45         2.61 o                         
  -1  -2  15         15.66         26.49         2.43 o                         
   0  -2  15        110.56        133.11         3.63 o                         
   1  -2  15        194.73        173.59         4.83 o                         
   2  -2  15         93.46         94.38         3.58 o                         
   3  -2  15         28.38         27.71         2.61 o                         
   4  -2  15        249.68        228.46         6.42 o                         
  -5  -1  15         12.48         11.96         3.76 o                         
  -4  -1  15        239.85        243.59         6.18 o                         
  -3  -1  15          1.03          2.91         1.23 o                         
  -2  -1  15         37.65         81.24         2.97 o                         
  -1  -1  15         40.95         37.99         2.64 o                         
   0  -1  15         22.73         32.99         4.39 o                         
   1  -1  15          8.04          8.21         1.53 o                         
   2  -1  15        544.50        528.86        10.13 o                         
   3  -1  15          1.44         -0.12         2.19 o                         
   4  -1  15         33.91         27.85         3.31 o                         
  -4   0  15         37.20         38.78         2.59 o                         
  -3   0  15          0.69          1.19         1.14 o                         
  -2   0  15         47.17         46.40         2.24 o                         
  -1   0  15         10.87         15.86         1.79 o                         
   0   0  15        328.41        372.06         7.72 o                         
   1   0  15          2.19          1.50         1.17 o                         
   2   0  15        463.87        456.91         8.11 o                         
   3   0  15          8.66         18.46         5.72 o                         
  -4   1  15         52.10         47.93         2.93 o                         
  -3   1  15         48.43         58.20         2.63 o                         
  -2   1  15        133.91        147.93         3.53 o                         
  -1   1  15          6.64          4.39         2.05 o                         
   0   1  15        503.90        491.57         7.91 o                         
   1   1  15         27.51         23.67         1.98 o                         
   2   1  15        240.12        229.08         7.41 o                         
   3   1  15         10.83          9.53         2.21 o                         
  -4   2  15        159.60        158.39         4.23 o                         
  -3   2  15         41.89         45.10         2.15 o                         
  -2   2  15        110.61        110.78         4.23 o                         
  -1   2  15          3.93         12.31         1.33 o                         
   0   2  15        372.54        369.95         7.21 o                         
   1   2  15         61.04         50.90         2.24 o                         
   2   2  15        144.38        159.60         4.69 o                         
   3   2  15         16.20         13.02         2.75 o                         
  -4   3  15         43.95         41.84         3.02 o                         
  -3   3  15          9.78         34.68         1.94 o                         
  -2   3  15        199.55        211.65         4.25 o                         
  -1   3  15         11.08         16.28         2.50 o                         
   0   3  15        122.89        122.61         3.30 o                         
   1   3  15         42.66         36.38         2.94 o                         
   2   3  15         62.06         65.33         3.11 o                         
  -3   4  15          8.41         17.21         1.94 o                         
  -2   4  15        172.54        160.85         5.47 o                         
   0   4  15         27.03         22.96         3.00 o                         
   1   4  15        100.92         94.12         4.14 o                         
  -2   5  15        103.68        111.37         9.37 o                         
   0   5  15         37.20         32.88         3.32 o                         
  -1  -9  16         15.02          8.88         3.01 o                         
   0  -9  16         30.69         26.54         4.27 o                         
   1  -9  16         33.60         28.34         7.26 o                         
  -2  -8  16          4.89          8.42         2.75 o                         
  -1  -8  16         63.68         64.21         5.30 o                         
   0  -8  16        179.73        186.29         6.14 o                         
   1  -8  16         17.49         16.86         3.35 o                         
   2  -8  16        132.59        125.95         5.67 o                         
  -3  -7  16         19.83         25.32         2.65 o                         
  -2  -7  16         18.25         17.15         3.25 o                         
  -1  -7  16         44.89         51.86         4.59 o                         
   0  -7  16        296.47        272.82         9.83 o                         
   1  -7  16          3.57          1.65         1.77 o                         
   2  -7  16        202.14        180.73        27.08 o                         
   3  -7  16          4.02          7.31         2.09 o                         
  -3  -6  16          0.33          0.52         2.54 o                         
  -2  -6  16         20.37         15.25         3.08 o                         
  -1  -6  16          0.64          0.81         1.70 o                         
   0  -6  16        130.62        125.38         4.52 o                         
   1  -6  16          0.81         32.76         2.74 o                         
   2  -6  16        176.12        156.25        17.34 o                         
   3  -6  16          0.90          0.55         1.67 o                         
  -4  -5  16         37.97         48.53         3.48 o                         
  -3  -5  16          7.90          6.59         1.89 o                         
  -2  -5  16        214.55        213.15         8.04 o                         
  -1  -5  16         48.08         69.49         4.76 o                         
   0  -5  16         19.37         16.31         2.88 o                         
   1  -5  16          0.35          2.67         2.20 o                         
   2  -5  16        208.67        203.86         5.72 o                         
   3  -5  16         14.05         18.13         2.37 o                         
  -4  -4  16        105.08        116.43         4.34 o                         
  -3  -4  16          7.15         11.28         2.05 o                         
  -2  -4  16        236.94        217.85         8.00 o                         
  -1  -4  16         22.92         25.41         3.24 o                         
   0  -4  16        361.77        360.65         7.94 o                         
   1  -4  16          7.84          9.62         2.82 o                         
   2  -4  16         53.93         51.91         4.44 o                         
   3  -4  16        129.59        137.23        10.36 o                         
  -4  -3  16        194.57        179.38         5.26 o                         
  -3  -3  16          2.52          5.08         1.59 o                         
  -2  -3  16        159.97        195.66         6.05 o                         
  -1  -3  16        212.11        214.18         5.68 o                         
   0  -3  16        260.96        273.71         8.69 o                         
   1  -3  16        115.25        113.05         4.50 o                         
   2  -3  16         19.00         20.85         2.24 o                         
   3  -3  16        312.50        313.51        11.80 o                         
  -4  -2  16         66.71         80.03         3.86 o                         
  -3  -2  16          0.19          1.57         1.49 o                         
  -2  -2  16        278.84        301.56        11.83 o                         
  -1  -2  16         29.00         28.04         2.56 o                         
   0  -2  16          1.64          3.57         1.90 o                         
   1  -2  16        533.95        524.90         9.86 o                         
   2  -2  16         33.22         41.54         3.67 o                         
   3  -2  16        205.15        184.78        11.81 o                         
  -4  -1  16          9.24         13.68         2.21 o                         
  -3  -1  16          5.79          5.01         1.41 o                         
  -2  -1  16        371.75        376.10         8.78 o                         
  -1  -1  16         24.27         27.34         3.10 o                         
   0  -1  16         49.74         77.37         4.03 o                         
   1  -1  16        549.23        519.15         8.71 o                         
   2  -1  16          1.97          0.26         2.14 o                         
   3  -1  16        116.11        104.31         4.88 o                         
  -4   0  16         47.89         51.62         2.86 o                         
  -3   0  16        106.56        104.46         3.36 o                         
  -2   0  16        221.31        238.35         6.64 o                         
  -1   0  16        199.78        189.90         4.37 o                         
   0   0  16         62.40         60.91         3.00 o                         
   1   0  16        357.29        359.49         6.71 o                         
   2   0  16         17.56         22.17         2.73 o                         
   3   0  16         68.81         65.36         4.43 o                         
  -4   1  16        102.34         99.90         3.59 o                         
  -3   1  16         86.52         82.65         3.06 o                         
  -2   1  16          2.96          4.11         1.25 o                         
  -1   1  16        715.56        690.50        16.30 o                         
   0   1  16         10.28         21.97         5.21 o                         
   1   1  16         67.64         63.56         3.13 o                         
   2   1  16          5.99         18.60         2.42 o                         
   3   1  16        124.89        124.33         9.74 o                         
  -3   2  16        123.07        128.24         3.28 o                         
  -2   2  16         16.25         20.02         2.08 o                         
  -1   2  16        422.15        425.86         9.55 o                         
   0   2  16         34.97         29.04         4.10 o                         
   1   2  16         91.96         98.30         3.33 o                         
   2   2  16         43.22         49.59         2.89 o                         
  -3   3  16        153.19        161.85         4.87 o                         
  -2   3  16         19.23         27.41         2.49 o                         
   0   3  16         41.49         44.22         3.32 o                         
   1   3  16        110.31         95.43         3.19 o                         
   2   3  16         45.81         51.53         2.90 o                         
  -2   4  16        174.35        194.47        17.77 o                         
   0   4  16          4.82          3.17         1.33 o                         
  -1  -8  17        142.10        127.96         8.71 o                         
   0  -8  17          3.31          2.40         2.69 o                         
   1  -8  17         51.59         44.26         5.64 o                         
  -2  -7  17          3.10          6.34         2.70 o                         
  -1  -7  17        180.05        164.82         5.51 o                         
   0  -7  17         16.24         11.62         4.61 o                         
   1  -7  17         60.93         79.79         8.14 o                         
   2  -7  17          0.19          0.13         2.39 o                         
  -3  -6  17         51.95         53.91         4.93 o                         
  -2  -6  17         23.45         21.61         3.48 o                         
  -1  -6  17         39.98         48.58        13.50 o                         
   0  -6  17          1.14         -0.36         1.66 o                         
   1  -6  17         64.48         67.13        10.16 o                         
   2  -6  17          0.32          0.42         2.39 o                         
  -3  -5  17         41.24         39.44         4.55 o                         
  -2  -5  17         15.65         16.02         3.20 o                         
  -1  -5  17        108.82        103.67         7.60 o                         
   0  -5  17         31.99         30.09         3.74 o                         
   1  -5  17         49.58         62.94         4.73 o                         
   2  -5  17         11.01          6.66         5.30 o                         
   3  -5  17        156.50        157.32        10.60 o                         
  -4  -4  17          0.88          1.82         2.73 o                         
  -3  -4  17         60.45         55.02         5.01 o                         
  -2  -4  17          2.68          8.10         2.54 o                         
  -1  -4  17        208.32        213.72         5.28 o                         
   0  -4  17          6.72         10.87         1.98 o                         
   1  -4  17          6.31          5.98         4.61 o                         
   2  -4  17         78.05         84.21         4.59 o                         
   3  -4  17         73.53         69.24         6.23 o                         
  -4  -3  17         55.80         55.57         3.60 o                         
  -3  -3  17         35.84         37.07         3.70 o                         
  -2  -3  17         61.10         65.55         7.94 o                         
  -1  -3  17         37.92         37.99         3.94 o                         
   0  -3  17          8.32         12.42         2.53 o                         
   1  -3  17        147.93        146.42         6.31 o                         
   2  -3  17        103.84        112.17         5.32 o                         
   3  -3  17          1.65          4.83         1.82 o                         
  -4  -2  17         19.90         22.48         2.77 o                         
  -3  -2  17         89.13         96.48         3.86 o                         
  -2  -2  17         52.30         52.68         3.55 o                         
  -1  -2  17          2.30          0.62         1.61 o                         
   0  -2  17         77.87        101.45         4.10 o                         
   1  -2  17        280.38        284.89         9.66 o                         
   2  -2  17        197.06        207.94         7.17 o                         
   3  -2  17          6.02         10.74         2.10 o                         
  -4  -1  17          3.34          7.04         2.23 o                         
  -3  -1  17        170.18        175.29         4.48 o                         
  -2  -1  17         46.53         63.59         3.61 o                         
  -1  -1  17         27.38         26.14         2.04 o                         
   0  -1  17        211.66        213.20         5.84 o                         
   1  -1  17         74.30         71.06         4.58 o                         
   2  -1  17        156.71        138.79         5.72 o                         
   3  -1  17          6.38          7.81         2.05 o                         
  -4   0  17          0.34          1.34         1.85 o                         
  -3   0  17         26.72         34.37         2.35 o                         
  -2   0  17         99.02         96.03         3.62 o                         
  -1   0  17        137.72        139.27         4.86 o                         
   0   0  17        203.43        200.84         5.40 o                         
   1   0  17          8.58         14.29         1.79 o                         
   2   0  17         65.93         69.10         6.15 o                         
  -3   1  17         33.21         38.98         2.34 o                         
  -2   1  17         47.49         47.68         2.46 o                         
  -1   1  17         16.73         20.16         4.95 o                         
   0   1  17        160.47        163.04        12.39 o                         
   1   1  17          2.38          1.05         1.23 o                         
   2   1  17        120.22        104.88         4.65 o                         
  -3   2  17         21.12         18.16         1.55 o                         
  -2   2  17         78.20         86.79         3.61 o                         
  -1   2  17         12.10         17.01         2.91 o                         
   0   2  17        172.25        158.20         8.20 o                         
   1   2  17         41.98         48.59         3.08 o                         
  -2   3  17        106.33        125.54         4.87 o                         
   0   3  17         89.92         79.95         6.32 o                         
   0  -8  18          2.77          2.56         3.25 o                         
  -2  -7  18         26.95         16.57         5.30 o                         
  -1  -7  18          1.30          6.38         3.42 o                         
   0  -7  18          3.20          3.39         2.79 o                         
   1  -7  18         52.90         51.43         7.09 o                         
  -2  -6  18         31.65         30.23         5.47 o                         
  -1  -6  18         74.55         65.71        18.02 o                         
   0  -6  18        106.88        111.77        11.70 o                         
   1  -6  18          7.89         19.30         5.98 o                         
   2  -6  18         49.05         41.17         5.47 o                         
  -3  -5  18          7.74         14.18         5.47 o                         
  -2  -5  18         70.18         74.07         5.57 o                         
  -1  -5  18         51.09         52.06         4.74 o                         
   0  -5  18        190.93        184.51         7.59 o                         
   1  -5  18         17.21         16.91         5.98 o                         
   2  -5  18        150.63        118.05        11.10 o                         
  -3  -4  18         36.35         34.08         3.60 o                         
  -2  -4  18         27.43         28.09         3.77 o                         
  -1  -4  18          7.50          7.40         2.62 o                         
   0  -4  18        237.96        232.13         8.25 o                         
   1  -4  18         10.96          7.35         5.13 o                         
   2  -4  18         93.04         88.84        10.08 o                         
  -3  -3  18         76.80         89.21         4.90 o                         
  -2  -3  18         81.99         99.95        10.51 o                         
  -1  -3  18          2.81          3.05         3.84 o                         
   0  -3  18        109.83        109.32         5.53 o                         
   1  -3  18        148.41        148.73         6.52 o                         
   2  -3  18         99.81        102.02        15.38 o                         
  -3  -2  18         21.07         24.31         3.17 o                         
  -2  -2  18        187.94        198.63         6.26 o                         
  -1  -2  18          2.07          3.14         1.66 o                         
   0  -2  18        143.65        134.03         6.32 o                         
   1  -2  18        205.22        195.46         7.95 o                         
   2  -2  18         34.91         32.72         3.41 o                         
  -3  -1  18         13.35         13.35         2.15 o                         
  -2  -1  18        232.86        225.71         6.55 o                         
  -1  -1  18         88.62         94.69         3.96 o                         
   0  -1  18         85.23         86.84         4.87 o                         
   1  -1  18         88.35         85.09         4.83 o                         
   2  -1  18         12.29         12.06         1.94 o                         
  -3   0  18         15.38         18.89         2.20 o                         
  -2   0  18        149.06        146.02         4.43 o                         
  -1   0  18        119.18        105.77         5.68 o                         
   0   0  18         16.81         27.77         2.83 o                         
   1   0  18        183.15        170.90        13.58 o                         
   2   0  18          8.44         14.01         1.92 o                         
  -2   1  18         23.24         28.33         4.10 o                         
  -1   1  18        181.10        185.39         8.09 o                         
   1   1  18        109.17         96.18         5.30 o                         
  -2   2  18          1.36          6.45         2.19 o                         
   0   2  18          0.64          2.05         2.39 o                         
  -1  -6  19         13.23          7.67         3.50 o                         
   0  -6  19          8.74          7.31         2.91 o                         
  -2  -5  19          5.59          4.67         2.67 o                         
  -1  -5  19        128.84        132.91         8.54 o                         
   0  -5  19         19.83         21.34         3.44 o                         
   1  -5  19         19.82         19.82         6.49 o                         
  -2  -4  19          1.14          4.11         2.50 o                         
  -1  -4  19         63.66         54.32         4.80 o                         
   0  -4  19          6.27          8.36         2.66 o                         
   1  -4  19        123.65        123.86        10.93 o                         
  -2  -3  19          2.47         10.03         2.20 o                         
  -1  -3  19         92.41         97.12         5.17 o                         
   0  -3  19         62.87         49.37         7.35 o                         
   1  -3  19        110.11        104.38         9.74 o                         
   2  -3  19          8.61          2.73         4.78 o                         
  -2  -2  19          0.26          5.92         1.97 o                         
  -1  -2  19         97.93         88.67         4.14 o                         
   0  -2  19         38.73         37.09         3.94 o                         
   1  -2  19         44.66         48.38         4.50 o                         
  -2  -1  19         53.11         56.68         4.17 o                         
  -1  -1  19         52.57         48.38         3.35 o                         
   0  -1  19         20.29         21.83         6.15 o                         
   1  -1  19         51.74         52.01         3.38 o                         
  -2   0  19        119.22        125.34         4.09 o                         
  -1   0  19         20.28         23.18         4.53 o                         
   0   0  19         91.95         99.45         4.68 o                         
   1   0  19          4.04          2.90         1.71 o                         
  -1   1  19         19.99         28.46         4.61 o                         
  -1  -4  20         23.04         30.07         4.78 o                         
  -1  -3  20          0.07         -0.63         1.78 o                         
   0  -3  20        104.85         99.58         4.56 o                         
  -1  -2  20         14.21         11.81         2.83 o                         
   0  -2  20         66.06         64.70         6.83 o                         
  -1  -1  20         30.73         28.70         5.81 o                         
                                                                                
